# Supplementary material for: Disentangling the architectural and non-architectural functions of CTCF and cohesin in gene regulation
Source: Nat Genet. 2025 Nov 18;57(12):3137–51. doi: 10.1038/s41588-025-02404-x (PMC12695661; doi:10.1038/s41588-025-02404-x)
Supplement: Supplementary file 4 — Supplementary Table 3. List of NGS datasets generated in this study. Supplementary Table 4. Differential gene expression on ESCs and NPCs. [file 41588_2025_2404_MOESM4_ESM.xlsx]

## Sheet: Description
	Sheet	column name	description
	TableS3	GEO series id	GEO registration information
		GEO datasets id
		sample name	Explanation of cell line, experimental condition and experimental type.
	TableS4a and S4b	transcriptId	Transcript information. TSS was corrected by EPDnew as described in the method section.
		Symbol
		Chromosome
		TSS.corrected.by.EPD
		Strand
	TableS4a: DGE on ESC	EUSeq.ESC_A485_10uM_logFC	log2FC changes after A-485 treatment.
		EUSeq.AID.CTCF.ESC_IAA_500uM_TC360_logFC	log2FC changes after CTCF depletion.
		EUSeq.AID.Rad21.ESC_IAA_500uM_TC240_logFC	log2FC changes after Rad21 depletion.
		EUSeq.dTAG.CTCF.ESC_WT.Y227A.F228A_logFC	log2FC changes comparing CTCF mutant vs CTCF wildtype cell lines.
		EUSeq.dTAG.CTCF.Y227A.F228A.ESC_dTAG13_200nM_TC120_logFC	log2FC changes after CTCF mutant depletion (2hr).
		EUSeq.dTAG.CTCF.Y227A.F228A.ESC_dTAG13_200nM_TC240_logFC	log2FC changes after CTCF mutant depletion (4hr).
		EUSeq.bTAG.ΔN-CTCF_dTAG.CTCF-ΔC_ALFA.ESC_AGB1_100nM_TC120_logFC	log2FC changes after ΔN-CTCF depletion on ΔN-CTCF / CTCF-ΔC ESC cell line (2hr).
		EUSeq.bTAG.ΔN-CTCF_dTAG.CTCF-ΔC_ALFA.ESC_dTAG13_200nM_TC120_logFC	log2FC changes after CTCF-ΔC mutant depletion on ΔN-CTCF / CTCF-ΔC ESC cell line (2hr).
		EUSeq.bTAG.ΔN-CTCF_dTAG.CTCF-ΔC_ALFA.ESC_dTAG13_200nM_AGB1_100nM_TC120_logFC	log2FC changes after both ΔN-CTCF and CTCF-ΔC mutants depletion on ΔN-CTCF / CTCF-ΔC ESC cell line (2hr).
		EUSeq.ESC_A485_10uM_baseMean	Basemean between control and A-485 tx.
		EUSeq.AID.CTCF.ESC_IAA_500uM_TC360_baseMean	Basemean between control and CTCF depletion.
		EUSeq.AID.Rad21.ESC_IAA_500uM_TC240_baseMean	Basemean between control and Rad21 depletion.
		EUSeq.dTAG.CTCF.ESC_WT.Y227A.F228A_baseMean	Basemean between CTCF mutant and wildtype cell lines.
		EUSeq.dTAG.CTCF.Y227A.F228A.ESC_dTAG13_200nM_TC120_baseMean	Basemean between control and CTCF mutant depletion (2hr).
		EUSeq.dTAG.CTCF.Y227A.F228A.ESC_dTAG13_200nM_TC240_baseMean	Basemean between control and CTCF mutant depletion (4hr).
		EUSeq.bTAG.ΔN-CTCF_dTAG.CTCF-ΔC_ALFA.ESC_AGB1_100nM_TC120_baseMean	Basemean between control and ΔN-CTCF mutant depletion on ΔN-CTCF / CTCF-ΔC ESC cell line (2hr).
		EUSeq.bTAG.ΔN-CTCF_dTAG.CTCF-ΔC_ALFA.ESC_dTAG13_200nM_TC120_baseMean	Basemean between control and CTCF-ΔC mutant depletion on ΔN-CTCF / CTCF-ΔC ESC cell line (2hr).
		EUSeq.bTAG.ΔN-CTCF_dTAG.CTCF-ΔC_ALFA.ESC_dTAG13_200nM_AGB1_100nM_TC120_baseMean	Basemean between control and both ΔN-CTCF and CTCF-ΔC mutants depletion on ΔN-CTCF / CTCF-ΔC ESC cell line (2hr).
		EUSeq.ESC_A485_10uM_Class	A-485 tx class.
		EUSeq.AID.CTCF.ESC_IAA_500uM_TC360_Class	CTCF depletion class.
		EUSeq.AID.Rad21.ESC_IAA_500uM_TC240_combined_Class	Rad21 depletion combined class with additional 12 replicates.
		EUSeq.bTAG.ΔN-CTCF_dTAG.CTCF-ΔC_ALFA.ESC_AGB1_100nM_TC120_Class	Transcriptional regulation class after ΔN-CTCF mutant depletion on ΔN-CTCF / CTCF-ΔC ESC cell line (2hr).
		EUSeq.bTAG.ΔN-CTCF_dTAG.CTCF-ΔC_ALFA.ESC_dTAG13_200nM_TC120_Class	Transcriptional regulation class after CTCF-ΔC mutant depletion on ΔN-CTCF / CTCF-ΔC ESC cell line (2hr).
		EUSeq.bTAG.ΔN-CTCF_dTAG.CTCF-ΔC_ALFA.ESC_dTAG13_200nM_AGB1_100nM_TC120_Class	Transcriptional regulation class after both ΔN-CTCF and CTCF-ΔC mutants depletion on ΔN-CTCF / CTCF-ΔC ESC cell line (2hr).
	TableS4b: DGE on NPC	EUSeq.NPC_A485_10uM_logFC	log2FC changes after A-485 treatment.
		EUSeq.AID.Rad21.NPC_IAA_500uM_TC60_logFC	log2FC changes after Rad21 depletion (1hr).
		EUSeq.AID.Rad21.NPC_IAA_500uM_TC120_logFC	log2FC changes after Rad21 depletion (2hr).
		EUSeq.AID.Rad21.NPC_IAA_500uM_TC240_logFC	log2FC changes after Rad21 depletion (4hr).
		EUSeq.AID.Rad21.NPC_IAA_500uM_TC120.TC240_combined_logFC	log2FC changes after Rad21 depletion (2hr and 4hr combined).
		EUSeq.NPC_A485_10uM_baseMean	Basemean between control and A-485 tx.
		EUSeq.AID.Rad21.NPC_IAA_500uM_TC60_baseMean	Basemean between control and Rad21 depletion (1hr).
		EUSeq.AID.Rad21.NPC_IAA_500uM_TC120_baseMean	Basemean between control and Rad21 depletion (2hr).
		EUSeq.AID.Rad21.NPC_IAA_500uM_TC240_baseMean	Basemean between control and Rad21 depletion (4hr).
		EUSeq.NPC_A485_10uM_Class	A-485 tx class.
		EUSeq.AID.Rad21.NPC_IAA_500uM_TC60_Class2	Rad21 depletion class (1hr).
		EUSeq.AID.Rad21.NPC_IAA_500uM_TC120_Class	Rad21 depletion class (2hr).
		EUSeq.AID.Rad21.NPC_IAA_500uM_TC240_Class	Rad21 depletion class (4hr).
		EUSeq.AID.Rad21.NPC_IAA_500uM_TC120.TC240_combined_Class	Rad21 depletion class (2hr and 4hr combined).

## Sheet: TableS3. List of datasets
GEO series id	GEO datasets id	sample name
GSE262521	GSM8170804	ATAC-seq on GFP-FKBP12F36V-Ctcf ESC, control, replicate1.
GSE262521	GSM8170805	ATAC-seq on GFP-FKBP12F36V-Ctcf ESC, control, replicate2.
GSE262521	GSM8170806	ATAC-seq on GFP-FKBP12F36V-Ctcf ESC, 100nM dTAG13 treatment for 3hrs, replicate1.
GSE262521	GSM8170807	ATAC-seq on GFP-FKBP12F36V-Ctcf ESC, 100nM dTAG13 treatment for 3hrs, replicate2.
GSE262521	GSM8170895	Pol II ChIP-seq on GFP-FKBP12F36V-Ctcf ESC, control, replicate1.
GSE262521	GSM8170896	Pol II ChIP-seq on GFP-FKBP12F36V-Ctcf ESC, control, replicate2.
GSE262521	GSM8170897	Pol II ChIP-seq on GFP-FKBP12F36V-Ctcf ESC, 100nM dTAG13 treatment for 4hrs, replicate1.
GSE262521	GSM8170898	Pol II ChIP-seq on GFP-FKBP12F36V-Ctcf ESC, 100nM dTAG13 treatment for 4hrs, replicate2.
GSE262521	GSM8170899	EU-seq of GFP-AID-Ctcf mouse ESC, control, replicate1.
GSE262521	GSM8170900	EU-seq of GFP-AID-Ctcf mouse ESC, control, replicate2.
GSE262521	GSM8170903	EU-seq of GFP-AID-Ctcf mouse ESC, 500uM IAA treatment for 6hr, replicate1.
GSE262521	GSM8170904	EU-seq of GFP-AID-Ctcf mouse ESC, 500uM IAA treatment for 6hr, replicate2.
GSE262521	GSM8170901	Stranded EU-seq of GFP-AID-Ctcf mouse ESC, control, replicate1.
GSE262521	GSM8170902	Stranded EU-seq of GFP-AID-Ctcf mouse ESC, control, replicate2.
GSE262521	GSM8170905	Stranded EU-seq of GFP-AID-Ctcf mouse ESC, 500uM IAA treatment for 6hr, replicate1.
GSE262521	GSM8170906	Stranded EU-seq of GFP-AID-Ctcf mouse ESC, 500uM IAA treatment for 6hr, replicate2.
GSE262521	GSM8170907	EU-seq of GFP-FKBP12F36V-Ctcf (Y226A/F228A) ESC mutant, control, replicate1.
GSE262521	GSM8170908	EU-seq of GFP-FKBP12F36V-Ctcf (Y226A/F228A) ESC mutant, control, replicate2.
GSE262521	GSM8170909	EU-seq of GFP-FKBP12F36V-Ctcf (Y226A/F228A) ESC mutant, 100nM dTAG13 treatment for 2hr, replicate1.
GSE262521	GSM8170910	EU-seq of GFP-FKBP12F36V-Ctcf (Y226A/F228A) ESC mutant, 100nM dTAG13 treatment for 2hr, replicate2.
GSE262521	GSM8170911	EU-seq of GFP-FKBP12F36V-Ctcf (Y226A/F228A) ESC mutant, 100nM dTAG13 treatment for 4hr, replicate1.
GSE262521	GSM8170912	EU-seq of GFP-FKBP12F36V-Ctcf (Y226A/F228A) ESC mutant, 100nM dTAG13 treatment for 4hr, replicate2.
GSE262521	GSM8170917	EU-seq of GFP-AID-Rad21 mouse ESC, control, replicate1.
GSE262521	GSM8170918	EU-seq of GFP-AID-Rad21 mouse ESC, control, replicate2.
GSE262521	GSM8170919	EU-seq of GFP-AID-Rad21 mouse ESC, 500uM IAA treatment for 4hr, replicate1.
GSE262521	GSM8170920	EU-seq of GFP-AID-Rad21 mouse ESC, 500uM IAA treatment for 4hr, replicate2.
GSE262521	GSM8664059	EU-seq of GFP-AID-Rad21 ESC, control, additional experiments, replicate1.
GSE262521	GSM8664060	EU-seq of GFP-AID-Rad21 ESC, control, additional experiments, replicate2.
GSE262521	GSM8664061	EU-seq of GFP-AID-Rad21 ESC, control, additional experiments, replicate3.
GSE262521	GSM8664062	EU-seq of GFP-AID-Rad21 ESC, control, additional experiments, replicate4.
GSE262521	GSM8664063	EU-seq of GFP-AID-Rad21 ESC, control, additional experiments, replicate5.
GSE262521	GSM8664064	EU-seq of GFP-AID-Rad21 ESC, control, additional experiments, replicate6.
GSE262521	GSM8664065	EU-seq of GFP-AID-Rad21 ESC, control, additional experiments, replicate7.
GSE262521	GSM8664066	EU-seq of GFP-AID-Rad21 ESC, control, additional experiments, replicate8.
GSE262521	GSM8664067	EU-seq of GFP-AID-Rad21 ESC, control, additional experiments, replicate9.
GSE262521	GSM8664068	EU-seq of GFP-AID-Rad21 ESC, control, additional experiments, replicate10.
GSE262521	GSM8664069	EU-seq of GFP-AID-Rad21 ESC, control, additional experiments, replicate11.
GSE262521	GSM8664070	EU-seq of GFP-AID-Rad21 ESC, control, additional experiments, replicate12.
GSE262521	GSM8664071	EU-seq of GFP-AID-Rad21 ESC, 500uM IAA treatment for 4hr, additional experiments, replicate1.
GSE262521	GSM8664072	EU-seq of GFP-AID-Rad21 ESC, 500uM IAA treatment for 4hr, additional experiments, replicate2.
GSE262521	GSM8664073	EU-seq of GFP-AID-Rad21 ESC, 500uM IAA treatment for 4hr, additional experiments, replicate3.
GSE262521	GSM8664074	EU-seq of GFP-AID-Rad21 ESC, 500uM IAA treatment for 4hr, additional experiments, replicate4.
GSE262521	GSM8664075	EU-seq of GFP-AID-Rad21 ESC, 500uM IAA treatment for 4hr, additional experiments, replicate5.
GSE262521	GSM8664076	EU-seq of GFP-AID-Rad21 ESC, 500uM IAA treatment for 4hr, additional experiments, replicate6.
GSE262521	GSM8664077	EU-seq of GFP-AID-Rad21 ESC, 500uM IAA treatment for 4hr, additional experiments, replicate7.
GSE262521	GSM8664078	EU-seq of GFP-AID-Rad21 ESC, 500uM IAA treatment for 4hr, additional experiments, replicate8.
GSE262521	GSM8664079	EU-seq of GFP-AID-Rad21 ESC, 500uM IAA treatment for 4hr, additional experiments, replicate9.
GSE262521	GSM8664080	EU-seq of GFP-AID-Rad21 ESC, 500uM IAA treatment for 4hr, additional experiments, replicate10.
GSE262521	GSM8664081	EU-seq of GFP-AID-Rad21 ESC, 500uM IAA treatment for 4hr, additional experiments, replicate11.
GSE262521	GSM8664082	EU-seq of GFP-AID-Rad21 ESC, 500uM IAA treatment for 4hr, additional experiments, replicate12.
GSE262521	GSM8664049	EU-seq of GFP-AID-Rad21 NPC, control, replicate1.
GSE262521	GSM8664050	EU-seq of GFP-AID-Rad21 NPC, control, replicate2.
GSE262521	GSM8664051	EU-seq of GFP-AID-Rad21 NPC, treated with 500uM IAA for 1hr, replicate1.
GSE262521	GSM8664052	EU-seq of GFP-AID-Rad21 NPC, treated with 500uM IAA for 1hr, replicate2.
GSE262521	GSM8664053	EU-seq of GFP-AID-Rad21 NPC, treated with 500uM IAA for 2hr, replicate1.
GSE262521	GSM8664054	EU-seq of GFP-AID-Rad21 NPC, treated with 500uM IAA for 2hr, replicate2.
GSE262521	GSM8664055	EU-seq of GFP-AID-Rad21 NPC, treated with 500uM IAA for 4hr, replicate1.
GSE262521	GSM8664056	EU-seq of GFP-AID-Rad21 NPC, treated with 500uM IAA for 4hr, replicate2.
GSE262521	GSM8664057	EU-seq of GFP-AID-Rad21 NPC, treated with 10uM A-485 for 1hr, replicate1.
GSE262521	GSM8664058	EU-seq of GFP-AID-Rad21 NPC, treated with 10uM A-485 for 1hr, replicate2.
GSE262521	GSM8970950	Stranded EU-seq of bTAG-ΔN-CTCF/dTAG-CTCF-ΔC ESC, control, replicate1.
GSE262521	GSM8970951	Stranded EU-seq of bTAG-ΔN-CTCF/dTAG-CTCF-ΔC ESC, control, replicate2.
GSE262521	GSM8970952	Stranded EU-seq of bTAG-ΔN-CTCF/dTAG-CTCF-ΔC ESC, 100nM AGB1 treatment for 2hr, replicate1.
GSE262521	GSM8970953	Stranded EU-seq of bTAG-ΔN-CTCF/dTAG-CTCF-ΔC ESC, 100nM AGB1 treatment for 2hr, replicate2.
GSE262521	GSM8970954	Stranded EU-seq of bTAG-ΔN-CTCF/dTAG-CTCF-ΔC ESC,100nM dTAG13 treatment for 2hr, replicate1.
GSE262521	GSM8970955	Stranded EU-seq of bTAG-ΔN-CTCF/dTAG-CTCF-ΔC ESC, 100nM dTAG13 treatment for 2hr, replicate2.
GSE262521	GSM8970956	Stranded EU-seq of bTAG-ΔN-CTCF/dTAG-CTCF-ΔC ESC, 100nM AGB1 and 100nM dTAG13 treatment for 2hr, replicate1.
GSE262521	GSM8970957	Stranded EU-seq of bTAG-ΔN-CTCF/dTAG-CTCF-ΔC ESC, 100nM AGB1 and 100nM dTAG13 treatment for 2hr, replicate2.

## Sheet: TableS4a. DGE in ESC
transcriptId	Symbol	Chr	TSS.corrected.by.EPD	Strand	EUSeq.ESC_A485_10uM_logFC	EUSeq.AID.CTCF.ESC_IAA_500uM_TC360_logFC	EUSeq.AID.Rad21.ESC_IAA_500uM_TC240_logFC	EUSeq.dTAG.CTCF.ESC_WT.Y227A.F228A_logFC	EUSeq.dTAG.CTCF.Y227A.F228A.ESC_dTAG13_200nM_TC120_logFC	EUSeq.dTAG.CTCF.Y227A.F228A.ESC_dTAG13_200nM_TC240_logFC	EUSeq.bTAG.ΔN-CTCF_dTAG.CTCF-ΔC.ESC_AGB1_100nM_TC120_logFC	EUSeq.bTAG.ΔN-CTCF_dTAG.CTCF-ΔC.ESC_dTAG13_200nM_TC120_logFC	EUSeq.bTAG.ΔN-CTCF_dTAG.CTCF-ΔC.ESC_dTAG13_200nM_AGB1_100nM_TC120_logFC	EUSeq.ESC_A485_10uM_baseMean	EUSeq.AID.CTCF.ESC_IAA_500uM_TC360_baseMean	EUSeq.AID.Rad21.ESC_IAA_500uM_TC240_baseMean	EUSeq.dTAG.CTCF.ESC_WT.Y227A.F228A_baseMean	EUSeq.dTAG.CTCF.Y227A.F228A.ESC_dTAG13_200nM_TC120_baseMean	EUSeq.dTAG.CTCF.Y227A.F228A.ESC_dTAG13_200nM_TC240_baseMean	EUSeq.bTAG.ΔN-CTCF_dTAG.CTCF-ΔC.ESC_AGB1_100nM_TC120_baseMean	EUSeq.bTAG.ΔN-CTCF_dTAG.CTCF-ΔC.ESC_dTAG13_200nM_TC120_baseMean	EUSeq.bTAG.ΔN-CTCF_dTAG.CTCF-ΔC.ESC_dTAG13_200nM_AGB1_100nM_TC120_baseMean	EUSeq.ESC_A485_10uM_Class	EUSeq.AID.CTCF.ESC_IAA_500uM_TC360_Class	EUSeq.AID.Rad21.ESC_IAA_500uM_TC240_combined_Class	EUSeq.dTAG.CTCF.ESC_WT.Y227A.F228A_Class	EUSeq.dTAG.CTCF.Y227A.F228A.ESC_dTAG13_200nM_TC120_Class	EUSeq.dTAG.CTCF.Y227A.F228A.ESC_dTAG13_200nM_TC240_Class	EUSeq.bTAG.ΔN-CTCF_dTAG.CTCF-ΔC.ESC_AGB1_100nM_TC120_Class	EUSeq.bTAG.ΔN-CTCF_dTAG.CTCF-ΔC.ESC_dTAG13_200nM_TC120_Class	EUSeq.bTAG.ΔN-CTCF_dTAG.CTCF-ΔC.ESC_dTAG13_200nM_AGB1_100nM_TC120_Class
ENSMUST00000138734.1	Spic	chr10	88685015	-	-7.077	0.352881	0.296769	-0.671835	-0.138178	0.0629418	-0.0719146	-0.037612	-0.43558	141.018	680.581	210.363	410.231	165.039	203.086	531.967	534.813	504.174	H.D2	Others	Others	I.D	N.D	N.D	N.D	N.D	S.D
ENSMUST00000021796.8	Edn1	chr13	42301618	+	-5.90818	0.0431522	0.628478	-0.960825	0.447126	0.654729	-0.476227	-0.187718	-0.669644	22.4517	82.9155	59.1124	54.1094	22.9444	28.6417	46.1332	50.0433	46.643	Low Exp	Low Exp	Low Exp	Low Exp	Low Exp	Low Exp	Low Exp	Low Exp	Low Exp
ENSMUST00000223732.1	Gm48395	chr14	20215502	+	-5.21801	0.396143	0.467298	-1.48682	NA	NA	NA	0.30512	-0.00862645	22.7726	71.4556	69.9167	37.7175	NA	NA	NA	20.0314	19.1735	Low Exp	Low Exp	Low Exp	Low Exp	Low Exp	Low Exp	Low Exp	Low Exp	Low Exp
ENSMUST00000218392.1	Gm47725	chr10	95893443	+	-5.21391	0.360039	-0.0702614	1.01243	0.0927351	0.0431052	-0.172768	0.259694	-0.384149	13.4262	76.6918	72.0079	69.898	64.4608	72.376	53.0884	61.3129	52.7318	Low Exp	Others	N.D	H.U	N.D	N.D	N.D	N.D	S.D
ENSMUST00000206549.1	Gm30717	chr7	125418114	-	-5.19646	0.727119	0.66736	1.85852	-0.105378	0.212185	NA	NA	NA	13.2135	22.5002	18.6504	24.4707	26.9205	34.6772	NA	NA	NA	Low Exp	Low Exp	Low Exp	H.U	N.D	N.D	Low Exp	Low Exp	Low Exp
ENSMUST00000182885.1	Platr11	chr9	118406099	-	-5.15731	-0.068793	0.591082	-1.20695	0.119552	0.0600672	NA	NA	NA	59.9083	134.181	86.1555	86.926	28.0379	31.2343	NA	NA	NA	H.D2	N.D	I.U	H.D	N.D	N.D	Low Exp	Low Exp	Low Exp
ENSMUST00000180610.7	Mir124a-1hg	chr14	64588034	+	-4.94926	-0.663999	-0.188947	-1.72068	0.0307041	0.582277	NA	0.326093	NA	69.7786	177.151	44.7297	131.339	31.6145	44.255	NA	18.2477	NA	Low Exp	Low Exp	Low Exp	Low Exp	Low Exp	Low Exp	Low Exp	Low Exp	Low Exp
ENSMUST00000097295.9	AU016765	chr17	64555622	-	-4.93226	0.715453	0.105429	-0.981844	-0.146917	-0.10667	NA	NA	NA	38.7447	307.879	156.668	152.711	52.194	60.1565	NA	NA	NA	Low Exp	Low Exp	Low Exp	Low Exp	Low Exp	Low Exp	Low Exp	Low Exp	Low Exp
ENSMUST00000047134.7	Sdr9c7	chr10	127898521	+	-4.86573	0.156439	0.460019	-0.162816	-0.186774	-0.0678664	-0.58827	-0.20116	-0.652618	61.4737	174.001	150.666	124.353	63.6276	76.2456	65.7955	73.4294	68.664	Low Exp	Low Exp	Low Exp	Low Exp	Low Exp	Low Exp	Low Exp	Low Exp	Low Exp
ENSMUST00000110689.4	C7	chr15	5063747	-	-4.85631	0.513449	0.250954	1.66028	0.296847	0.415414	0.32839	NA	NA	33.2367	166.852	310.957	184.964	224.008	269.305	18.0303	NA	NA	Low Exp	Low Exp	Low Exp	Low Exp	Low Exp	Low Exp	Low Exp	Low Exp	Low Exp
ENSMUST00000219407.1	Gm40723	chr10	83344513	+	-4.5753	0.587925	-0.00921671	-2.74069	NA	NA	-0.289439	-0.239262	-0.574212	29.0866	149.431	74.0999	67.7204	NA	NA	34.0624	34.4086	33.4693	H.D2	I.U	N.D	H.D	Low Exp	Low Exp	Others	N.D	S.D
ENSMUST00000006392.2	Serpinb9b	chr13	33027538	+	-4.56944	0.507218	-0.537228	0.690682	-0.627849	-0.0300437	-0.0586651	0.125751	-0.484282	153.302	136.294	82.9686	106.15	68.1224	94.9251	139.638	148.015	130.152	H.D2	Low Exp	Low Exp	Low Exp	Low Exp	Low Exp	Low Exp	Low Exp	Low Exp
ENSMUST00000226354.1	Gm48970	chr14	105862501	-	-4.52155	0.456772	-0.220579	-0.679239	0.108997	0.177579	-0.249772	0.121318	-0.0321072	33.6646	127.212	92.518	73.8717	31.8608	37.6042	35.8609	40.5096	41.0553	Low Exp	Low Exp	Low Exp	Low Exp	Low Exp	Low Exp	Low Exp	Low Exp	Low Exp
ENSMUST00000223209.1	BB123696	chr13	52757205	-	-4.45988	1.26677	1.00815	NA	NA	NA	NA	NA	NA	51.1183	23.3107	24.5499	NA	NA	NA	NA	NA	NA	Low Exp	Low Exp	Low Exp	Low Exp	Low Exp	Low Exp	Low Exp	Low Exp	Low Exp
ENSMUST00000060336.4	Fgf4	chr7	144861315	+	-4.457	-0.327339	-0.00295294	-0.423233	-0.244982	-0.156543	-0.2204	-0.0253929	-0.561996	768.663	2708.12	804.764	2160.42	952.815	1126.28	822.53	872.938	789.912	H.D2	Others	N.D	S.D	N.D	N.D	N.D	N.D	S.D
ENSMUST00000192929.5	Nr5a2	chr1	136953603	-	-4.44305	-0.149546	0.0189862	-0.126944	-0.0385032	0.0634187	-0.00119358	0.0460979	-0.174966	1625.02	4396.17	4043.11	3513.53	1916.7	2280.41	2501.18	2528.06	2513.37	H.D2	N.D	N.D	N.D	N.D	N.D	N.D	N.D	N.D
ENSMUST00000032661.13	Zfp819	chr7	43607169	+	-4.42015	-0.345618	-0.383289	-2.38123	0.322905	0.179112	0.103055	-0.0292537	-0.346421	209.236	310.552	169.04	199.544	34.9922	38.0765	62.9059	59.568	57.8048	H.D2	Others	S.D	H.D	Low Exp	Low Exp	Low Exp	Low Exp	Low Exp
ENSMUST00000171380.1	Platr19	chr12	12787985	+	-4.38094	0.090793	0.248538	0.799609	-0.135284	-0.336649	NA	NA	NA	21.5439	52.5859	50.1309	49.9793	38.9484	41.9905	NA	NA	NA	Low Exp	Low Exp	Low Exp	Low Exp	Low Exp	Low Exp	Low Exp	Low Exp	Low Exp
ENSMUST00000101525.8	Upp1	chr11	9118125	+	-4.37893	0.0518932	0.294602	-0.276051	0.171232	0.0514486	0.0606971	0.103667	0.0301453	645.384	2986.82	3650.4	2165.88	1185.24	1305.22	1421.25	1434.57	1496.4	H.D2	N.D	Others	Others	N.D	N.D	N.D	N.D	N.D
ENSMUST00000095873.11	Kcnj6	chr16	94997743	-	-4.36656	0.680161	0.320566	-0.770358	0.159349	0.146892	0.064644	0.119895	-0.232967	314.291	885.096	846.152	459.891	194.329	221.528	54.8469	55.5175	52.8138	Low Exp	Low Exp	Low Exp	Low Exp	Low Exp	Low Exp	Low Exp	Low Exp	Low Exp
ENSMUST00000190684.1	Gm4035	chr13	37435149	-	-4.36442	0.647064	-0.0224205	-2.50822	NA	NA	NA	NA	NA	14.144	45.8202	41.5865	20.3319	NA	NA	NA	NA	NA	Low Exp	Low Exp	Low Exp	Low Exp	Low Exp	Low Exp	Low Exp	Low Exp	Low Exp
ENSMUST00000016951.7	Serpinb1b	chr13	33084099	+	-4.3544	0.196338	0.184279	0.0947113	-0.496442	-0.174877	NA	0.240094	NA	30.1681	66.7089	47.0805	49.4975	25.925	33.1683	NA	21.3925	NA	Low Exp	Low Exp	Low Exp	Low Exp	Low Exp	Low Exp	Low Exp	Low Exp	Low Exp
ENSMUST00000152467.1	1700057H21Rik	chr2	51438785	-	-4.34319	-1.47297	NA	-0.0435655	0.0899097	-0.335635	NA	NA	NA	22.3591	47.1551	NA	54.2298	32.2721	32.1961	NA	NA	NA	Low Exp	Low Exp	Low Exp	Low Exp	Low Exp	Low Exp	Low Exp	Low Exp	Low Exp
ENSMUST00000064606.7	Lrrc15	chr16	30283257	-	-4.27775	0.0566282	0.202209	-0.167365	-0.0824739	-0.27265	-0.49548	-0.342695	-0.922418	240.545	132.187	178.869	97.3542	51.4569	56.1108	91.9	95.348	87.4706	Low Exp	Low Exp	Low Exp	Low Exp	Low Exp	Low Exp	Low Exp	Low Exp	Low Exp
ENSMUST00000034304.8	Hsd17b2	chr8	117701948	+	-4.27644	0.274733	0.2138	0.277256	0.0539541	0.00582341	NA	NA	NA	70.6041	132.773	125.346	100.663	69.0638	77.6797	NA	NA	NA	Low Exp	Low Exp	Low Exp	Low Exp	Low Exp	Low Exp	Low Exp	Low Exp	Low Exp
ENSMUST00000008016.2	Id3	chr4	136143497	+	-4.27388	-0.629271	-0.402786	2.4548	-0.0269064	-0.0217362	-0.124264	0.0176721	-0.194546	56.3266	95.5818	22.1306	225.497	289.597	333.585	106.844	111.646	110.904	H.D2	Low Exp	Low Exp	H.U	N.D	N.D	N.D	N.D	N.D
ENSMUST00000180731.1	Platr6	chr10	21844851	-	-4.23739	-0.140066	0.317306	0.329785	0.17887	0.0938989	0.0331748	0.00394193	0.0328717	43.5697	229.921	207.257	204.952	149.153	165.754	53.4528	52.7585	57.0535	Low Exp	N.D	Others	Others	N.D	N.D	Low Exp	Low Exp	Low Exp
ENSMUST00000047577.6	Prdm14	chr1	13127237	-	-4.22899	-0.14261	-0.736087	0.0143837	-0.307632	-0.202922	-0.163169	-0.0313205	-0.510194	159.117	1026.38	411.246	846.196	452.217	536.906	694.085	721.36	664.329	H.D2	N.D	I.D	N.D	Others	N.D	N.D	N.D	S.D
ENSMUST00000206093.1	Gm33027	chr7	129403090	-	-4.21673	0.342477	-0.660229	-0.547296	-0.0506934	-0.172398	-0.12959	0.0344285	-0.310809	23.1739	194.71	38.9046	120.501	53.3416	58.6171	41.0071	43.3535	41.267	Low Exp	Low Exp	Low Exp	Low Exp	Low Exp	Low Exp	Low Exp	Low Exp	Low Exp
ENSMUST00000043396.14	Mycn	chr12	12941835	-	-4.20181	-0.280423	-0.241017	0.167031	0.184301	0.116562	-0.145131	-0.0435018	-0.267936	401.5	758.95	441.124	677.211	460.072	515.992	367.184	377.913	375.374	H.D2	Others	N.D	N.D	N.D	N.D	N.D	N.D	Others
ENSMUST00000218865.1	Olfr539	chr7	140659930	+	-4.19159	0.928791	0.329536	-2.72651	NA	0.531408	0.00489301	0.337768	-0.225236	49.9063	232.444	124.315	89.5998	NA	15.4096	98.1834	110.393	96.9865	Low Exp	Low Exp	Low Exp	Low Exp	Low Exp	Low Exp	Low Exp	Low Exp	Low Exp
ENSMUST00000074622.10	Brinp3	chr1	146494760	+	-4.18891	0.74508	0.182109	0.0500194	0.153933	0.113925	-0.0409455	0.0793947	-0.0621562	35.4206	412.59	92.2926	244.557	154.658	175.786	207.481	215.234	219.197	Low Exp	Low Exp	Low Exp	Low Exp	Low Exp	Low Exp	Low Exp	Low Exp	Low Exp
ENSMUST00000206035.1	1700123J17Rik	chr7	126248238	-	-4.18774	0.129268	-0.281496	-0.446716	-0.187923	-0.0676688	1.08412	NA	NA	127.371	365.721	399.596	249.51	109.879	131.589	14.4484	NA	NA	Low Exp	Low Exp	Low Exp	Low Exp	Low Exp	Low Exp	Low Exp	Low Exp	Low Exp
ENSMUST00000034865.5	Cyp1a1	chr9	57697614	+	-4.18461	1.62571	3.75887	-2.52729	NA	NA	NA	NA	NA	28.0445	114.662	194.419	32.2501	NA	NA	NA	NA	NA	Low Exp	Low Exp	H.U	Low Exp	Low Exp	Low Exp	Low Exp	Low Exp	Low Exp
ENSMUST00000109958.2	Serpina3i	chr12	104263156	+	-4.15552	-0.104258	0.499418	0.986605	0.146928	0.146309	0.532684	0.422243	0.261704	35.9092	105.166	65.8221	113.173	103.086	119.369	38.9494	37.007	37.1744	Low Exp	Low Exp	Low Exp	Low Exp	N.D	N.D	Low Exp	Low Exp	Low Exp
ENSMUST00000219015.1	1300014J16Rik	chr12	80115863	+	-4.15522	NA	NA	NA	NA	0.095726	NA	NA	NA	15.4119	NA	NA	NA	NA	20.0438	NA	NA	NA	Low Exp	Low Exp	Low Exp	Low Exp	Low Exp	Low Exp	Low Exp	Low Exp	Low Exp
ENSMUST00000176129.1	Zfp536	chr7	37479986	-	-4.15067	0.329127	0.475893	-1.42375	0.460062	0.0141256	-0.621748	0.275835	-0.235728	31.9072	333.484	119.975	183.505	61.1022	58.7217	16.9991	22.5573	20.201	Low Exp	Others	Low Exp	H.D	Low Exp	Low Exp	Low Exp	Low Exp	Low Exp
ENSMUST00000181113.1	Gm26562	chr16	30205879	-	-4.1009	-0.15579	-0.083859	1.07498	-1.00845	-0.769187	0.0939949	0.076265	-0.616539	15.1607	51.334	43.9346	58.1582	39.2729	47.7371	89.6442	88.1141	76.4258	Low Exp	Low Exp	Low Exp	Low Exp	Low Exp	Low Exp	Low Exp	Low Exp	Low Exp
ENSMUST00000156822.1	Gm11528	chr11	95622660	+	-4.0937	-0.453472	-0.0385338	-1.19534	0.493716	0.412199	NA	NA	NA	55.8197	100.454	40.18	73.514	27.979	31.1159	NA	NA	NA	H.D2	S.D	Low Exp	H.D	Low Exp	Low Exp	Low Exp	Low Exp	Low Exp
ENSMUST00000205073.2	4930425L21Rik	chr6	135658913	+	-4.05453	-0.092795	0.388566	0.734055	-0.194654	-0.162428	-0.201075	-0.0261574	-0.452525	39.0623	214.36	101.685	211.505	160.281	185.232	56.4215	59.5402	55.4482	Low Exp	Low Exp	Low Exp	Low Exp	Low Exp	Low Exp	Low Exp	Low Exp	Low Exp
ENSMUST00000005256.13	Ndrg1	chr15	66969638	-	-4.04149	-0.41065	-0.782826	-0.735579	0.0291637	-0.170301	0.374798	0.410037	-0.403039	148.294	170.302	91.1107	131.772	54.1679	58.2525	31.2487	31.7458	25.3972	H.D2	Low Exp	Low Exp	Low Exp	Low Exp	Low Exp	Low Exp	Low Exp	Low Exp
ENSMUST00000227404.1	Otx2	chr14	48673819	-	-4.02702	-0.76441	0.0211163	-0.214148	0.173157	0.231321	0.0221771	0.187814	-0.0671614	63.0417	131.518	38.9561	124.023	69.733	81.4665	168.606	177.504	174.121	Low Exp	Low Exp	Low Exp	Low Exp	Low Exp	Low Exp	Low Exp	Low Exp	Low Exp
ENSMUST00000038259.12	Slco4a1	chr2	180456333	+	-4.00931	-0.619175	-0.157446	-0.179911	0.00273182	-0.24364	0.359724	0.401943	0.479121	214.284	89.2346	68.7985	81.6721	44.1737	46.4532	18.0046	18.3047	20.1134	H.D2	Low Exp	Low Exp	Low Exp	Low Exp	Low Exp	Low Exp	Low Exp	Low Exp
ENSMUST00000181466.1	Platr7	chr10	84553338	-	-3.97785	0.167629	0.097884	0.527015	0.164556	0.14958	-0.11041	-0.0846269	-0.373705	78.0777	290.104	253.52	244.838	191.471	219.797	221.441	221.795	216.899	H.D2	N.D	N.D	S.U	N.D	N.D	N.D	N.D	Others
ENSMUST00000110896.1	Pdgfa	chr5	138997370	-	-3.95042	0.170449	0.206288	0.345176	-0.132997	-0.071239	0.153804	0.0176353	0.0154702	724.986	1925.76	817.096	1544.22	1012.54	1188.86	947.062	896.177	959.446	H.D2	N.D	N.D	Others	N.D	N.D	N.D	N.D	N.D
ENSMUST00000188175.1	Gm29695	chr1	132191457	+	-3.94625	0.0185235	-0.439794	-1.47041	-0.075059	0.35274	-0.194831	-0.052773	-0.606039	220.464	929.351	209.671	569.093	148.121	199.838	239.384	250.018	225.849	Low Exp	Low Exp	Low Exp	Low Exp	Low Exp	Low Exp	Low Exp	Low Exp	Low Exp
ENSMUST00000215086.1	Gm39458	chr9	120674405	+	-3.94536	0.408804	NA	0.208214	-0.451864	-0.253734	NA	NA	NA	111.725	40.6627	NA	28.7287	16.0445	19.477	NA	NA	NA	Low Exp	Low Exp	Low Exp	Low Exp	Low Exp	Low Exp	Low Exp	Low Exp	Low Exp
ENSMUST00000174661.8	Pitx2	chr3	129199936	+	-3.93131	NA	1.34243	NA	NA	NA	NA	NA	NA	34.1551	NA	16.5849	NA	NA	NA	NA	NA	NA	Low Exp	Low Exp	Low Exp	Low Exp	Low Exp	Low Exp	Low Exp	Low Exp	Low Exp
ENSMUST00000227185.1	Gm36617	chr15	59275396	+	-3.93113	0.148653	-0.709564	-0.483148	0.170082	-0.213382	NA	NA	NA	14.5823	156.133	187.228	105.063	52.1082	51.9975	NA	NA	NA	Low Exp	Low Exp	Low Exp	Low Exp	Low Exp	Low Exp	Low Exp	Low Exp	Low Exp
ENSMUST00000180420.2	Mir205hg	chr1	193510174	-	-3.92578	-0.159601	NA	0.431633	-0.547974	-0.526579	0.0553739	0.310123	-0.585933	25.2952	43.1701	NA	40.1465	23.8321	27.8415	32.0668	34.7871	27.7806	Low Exp	Low Exp	Low Exp	Low Exp	Low Exp	Low Exp	Low Exp	Low Exp	Low Exp
ENSMUST00000134541.1	Gm13844	chr6	31372895	+	-3.9191	0.830619	0.298588	-0.519476	0.268346	-0.0282138	-0.0745005	-0.00243593	-0.274571	154.343	448.179	194.65	228.065	115.868	118.279	269.123	274.241	268.819	H.D2	I.U	Others	S.D	Others	N.D	N.D	N.D	Others
ENSMUST00000234367.1	Mep1b	chr18	21061923	+	-3.91302	0.483905	-0.0965032	-0.146967	-0.0167913	0.0953881	-0.140216	-0.00408329	-0.264788	62.313	749.07	873.134	473.721	257.64	308.008	629.444	655.563	644.537	H.D2	S.U	N.D	N.D	N.D	N.D	N.D	N.D	Others
ENSMUST00000194390.1	Gm38324	chr3	22297830	-	-3.89324	0.225217	0.463119	-1.00423	0.114216	0.326619	-0.0812465	-0.0206863	-0.299239	49.4846	750.999	770.251	453.528	168.452	207.321	217.405	220.677	215.66	H.D2	N.D	S.U	H.D	N.D	Others	N.D	N.D	Others
ENSMUST00000022246.8	Fgf10	chr13	118714662	+	-3.87914	-0.563348	0.662036	-1.30144	-0.266757	0.508665	NA	NA	NA	113.708	174.003	49.7745	130.585	35.2518	53.8283	NA	NA	NA	Low Exp	Low Exp	Low Exp	Low Exp	Low Exp	Low Exp	Low Exp	Low Exp	Low Exp
ENSMUST00000214637.2	Olfr45	chr7	140681951	+	-3.84775	0.871195	0.105253	-3.65422	NA	NA	0.366243	-0.210733	-0.202266	25.0773	129.236	55.0681	49.5179	NA	NA	28.2281	22.8755	24.4434	Low Exp	Low Exp	Low Exp	Low Exp	Low Exp	Low Exp	Low Exp	Low Exp	Low Exp
ENSMUST00000002284.10	Plaur	chr7	24462485	+	-3.82867	-0.406561	0.178932	-0.157524	0.345786	-0.099438	0.393579	NA	NA	95.5743	72.7776	39.036	63.5597	40.2352	38.6512	18.4152	NA	NA	H.D2	Low Exp	Low Exp	Low Exp	Low Exp	Low Exp	Low Exp	Low Exp	Low Exp
ENSMUST00000114847.8	Casr	chr16	36562134	-	-3.80228	0.726577	-0.342685	0.362575	-0.345833	-0.518766	0.0874645	0.0656098	-0.36705	12.9528	129.243	86.4684	83.7947	51.2656	56.1336	115.847	114.345	106.038	Low Exp	Low Exp	Low Exp	Low Exp	Low Exp	Low Exp	Low Exp	Low Exp	Low Exp
ENSMUST00000199894.1	Fgfbp1	chr5	43981765	-	-3.78574	0.353884	NA	1.49537	-0.196897	0.231493	NA	NA	NA	28.6222	19.3197	NA	21.2655	20.8009	27.2376	NA	NA	NA	Low Exp	Low Exp	Low Exp	Low Exp	Low Exp	Low Exp	Low Exp	Low Exp	Low Exp
ENSMUST00000108684.7	Myh13	chr11	67321658	+	-3.78119	0.619676	0.572514	0.207259	-0.0785902	-0.210299	-0.139681	-0.12033	-0.152275	66.0305	373.933	431.605	243.011	152.718	167.286	198.788	198.907	211.013	Low Exp	Low Exp	Low Exp	Low Exp	Low Exp	Low Exp	Low Exp	Low Exp	Low Exp
ENSMUST00000022697.6	Fgf17	chr14	70642316	-	-3.7763	0.0191637	0.61142	0.739048	-0.298809	-0.163459	NA	NA	NA	69.7779	91.7079	47.8897	87.1918	63.7872	76.3713	NA	NA	NA	H.D2	Low Exp	Low Exp	I.U	Others	N.D	Low Exp	Low Exp	Low Exp
ENSMUST00000111826.2	Gm15217	chr14	46379460	+	-3.77627	-0.42692	-1.05571	0.188291	NA	0.274071	NA	NA	NA	16.0906	22.2403	18.6961	20.9391	NA	16.9743	NA	NA	NA	Low Exp	Low Exp	Low Exp	Low Exp	Low Exp	Low Exp	Low Exp	Low Exp	Low Exp
ENSMUST00000034756.14	Anxa2	chr9	69453695	+	-3.77265	0.779648	0.172848	0.276171	0.297665	-0.0539506	NA	NA	NA	83.3566	47.2467	27.3495	28.5321	21.2472	21.1964	NA	NA	NA	H.D2	Low Exp	Low Exp	Low Exp	Low Exp	Low Exp	Low Exp	Low Exp	Low Exp
ENSMUST00000075221.2	Osm	chr11	4236420	+	-3.77251	0.256017	0.182538	-1.91945	-0.254524	-0.322134	0.0471857	-0.0488168	-0.632742	72.5516	308.557	179.303	166.717	32.3745	35.9814	75.5578	72.4637	64.876	Low Exp	N.D	N.D	H.D	Low Exp	Low Exp	Low Exp	Low Exp	Low Exp
ENSMUST00000095767.10	Etv1	chr12	38780082	+	-3.76748	-0.437241	-0.407023	1.22258	-0.0722136	0.112646	-0.0559845	-0.12134	-0.158759	158.15	532.427	498.088	690.957	637.869	781.257	496.129	482.756	510.08	Low Exp	S.D	S.D	H.U	N.D	N.D	N.D	N.D	N.D
ENSMUST00000193724.1	Gm33994	chr1	136579477	-	-3.76689	-0.764414	-0.315053	1.25135	-0.245467	0.36861	NA	NA	NA	30.9047	26.5044	71.6802	38.1261	33.6544	48.1139	NA	NA	NA	Low Exp	Low Exp	Low Exp	Low Exp	Low Exp	Low Exp	Low Exp	Low Exp	Low Exp
ENSMUST00000187738.1	Gm28434	chr5	87969517	+	-3.75529	0.170232	-0.911327	-1.9492	NA	NA	NA	NA	NA	23.8932	53.0733	32.7526	29.7701	NA	NA	NA	NA	NA	Low Exp	Low Exp	Low Exp	Low Exp	Low Exp	Low Exp	Low Exp	Low Exp	Low Exp
ENSMUST00000088386.7	Slc15a1	chr14	121505253	-	-3.74122	-0.00384405	-0.0657309	-0.340304	-0.0973208	-0.119319	-0.156027	0.158888	-0.297301	77.2291	425.167	354.586	309.581	150.299	170.292	296.928	328.833	302.074	Low Exp	N.D	N.D	Others	N.D	N.D	N.D	N.D	Others
ENSMUST00000063140.14	Hcrtr2	chr9	76323564	-	-3.7329	-0.0494758	-0.547067	0.652322	-0.446457	-0.317271	0.0882997	0.0588685	0.173504	125.536	347.994	224.115	329.855	222.511	265.526	20.5419	20.207	22.59	Low Exp	Low Exp	Low Exp	Low Exp	Low Exp	Low Exp	Low Exp	Low Exp	Low Exp
ENSMUST00000105031.3	Klhdc7a	chr4	139968026	-	-3.72606	0.378294	0.450053	0.77031	0.0832892	-0.126127	-0.0797394	0.0386509	-0.252278	77.1953	270.149	150.037	226.551	191.464	203.181	236.149	244.752	237.963	Low Exp	Low Exp	Low Exp	Low Exp	Low Exp	Low Exp	Low Exp	Low Exp	Low Exp
ENSMUST00000112581.7	Nanog	chr6	122707594	+	-3.7106	0.167284	-0.0510758	0.462359	-0.186817	-0.166916	-0.109834	-0.00482811	-0.294537	1275.69	7214.59	3214.38	5991.83	4052.28	4684.34	5860.04	6038.59	5878.22	H.D2	N.D	N.D	S.U	N.D	N.D	N.D	N.D	Others
ENSMUST00000068958.8	Cdc42ep3	chr17	79355056	-	-3.70897	0.438024	-0.0514106	0.863045	0.0153782	-0.0498122	0.0590442	-0.0145799	-0.0726796	146.488	545.139	424.235	460.492	389.281	437.444	555.949	538.068	565.353	H.D2	S.U	N.D	I.U	N.D	N.D	N.D	N.D	N.D
ENSMUST00000021119.8	Aspa	chr11	73324633	-	-3.70586	0.612713	-0.192796	0.853434	0.0277761	-0.192478	-0.0491658	0.032604	-0.31151	21.8571	329.141	108.26	258.897	217.309	233.01	474.734	485.113	463.954	Low Exp	I.U	N.D	I.U	N.D	N.D	N.D	N.D	Others
ENSMUST00000188169.6	Lemd1	chr1	132191384	+	-3.70073	0.0856138	-0.373194	-1.37695	-0.112607	0.311752	-0.167374	-0.0186232	-0.549053	240.783	1052.41	272.316	636.147	172.897	232.749	253.214	265.238	240.568	Low Exp	Low Exp	Low Exp	Low Exp	Low Exp	Low Exp	Low Exp	Low Exp	Low Exp
ENSMUST00000099151.5	Sox2	chr3	34650405	+	-3.70006	-0.296764	-0.412619	-0.195299	-0.180399	-0.214939	-0.14432	-0.126279	-0.253513	938.256	3203.8	1389.46	2648.39	1338.44	1520.28	1633.67	1634.73	1679.44	H.D2	Others	S.D	N.D	N.D	N.D	N.D	N.D	N.D
ENSMUST00000075888.5	Zic2	chr14	122475404	+	-3.69437	-0.255966	-0.399193	1.19602	-0.131914	-0.0432962	-0.161959	-0.0170637	-0.134024	254.4	298.136	407.546	362.331	327.604	386.158	526.851	550.502	566.643	H.D2	N.D	S.D	H.U	N.D	N.D	N.D	N.D	N.D
ENSMUST00000079719.10	Tbx3	chr5	119670669	+	-3.67636	-0.362874	-0.112954	0.156695	-0.170443	-0.271427	-0.102724	0.0787756	-0.148588	1478.28	6020.95	2367.03	5511.48	3281.2	3650.84	3115.28	3298.08	3269.28	H.D2	Others	N.D	N.D	N.D	Others	N.D	N.D	N.D
ENSMUST00000100043.2	Sp5	chr2	70475120	+	-3.67569	1.14393	0.290683	-0.172241	-0.0552692	0.0688784	0.0916175	0.0229302	0.0331558	63.8797	931.785	499.586	438.496	231.68	278.232	427.217	414.756	445.528	Low Exp	H.U	Others	N.D	N.D	N.D	N.D	N.D	N.D
ENSMUST00000114195.7	Jam2	chr16	84774168	+	-3.66749	0.0375739	0.0896868	0.305525	0.00454301	0.0287231	-0.0169929	-0.0102344	-0.0575552	2086.09	10977.1	7964.53	9148.13	6177.16	7151.5	7110.69	7087.05	7467.95	H.D2	N.D	N.D	Others	N.D	N.D	N.D	N.D	N.D
ENSMUST00000142822.3	Apela	chr8	65037156	-	-3.66153	-0.0457055	-0.688216	-2.38603	-0.468639	-0.535479	-0.389094	-0.0868476	-0.371345	166.395	479.094	93.6299	277.109	36.1866	40.3661	60.0191	65.64	64.3043	H.D2	N.D	I.D	H.D	S.D	S.D	S.D	N.D	Others
ENSMUST00000156526.1	Gm15226	chrX	166621542	-	-3.66078	-0.400462	-0.218278	0.867582	-0.18998	-0.1653	-0.239356	0.380524	-0.0952272	22.0466	49.3215	27.8016	56.4965	43.9933	51.2406	39.3329	48.7709	43.7179	Low Exp	Low Exp	Low Exp	Low Exp	Low Exp	Low Exp	Low Exp	Low Exp	Low Exp
ENSMUST00000096164.5	Fam189a2	chr19	24031018	-	-3.64044	-1.00768	-0.510638	0.603118	-0.418046	-0.37815	-0.0826513	0.185768	-0.0792702	80.9223	170.323	240.233	208.149	138.247	161.045	103.103	112.749	109.886	Low Exp	Low Exp	S.D	I.U	S.D	Others	Low Exp	Low Exp	Low Exp
ENSMUST00000198395.4	Gm36535	chr5	111791555	+	-3.64032	0.373999	-0.275379	-1.96098	NA	NA	-0.179408	0.217636	-0.633952	13.8333	185.324	60.6209	95.7228	NA	NA	24.1846	27.5556	22.3848	Low Exp	Low Exp	Low Exp	Low Exp	Low Exp	Low Exp	Low Exp	Low Exp	Low Exp
ENSMUST00000079038.3	Hhip	chr8	80058007	-	-3.59622	-0.18619	-0.474643	2.30286	-0.122154	-0.347396	-0.247276	-0.382051	-0.641691	19.7646	36.7163	20.4317	70.6394	85.1648	91.3158	46.3434	44.1929	43.8685	Low Exp	Low Exp	Low Exp	Low Exp	Low Exp	Low Exp	Low Exp	Low Exp	Low Exp
ENSMUST00000041845.13	Nlrp9c	chr7	26394238	-	-3.58724	0.473887	-0.169331	-0.499748	-0.174601	-0.0796717	-0.357134	0.21144	-0.812401	97.2321	349.766	208.673	207.106	89.7733	106.741	20.0325	24.1647	18.7802	Low Exp	Low Exp	Low Exp	Low Exp	Low Exp	Low Exp	Low Exp	Low Exp	Low Exp
ENSMUST00000022695.15	Dmtn	chr14	70635953	-	-3.57171	0.134758	-0.102955	-0.684989	-0.260085	-0.178668	-0.21444	-0.0982826	-0.509842	457.508	1518.92	775.553	990.495	379.669	448.508	379.668	392.558	369.679	H.D2	N.D	N.D	I.D	N.D	N.D	N.D	N.D	S.D
ENSMUST00000153328.1	Gm13849	chr6	31786675	+	-3.55874	-1.0907	0.970589	0.428999	-0.0673737	-0.366071	NA	NA	NA	25.7011	42.9882	20.8316	51.1211	35.2616	36.99	NA	NA	NA	Low Exp	Low Exp	Low Exp	Low Exp	Low Exp	Low Exp	Low Exp	Low Exp	Low Exp
ENSMUST00000093773.7	Mobp	chr9	120149741	+	-3.55266	0.292137	0.091343	-2.19608	-0.603291	-0.405834	-0.0980834	0.0598331	-0.302093	61.2206	541.348	589.571	282.794	40.5362	49.7374	218.455	228.853	217.646	Low Exp	Others	N.D	H.D	Low Exp	Low Exp	N.D	N.D	Others
ENSMUST00000119472.7	Mras	chr9	99425896	-	-3.54838	-0.0637565	-0.36634	1.6491	-0.0814414	-0.0608326	-0.0766951	-0.0161665	-0.304295	374.098	651.192	518.086	888.407	929.807	1078.17	442.945	449.476	438.664	H.D2	N.D	Others	H.U	N.D	N.D	N.D	N.D	Others
ENSMUST00000164659.7	Sgk1	chr10	21978673	+	-3.54472	0.372894	-0.0381037	0.34295	0.115864	0.00234951	0.147182	0.0762942	0.139768	622.144	10988.3	3022.77	8177.99	5824.6	6429.98	5837.18	5658.65	6200.5	H.D2	Others	N.D	Others	N.D	N.D	N.D	N.D	N.D
ENSMUST00000005255.8	Ccn4	chr15	66891320	+	-3.54199	0.388396	NA	NA	NA	NA	NA	NA	NA	30.3597	16.4052	NA	NA	NA	NA	NA	NA	NA	Low Exp	Low Exp	Low Exp	Low Exp	Low Exp	Low Exp	Low Exp	Low Exp	Low Exp
ENSMUST00000029652.3	Pdgfc	chr3	81036454	+	-3.53651	-0.0113368	0.499824	0.0888455	0.0114797	0.123456	-0.024547	0.0747322	-0.176784	353.593	2274.34	2388.09	1823.77	1121.12	1342.28	1000.9	1029.91	1012.55	H.D2	N.D	S.U	N.D	N.D	N.D	N.D	N.D	N.D
ENSMUST00000090071.4	Pla2g4e	chr2	120245239	-	-3.53133	0.033322	-0.0774266	0.331616	-0.149863	-0.0854693	0.120897	0.115782	-0.213775	221.936	794.878	586.037	668.374	432.636	507.859	175.303	173.802	166.516	H.D2	N.D	N.D	Others	N.D	N.D	Low Exp	Low Exp	Low Exp
ENSMUST00000190602.1	Platr10	chr3	75655735	-	-3.52672	0.127225	0.00906064	-0.973474	0.050952	0.0837946	-0.0416889	-0.0979424	-0.26548	766.856	2019.95	909.749	1264.81	461.545	535.926	720.993	702.547	712.767	H.D2	N.D	N.D	I.D	N.D	N.D	N.D	N.D	Others
ENSMUST00000199072.1	Gm43672	chr3	22076142	-	-3.52556	0.351801	0.451564	-0.163483	0.398661	0.248753	-0.150261	-0.178129	-0.522022	33.3	101.56	59.0132	67.6725	42.9117	46.0927	76.4041	75.3567	72.4956	Low Exp	Low Exp	Low Exp	Low Exp	Low Exp	Low Exp	Low Exp	Low Exp	Low Exp
ENSMUST00000227565.1	Gm41206	chr14	72789353	+	-3.52173	-0.239245	0.1694	-1.06269	0.405746	0.263347	NA	NA	NA	75.6861	90.8052	96.4051	63.8927	24.7856	26.7997	NA	NA	NA	Low Exp	Low Exp	Low Exp	Low Exp	Low Exp	Low Exp	Low Exp	Low Exp	Low Exp
ENSMUST00000130022.1	Platr29	chr2	165985924	-	-3.51776	0.570276	0.363334	1.10292	-0.693882	-0.522273	-0.125451	-0.154469	-0.205976	22.9534	49.3282	46.6472	43.1929	31.6211	38.2057	20.7344	20.307	21.4097	Low Exp	Low Exp	Low Exp	Low Exp	Low Exp	Low Exp	Low Exp	Low Exp	Low Exp
ENSMUST00000180101.2	A630095N17Rik	chr1	75232120	-	-3.51313	0.942331	0.0972482	1.51803	-0.221228	-0.232161	NA	NA	NA	111.967	68.0441	77.8969	59.0439	57.6535	66.2216	NA	NA	NA	Low Exp	Low Exp	Low Exp	Low Exp	Low Exp	Low Exp	Low Exp	Low Exp	Low Exp
ENSMUST00000057814.4	Oas1f	chr5	120847371	+	-3.51169	0.660424	-0.544401	0.809228	-0.214746	-0.539076	0.140663	-0.00513148	-0.738363	22.6724	116.987	44.057	88.8909	67.7097	70.7631	45.6458	42.9268	36.7554	Low Exp	Low Exp	Low Exp	Low Exp	Low Exp	Low Exp	Low Exp	Low Exp	Low Exp
ENSMUST00000049339.6	Nodal	chr10	61417972	+	-3.50853	-0.288962	0.184406	0.614103	-0.277333	-0.287917	-0.0928974	0.0123304	-0.366501	394.264	871.311	584.151	884.501	615.637	706.553	648.864	669.162	633.322	H.D2	Others	N.D	I.U	Others	Others	N.D	N.D	Others
ENSMUST00000100036.9	Sgk1	chr10	21992222	+	-3.50219	0.333115	-0.0734222	0.303215	0.101924	-0.0145933	0.143407	0.0745365	0.161695	549.55	10002.2	2496.18	7480.58	5209.44	5747.51	5207.75	5052.45	5583.69	H.D2	Others	N.D	Others	N.D	N.D	N.D	N.D	N.D
ENSMUST00000087285.4	Foxd3	chr4	99656299	+	-3.49896	-1.06292	0.118821	1.33668	-0.123216	-0.205039	-0.263424	0.0241195	-0.383232	72.6568	179.498	54.8091	285.832	271.702	304.354	74.8757	81.8208	76.9461	Low Exp	H.D	Low Exp	H.U	N.D	N.D	Low Exp	Low Exp	Low Exp
ENSMUST00000155749.1	Ak4	chr4	101447223	+	-3.49593	0.252442	-0.549097	0.249533	-0.159211	-0.253645	0.0150706	-0.0313268	-0.167287	639.204	3025.33	1452.16	2299.15	1429.1	1592.5	2302.9	2253.73	2306.6	H.D2	N.D	Others	N.D	N.D	N.D	N.D	N.D	N.D
ENSMUST00000069399.6	Kbtbd11	chr8	15011072	+	-3.48901	-0.378592	-0.139253	0.0712395	-0.0301755	-0.391666	0.0851687	0.438356	-0.167389	262.437	161.16	45.6136	145.782	86.982	89.8915	32.6998	37.1432	31.8308	Low Exp	Low Exp	Low Exp	Low Exp	Low Exp	Low Exp	Low Exp	Low Exp	Low Exp
ENSMUST00000109651.8	Cobl	chr11	12464938	-	-3.48258	-0.0870639	0.0941544	0.115089	-0.011255	-0.0328042	0.0239228	0.0384103	-0.137596	2424.16	14521	11719.3	12032.6	7413.61	8456.99	6428.34	6423.23	6478.89	H.D2	N.D	N.D	N.D	N.D	N.D	N.D	N.D	N.D
ENSMUST00000213377.1	B930092H01Rik	chr9	61293809	-	-3.4803	0.352106	0.0766511	NA	NA	NA	NA	NA	NA	12.3222	20.58	33.4625	NA	NA	NA	NA	NA	NA	Low Exp	Low Exp	Low Exp	Low Exp	Low Exp	Low Exp	Low Exp	Low Exp	Low Exp
ENSMUST00000023617.12	Ildr1	chr16	36694051	+	-3.47146	-0.0196745	-0.0833718	0.594911	-0.111266	-0.0400721	0.119517	0.0744167	-0.0675476	645.352	2052.45	964.422	1891.38	1382.81	1627.99	1185.6	1159.34	1182.78	H.D2	N.D	N.D	I.U	N.D	N.D	N.D	N.D	N.D
ENSMUST00000210977.1	1190028D05Rik	chr8	52356611	+	-3.46137	0.559122	0.402543	1.90034	0.33119	0.258746	0.154419	0.144726	0.227925	18.1698	238.937	338.842	288.476	374.728	419.082	590.951	585.209	646.699	Low Exp	S.U	Others	H.U	Others	N.D	N.D	N.D	N.D
ENSMUST00000109516.7	Bcl11a	chr11	24078033	+	-3.43982	0.288142	1.3966	-1.43185	NA	NA	NA	NA	NA	33.4775	20.4782	38.9917	11.2908	NA	NA	NA	NA	NA	Low Exp	Low Exp	Low Exp	Low Exp	Low Exp	Low Exp	Low Exp	Low Exp	Low Exp
ENSMUST00000123434.2	Pirt	chr11	66911990	+	-3.43766	-1.08521	-0.862723	-1.13486	-0.269177	-1.29246	NA	NA	NA	34.7551	70.2642	34.2165	61.3288	18.5757	16.2843	NA	NA	NA	Low Exp	Low Exp	Low Exp	Low Exp	Low Exp	Low Exp	Low Exp	Low Exp	Low Exp
ENSMUST00000029454.11	Casq2	chr3	102086514	+	-3.43579	-0.505038	-0.161031	-1.488	NA	NA	NA	NA	NA	125.61	91.1947	27.3638	66.1814	NA	NA	NA	NA	NA	Low Exp	Low Exp	Low Exp	Low Exp	Low Exp	Low Exp	Low Exp	Low Exp	Low Exp
ENSMUST00000209724.1	Gm30085	chr15	93002332	+	-3.43495	0.143462	0.259535	-0.480645	-0.230167	0.285681	-0.480243	-0.133809	-0.657306	42.1408	165.313	115.2	112.264	48.6815	66.9793	18.193	20.0447	18.4705	H.D2	N.D	N.D	S.D	N.D	Others	S.D	N.D	I.D
ENSMUST00000224467.2	Fbxo15	chr18	84934782	+	-3.43073	0.296223	-0.0432585	0.0949318	-0.060029	-0.0294548	0.0450883	0.0289074	0.0135764	2065.08	7782.94	7350.88	5598.45	3362.04	3903.65	3920.38	3875.38	4129.54	H.D2	Others	N.D	N.D	N.D	N.D	N.D	N.D	N.D
ENSMUST00000087212.7	Nipal1	chr5	72647845	+	-3.42154	-0.117685	NA	-1.23416	NA	NA	NA	NA	NA	27.8923	39.262	NA	25.8279	NA	NA	NA	NA	NA	Low Exp	Low Exp	Low Exp	Low Exp	Low Exp	Low Exp	Low Exp	Low Exp	Low Exp
ENSMUST00000187479.1	1700025H01Rik	chr16	30195071	+	-3.41565	NA	-0.0130975	NA	0.833206	0.686137	NA	NA	NA	13.0739	NA	30.8898	NA	15.5142	16.924	NA	NA	NA	Low Exp	Low Exp	Low Exp	Low Exp	Low Exp	Low Exp	Low Exp	Low Exp	Low Exp
ENSMUST00000180489.8	Mirt1	chr19	53464763	-	-3.41338	0.345512	NA	NA	NA	NA	NA	NA	NA	15.9101	19.6358	NA	NA	NA	NA	NA	NA	NA	Low Exp	Low Exp	Low Exp	Low Exp	Low Exp	Low Exp	Low Exp	Low Exp	Low Exp
ENSMUST00000039118.6	Zic5	chr14	122465677	-	-3.41065	-0.137059	-0.393368	0.867537	0.221361	0.209954	-0.104521	-0.0645052	-0.259084	183.56	295.418	345.737	308.107	283.055	322.711	409.993	412.633	415.386	Low Exp	Low Exp	S.D	I.U	N.D	N.D	N.D	N.D	N.D
ENSMUST00000027451.12	Epha4	chr1	77515086	-	-3.40929	-0.153157	-0.808993	-0.175334	-0.181787	-0.194855	-0.0226966	0.0380317	-0.344688	2781.94	10119.4	6066.23	8026.83	4087.43	4669.57	4574.83	4643.8	4387.8	H.D2	N.D	I.D	N.D	N.D	N.D	N.D	N.D	Others
ENSMUST00000035045.14	Mras	chr9	99437381	-	-3.39795	-0.0291597	-0.323164	1.52697	-0.149009	-0.0774036	-0.0645413	0.0108674	-0.296271	504.908	894.475	598.861	1147.45	1135.36	1337.67	600.788	613.07	594.01	H.D2	N.D	Others	H.U	N.D	N.D	N.D	N.D	Others
ENSMUST00000110908.8	Meis2	chr2	116065839	-	-3.38957	-0.385306	0.100245	1.00703	0.0357239	0.106158	-0.0270807	0.035969	-0.120446	231.615	1298.46	2571.53	1529.25	1368.72	1615.76	1401.31	1423.26	1445.84	H.D2	S.D	N.D	H.U	N.D	N.D	N.D	N.D	N.D
ENSMUST00000228216.1	Klf12	chr14	100284679	-	-3.38606	-0.255452	-0.315276	-1.36165	0.219784	0.3702	0.176525	0.0997367	0.00203263	306.027	2212.18	2647.1	1498.36	465.298	565.232	931.565	900.442	931.446	H.D2	N.D	Others	H.D	N.D	Others	N.D	N.D	N.D
ENSMUST00000222871.1	Gm35330	chr13	5724510	-	-3.38029	1.37264	0.26047	-0.385424	0.0813876	0.475874	0.0137825	0.131304	-0.188176	15.1466	116.246	129.09	46.901	23.4091	31.2858	24.0048	24.7801	23.7578	Low Exp	Low Exp	Low Exp	Low Exp	Low Exp	Low Exp	Low Exp	Low Exp	Low Exp
ENSMUST00000039630.5	Ror1	chr4	100095843	+	-3.38011	-1.42085	0.196898	-0.0498855	-0.454433	-0.978519	-0.43767	-0.074031	-0.599145	79.5776	36.2408	175.369	40.7716	19.9194	20.2738	103.822	115.792	105.516	Low Exp	Low Exp	Low Exp	Low Exp	Low Exp	Low Exp	Low Exp	Low Exp	Low Exp
ENSMUST00000234231.1	Gm36199	chr17	29432835	+	-3.3796	0.265058	0.0556395	0.0461471	0.0444992	0.404531	NA	NA	NA	33.3062	114.666	90.7096	82.6193	49.9307	64.9968	NA	NA	NA	Low Exp	Low Exp	Low Exp	Low Exp	Low Exp	Low Exp	Low Exp	Low Exp	Low Exp
ENSMUST00000025064.13	Pdzph1	chr17	58991348	-	-3.37722	0.324975	-0.0449963	-0.140081	NA	NA	NA	NA	NA	14.4998	23.4518	20.4775	16.1422	NA	NA	NA	NA	NA	Low Exp	Low Exp	Low Exp	Low Exp	Low Exp	Low Exp	Low Exp	Low Exp	Low Exp
ENSMUST00000055676.3	S1pr1	chr3	115715056	-	-3.37615	0.879016	0.433844	-1.57495	0.672248	0.699098	0.00725954	0.0709758	-0.26015	32.6028	143.629	46.1214	61.0078	19.5582	22.9599	39.1492	40.1213	38.1273	Low Exp	Low Exp	Low Exp	Low Exp	Low Exp	Low Exp	Low Exp	Low Exp	Low Exp
ENSMUST00000194541.2	Rncr4	chr6	30172893	+	-3.37448	0.0835087	0.426695	-0.342062	0.32797	0.574137	NA	NA	NA	128.963	87.3219	63.4882	61.7786	35.1452	44.3389	NA	NA	NA	H.D2	Low Exp	Low Exp	Low Exp	Low Exp	Low Exp	Low Exp	Low Exp	Low Exp
ENSMUST00000239448.1	Trp73	chr4	154140245	-	-3.36836	0.301135	0.285292	0.922749	0.404668	0.0142782	-0.286389	-0.0874285	-0.30148	107.397	135.126	146.784	122.419	123.98	122.916	84.0272	88.9233	89.2662	Low Exp	Low Exp	Low Exp	Low Exp	Low Exp	Low Exp	Low Exp	Low Exp	Low Exp
ENSMUST00000060419.1	Gjb4	chr4	127354080	-	-3.36475	0.462374	-0.281099	0.964454	-0.103414	-0.22829	NA	0.45438	NA	14.5055	51.6692	26.9498	44.9474	37.3289	41.3136	NA	18.6899	NA	Low Exp	Low Exp	Low Exp	Low Exp	Low Exp	Low Exp	Low Exp	Low Exp	Low Exp
ENSMUST00000237615.1	Gm32441	chr19	56664611	-	-3.36123	-0.200222	0.124817	-0.827936	-0.120362	0.172255	0.205335	-0.12058	-0.202504	23.5501	184.366	140.816	132.022	48.5952	62.4836	29.3814	25.9082	27.2672	Low Exp	Low Exp	Low Exp	Low Exp	Low Exp	Low Exp	Low Exp	Low Exp	Low Exp
ENSMUST00000176636.4	Pou2f3	chr9	43205755	-	-3.35822	0.00477281	-0.378905	-1.17766	-0.182849	-0.23138	-0.265193	-0.221131	-0.681827	190.927	1242.58	449.658	790.794	235.941	268.202	291.303	293.595	275.604	H.D2	N.D	Others	H.D	N.D	N.D	Others	N.D	I.D
ENSMUST00000022185.9	F2rl1	chr13	95525224	-	-3.35707	-0.26301	-0.458662	0.0545465	-0.033784	0.0539243	0.0692394	0.016561	0.0996207	190.61	433.308	208.039	374.553	222.314	263.757	84.9119	82.877	91.1341	H.D2	N.D	S.D	N.D	N.D	N.D	Low Exp	Low Exp	Low Exp
ENSMUST00000121288.1	Fam167a	chr14	63436472	+	-3.34973	0.0422346	-0.019278	-0.806081	-0.839449	-0.583042	-0.305112	-0.281475	-0.408741	52.2278	72.7461	27.4164	48.257	14.9646	18.3239	27.9952	27.9964	28.8971	Low Exp	Low Exp	Low Exp	Low Exp	Low Exp	Low Exp	Low Exp	Low Exp	Low Exp
ENSMUST00000120187.8	Fgfr2	chr7	130266253	-	-3.34688	0.992573	0.613582	1.10332	-0.105155	-0.361395	-0.13786	-0.00873722	-0.182281	172.883	106.67	147.795	76.9951	68.7596	72.212	378.008	391.855	396.666	Low Exp	Low Exp	Low Exp	Low Exp	Low Exp	Low Exp	N.D	N.D	N.D
ENSMUST00000107521.7	Mup6	chr4	59964294	+	-3.34686	0.137067	0.376386	-1.43361	NA	NA	-0.18725	-0.167935	-0.697971	61.7257	55.3338	145.35	32.5501	NA	NA	26.3366	26.191	24.0285	Low Exp	Low Exp	Low Exp	Low Exp	Low Exp	Low Exp	Low Exp	Low Exp	Low Exp
ENSMUST00000033450.2	Gpc4	chrX	52165252	-	-3.34565	-0.177763	-0.281349	1.73609	0.0181311	0.0383946	0.00968499	0.0933951	-0.0756407	388.751	1277.06	1403.79	1881.47	2088.67	2417.48	1740.52	1783.24	1799.79	H.D2	N.D	Others	H.U	N.D	N.D	N.D	N.D	N.D
ENSMUST00000119206.2	Rgma	chr7	73375508	+	-3.34314	0.636712	0.166962	-0.665057	0.0316317	0.0959165	0.131813	0.0269247	-0.0692525	335.547	1576.12	996.441	847.966	362.642	425.658	1063.48	1018.56	1055.84	H.D2	I.U	N.D	I.D	N.D	N.D	N.D	N.D	N.D
ENSMUST00000113306.3	B3gnt7	chr1	86303233	+	-3.32429	-0.382218	-0.550459	1.55235	0.0228176	0.0450224	0.206783	0.0899474	0.0257152	117.538	131.033	101.23	190.799	201.882	233.335	187.103	178.519	186.598	H.D2	Low Exp	Low Exp	H.U	N.D	N.D	N.D	N.D	N.D
ENSMUST00000063507.10	Mcf2	chrX	60179148	-	-3.32149	-0.108842	0.0573596	-0.405069	-0.124365	-0.0781627	-0.0330576	-0.00733335	-0.137857	586.582	2351.24	1612.68	1754.24	809.329	944.647	1057.67	1060.37	1087.53	H.D2	N.D	N.D	S.D	N.D	N.D	N.D	N.D	N.D
ENSMUST00000025521.8	Cdx1	chr18	61036219	-	-3.31578	1.34906	-0.110624	0.280089	0.525459	0.774027	0.401648	0.0805967	0.430829	25.8342	848.414	460.745	402.295	328.947	418.753	818.148	721.414	882.412	Low Exp	H.U	N.D	Others	S.U	I.U	S.U	N.D	S.U
ENSMUST00000223789.2	Fbxo15	chr18	84952116	+	-3.31151	0.251414	-0.0753806	0.0911376	-0.0488338	-0.0412886	0.0217758	0.0132782	0.00965554	1086.22	4306.42	4192.21	3147.66	1896.67	2181.83	2235.49	2215.7	2370.57	H.D2	N.D	N.D	N.D	N.D	N.D	N.D	N.D	N.D
ENSMUST00000094934.10	Gad1	chr2	70562180	+	-3.30481	1.24494	-0.10076	0.239821	0.203408	0.358009	0.198019	0.0323772	0.181556	55.947	430.797	248.451	212.836	150.126	182.664	734.043	686.572	777.044	Low Exp	H.U	N.D	N.D	N.D	Others	N.D	N.D	N.D
ENSMUST00000039846.11	2410137M14Rik	chr17	36981226	-	-3.30404	-0.138516	-0.0676441	-0.254549	-0.122178	0.0424095	-0.146555	-0.110513	-0.394323	204.839	993.63	416.713	771.761	384.575	467.294	421.413	423.467	415.757	H.D2	N.D	N.D	N.D	N.D	N.D	N.D	N.D	S.D
ENSMUST00000109935.7	Syndig1	chr2	149830824	+	-3.29995	-0.534419	-0.539375	0.623852	0.0604873	-0.0282415	-0.119853	-0.0894184	-0.28451	115.753	334.84	498.265	366.03	287.118	319.857	323.261	324.505	326.319	H.D2	S.D	S.D	I.U	N.D	N.D	N.D	N.D	Others
ENSMUST00000028854.14	Mal	chr2	127656695	-	-3.29959	0.685765	-1.03521	-0.859769	-0.657527	-0.174771	0.22889	0.229291	-0.106238	31.4343	170.888	73.9962	87.3603	27.1443	35.7805	39.4678	39.4265	37.2763	Low Exp	Low Exp	Low Exp	Low Exp	Low Exp	Low Exp	Low Exp	Low Exp	Low Exp
ENSMUST00000135385.1	Tbx3os2	chr5	119691217	-	-3.28753	0.0779079	0.165135	1.53048	-0.483186	-0.930127	NA	NA	NA	17.2092	40.1306	26.3818	49.811	45.056	45.5576	NA	NA	NA	Low Exp	Low Exp	Low Exp	Low Exp	Low Exp	Low Exp	Low Exp	Low Exp	Low Exp
ENSMUST00000108873.8	Nkain4	chr2	180954662	-	-3.28565	-0.0406371	-0.364146	0.0187038	-0.337689	-0.256956	-0.0916149	0.000619449	-0.190559	29.3893	82.7694	21.3504	66.1628	35.4806	41.3588	83.598	85.8251	86.149	Low Exp	N.D	Low Exp	N.D	Others	N.D	N.D	N.D	N.D
ENSMUST00000144232.7	Mkln1os	chr6	31398756	-	-3.2811	0.979558	0.363617	0.139401	0.315511	0.0738302	0.272899	0.0984958	0.661792	225.016	381.525	290.343	207.986	146.995	153.11	19.838	18.4663	24.7281	H.D2	I.U	Others	N.D	Others	N.D	Low Exp	Low Exp	Low Exp
ENSMUST00000022694.16	Dmtn	chr14	70627308	-	-3.27409	0.100487	-0.111354	-0.717507	-0.285022	-0.177294	-0.266502	-0.0663231	-0.543593	403.541	1414.36	703.953	928.636	346.958	413.528	356.51	379.116	349.68	H.D2	N.D	N.D	I.D	Others	N.D	Others	N.D	S.D
ENSMUST00000037361.8	Lefty1	chr1	180935039	+	-3.26997	0.887973	-0.466296	-7.84398	NA	NA	NA	NA	NA	167.634	129.419	57.5963	47.1753	NA	NA	NA	NA	NA	H.D2	Low Exp	Low Exp	Low Exp	Low Exp	Low Exp	Low Exp	Low Exp	Low Exp
ENSMUST00000154305.7	Fzd10os	chr5	128600687	-	-3.26708	0.262778	0.414741	-1.71542	0.223228	0.271666	0.117474	-0.104996	-0.690189	58.2842	232.248	108.624	127.282	32.2349	37.7526	51.9193	47.8314	42.8104	Low Exp	N.D	Low Exp	Low Exp	Low Exp	Low Exp	Low Exp	Low Exp	Low Exp
ENSMUST00000181053.2	Gm49291	chr13	48262591	-	-3.26439	0.249211	0.469486	-0.411344	-0.0561043	-0.103598	NA	NA	NA	49.4371	92.4948	109.895	60.725	28.9244	32.4915	NA	NA	NA	Low Exp	Low Exp	Low Exp	Low Exp	Low Exp	Low Exp	Low Exp	Low Exp	Low Exp
ENSMUST00000165536.7	Klf3	chr5	64803522	+	-3.26153	0.0950512	-0.382585	-0.0578847	-0.0907691	0.0815546	0.099249	0.0237738	-0.0488556	1144.11	4096.93	2147.19	3061.23	1699.37	2069	1579.12	1528.73	1596.8	H.D2	N.D	S.D	N.D	N.D	N.D	N.D	N.D	N.D
ENSMUST00000031249.7	Sparcl1	chr5	104113746	-	-3.25567	0.148366	0.541421	0.457473	0.130458	-0.0213754	NA	NA	NA	38.4359	86.7411	37.7423	72.5205	54.3419	59.4294	NA	NA	NA	Low Exp	Low Exp	Low Exp	Low Exp	Low Exp	Low Exp	Low Exp	Low Exp	Low Exp
ENSMUST00000118283.7	Tgif1	chr17	70853489	-	-3.25385	-0.139298	-0.282489	0.331747	-0.161323	-0.0798021	-0.248627	-0.118348	-0.335824	519.791	1733.02	741.599	1542.35	992.662	1174.05	1046.54	1085.75	1084.96	H.D2	N.D	Others	Others	N.D	N.D	N.D	N.D	Others
ENSMUST00000043313.14	Nmnat2	chr1	152955027	+	-3.24149	0.126993	-0.0372671	0.395412	0.166392	0.12558	-0.0312543	0.04851	-0.0983574	248.831	950.36	707.856	786.974	585.58	659.741	406.272	415.158	423.224	Low Exp	Low Exp	Low Exp	Low Exp	Low Exp	Low Exp	Low Exp	Low Exp	Low Exp
ENSMUST00000187394.1	Gm29283	chr1	13068838	+	-3.2343	0.1116	0.243063	-0.0978689	0.0469824	0.0214312	0.0922348	0.228131	-0.102348	67.8168	565.334	343.465	416.866	236.809	269.608	275.881	287.859	274.049	Low Exp	Low Exp	Low Exp	Low Exp	Low Exp	Low Exp	Low Exp	Low Exp	Low Exp
ENSMUST00000050918.3	Camk2n1	chr4	138454314	+	-3.23072	-0.343078	0.397944	-2.66651	0.0265819	-0.511167	-0.343668	-0.457823	-0.108516	57.8388	232.789	84.514	147.338	19.4914	19.1532	25.7257	24.6322	29.5049	Low Exp	Low Exp	Low Exp	Low Exp	Low Exp	Low Exp	Low Exp	Low Exp	Low Exp
ENSMUST00000239451.1	Tns1	chr1	74098676	-	-3.21888	-0.256627	-0.270866	-0.889437	0.0201909	0.125264	-0.0717769	-0.0976229	-0.45216	393.243	1681.55	1984.79	1213.66	459.384	546.138	845.969	833.701	800.168	H.D2	N.D	Others	I.D	N.D	N.D	N.D	N.D	S.D
ENSMUST00000046532.3	Gjb3	chr4	127330812	-	-3.21514	0.585828	-0.00480633	1.0923	-0.0125924	0.0591009	-0.120067	0.022076	-0.317488	271.987	1033.93	382.282	890.42	807.502	950.698	959.213	1000.98	958.506	H.D2	I.U	N.D	H.U	N.D	N.D	N.D	N.D	Others
ENSMUST00000026999.9	Smad7	chr18	75367363	+	-3.21394	0.0788084	-0.427414	0.282631	0.063701	-0.102516	0.192123	-0.000110177	0.150067	1998.31	11208.2	3595.67	9155.89	6247.7	6778.15	5990.14	5558.59	6281.61	H.D2	N.D	S.D	Others	N.D	N.D	N.D	N.D	N.D
ENSMUST00000188465.1	1700096K18Rik	chr5	25529981	+	-3.19414	0.455792	-0.221021	0.342552	0.349086	0.0527009	-0.299405	-0.498068	-0.421411	33.8208	78.5273	43.9725	56.7668	43.9507	44.955	44.8807	41.9427	45.8133	Low Exp	Low Exp	Low Exp	Low Exp	Low Exp	Low Exp	Low Exp	Low Exp	Low Exp
ENSMUST00000006761.9	Runx1t1	chr4	13743359	+	-3.18669	-0.162343	0.381331	-0.0634453	0.239784	0.570258	0.398443	0.243847	-0.197543	32.5721	162.489	192.005	132.706	81.8309	106.937	49.0933	45.8018	42.0386	Low Exp	Low Exp	Low Exp	Low Exp	Low Exp	Low Exp	Low Exp	Low Exp	Low Exp
ENSMUST00000172095.2	Myof	chr19	38043592	-	-3.17159	-0.0332059	-0.00276102	0.695539	-0.0550627	-0.0272684	0.0520806	-0.0020032	-0.281647	1432.96	2862.38	2193.55	2731.58	2116.35	2456.5	1169.76	1141.27	1113.95	H.D2	N.D	N.D	I.U	N.D	N.D	N.D	N.D	Others
ENSMUST00000022337.10	Cdhr1	chr14	37098355	-	-3.16961	0.476432	0.144895	-1.49685	0.340467	-0.0666764	-0.0944463	-0.234863	-0.37488	71.4851	158.42	70.3787	81.8104	24.8278	24.6255	76.8974	73.1673	74.8461	Low Exp	Low Exp	Low Exp	Low Exp	Low Exp	Low Exp	Low Exp	Low Exp	Low Exp
ENSMUST00000229655.1	Gm49451	chr16	9158770	+	-3.16406	-0.239336	-0.413029	-0.704863	-0.0580002	0.0490068	0.0166733	0.0486822	-0.193841	23.8243	171.461	109.862	126.951	51.3002	61.4645	155.289	156.367	154	Low Exp	Low Exp	Low Exp	Low Exp	Low Exp	Low Exp	Low Exp	Low Exp	Low Exp
ENSMUST00000102822.8	Nrp2	chr1	62703391	+	-3.16188	0.200614	-0.163602	0.258891	0.378875	0.545563	0.213771	0.105648	0.210901	601.641	907.572	519.287	702.169	534.876	655.161	154.444	147.305	164.313	H.D2	N.D	N.D	N.D	S.U	S.U	Low Exp	Low Exp	Low Exp
ENSMUST00000076421.6	Zfp607b	chr7	27692502	+	-3.16167	0.535835	-0.0387239	0.136404	0.301451	-0.0049368	0.0163161	-0.0218253	-0.130996	125.898	665.69	315.125	440.119	307.884	314.679	396.529	388.635	402.136	H.D2	S.U	N.D	N.D	Others	N.D	N.D	N.D	N.D
ENSMUST00000013910.4	Ly6g6e	chr17	35076889	+	-3.15992	0.0401411	-1.02666	-0.950025	0.575784	0.494784	0.255619	0.352002	-0.0223499	19.4724	96.884	39.2231	62.9388	28.7288	31.661	26.3463	27.2652	25.4221	Low Exp	N.D	Low Exp	Low Exp	Low Exp	Low Exp	Low Exp	Low Exp	Low Exp
ENSMUST00000188454.6	Slco5a1	chr1	12992650	-	-3.15253	1.3728	-0.0729673	1.22299	0.0945771	0.102358	-0.0186473	0.0273499	-0.0383229	66.0851	636.795	364.645	399.99	395.527	454.984	359.605	362.654	379.914	Low Exp	H.U	Low Exp	H.U	N.D	N.D	Low Exp	Low Exp	Low Exp
ENSMUST00000179619.8	Adgrg1	chr8	94977115	+	-3.1336	0.51746	-0.15966	-0.908676	-0.274025	0.00501311	-0.203525	-0.0488324	-0.255344	206.833	450.976	137.881	244.864	82.868	104.577	195.014	203.879	204.331	H.D2	S.U	Low Exp	I.D	Low Exp	Low Exp	N.D	N.D	N.D
ENSMUST00000106178.8	Notum	chr11	120660779	-	-3.13299	0.123816	-0.180555	-1.07023	0.132472	-0.355308	0.149529	0.0767451	-0.210139	249.574	592.473	475.077	368.292	131.339	128.562	294.512	285.376	276.821	H.D2	N.D	N.D	H.D	N.D	Others	N.D	N.D	N.D
ENSMUST00000018816.13	Copz2	chr11	96849875	+	-3.12982	-0.064108	0.266703	-2.99482	NA	NA	NA	NA	NA	33.1286	67.8944	24.9532	38.8282	NA	NA	NA	NA	NA	Low Exp	N.D	Low Exp	Low Exp	Low Exp	Low Exp	Low Exp	Low Exp	Low Exp
ENSMUST00000026036.4	Nr0b1	chrX	86191774	+	-3.1297	-0.318318	-0.153592	1.14444	0.168922	0.295314	0.0020755	-0.00416436	0.184509	177.641	238.214	140.804	290.99	286.188	343.823	192.3	190.571	218.298	H.D2	Others	N.D	H.U	N.D	Others	N.D	N.D	N.D
ENSMUST00000021810.2	Id4	chr13	48261228	+	-3.12736	-0.0909265	0.0587458	-1.36423	-0.0116502	0.233279	-0.587362	-0.310087	-0.253957	103.503	296.023	124.893	190.764	54.3369	68.4084	45.068	48.5492	53.0523	Low Exp	N.D	Low Exp	Low Exp	Low Exp	Low Exp	Low Exp	Low Exp	Low Exp
ENSMUST00000225351.1	Prune2	chr19	17136766	+	-3.127	0.138355	-0.0903882	-0.851286	-0.125894	0.148316	-0.016293	0.0459766	-0.170979	245.452	866.607	888.909	549.455	201.84	255.399	312.378	316.893	315.779	H.D2	N.D	N.D	I.D	N.D	N.D	N.D	N.D	N.D
ENSMUST00000049544.13	Ccdc141	chr2	77170608	-	-3.1259	-0.163527	-0.470753	-0.080864	-0.117038	0.022123	-0.161261	0.0908192	-0.49826	920.567	2050.72	1156.47	1661.66	904.679	1088.52	839.964	910.077	806.409	H.D2	N.D	S.D	N.D	N.D	N.D	N.D	N.D	S.D
ENSMUST00000066529.4	Npr3	chr15	11905617	-	-3.1235	-0.283193	0.534033	0.977694	-0.248448	-0.225855	-0.368041	-0.112975	-0.401788	32.6528	236.923	151.208	269.617	217.232	252.156	178.905	192.798	188.567	Low Exp	Low Exp	Low Exp	Low Exp	Low Exp	Low Exp	Low Exp	Low Exp	Low Exp
ENSMUST00000066295.3	Kcnk3	chr5	30588137	+	-3.12302	-0.0677088	NA	-3.30897	NA	NA	NA	NA	NA	23.6517	44.4382	NA	24.9798	NA	NA	NA	NA	NA	Low Exp	Low Exp	Low Exp	Low Exp	Low Exp	Low Exp	Low Exp	Low Exp	Low Exp
ENSMUST00000139425.1	Srrm4	chr5	116446734	-	-3.10929	-0.170149	-0.0976233	-0.71183	0.395358	0.618563	NA	NA	NA	123.8	92.1368	60.7866	66.5664	31.701	40.1482	NA	NA	NA	H.D2	Low Exp	Low Exp	Low Exp	Low Exp	Low Exp	Low Exp	Low Exp	Low Exp
ENSMUST00000023072.6	Parvb	chr15	84232063	+	-3.10675	-0.319751	-0.0409472	1.75349	-0.26381	-0.157663	-0.285336	-0.0714933	-0.436122	459.383	394.797	334.471	612.815	621.889	738.357	420.529	448.593	428.717	H.D2	Others	N.D	H.U	Others	N.D	Others	N.D	S.D
ENSMUST00000109093.8	Pkd1l2	chr8	117082477	-	-3.10253	-0.25082	-0.248166	-0.446982	-0.378104	0.0815188	-0.296764	0.0898751	-0.542843	89.4984	90.141	170.545	70.3603	29.6111	39.6195	73.6673	83.4735	72.7638	Low Exp	Low Exp	Low Exp	Low Exp	Low Exp	Low Exp	Low Exp	Low Exp	Low Exp
ENSMUST00000203482.1	Rasgef1a	chr6	118066380	+	-3.10036	0.520608	0.199649	-0.759359	0.342931	0.439159	0.0242033	-0.0222324	-0.325506	132.682	263.607	177.683	145.388	66.2176	79.3662	124.601	121.783	118.579	H.D2	S.U	N.D	I.D	Low Exp	Low Exp	N.D	N.D	Others
ENSMUST00000049126.12	Dner	chr1	84696195	-	-3.09881	-0.222536	-0.55888	-0.27405	-0.231887	-0.110911	0.337138	0.0447707	-0.150128	61.4873	146.936	97.3275	117.102	55.4187	66.7002	99.8416	89.1235	89.2157	Low Exp	Low Exp	Low Exp	Low Exp	Low Exp	Low Exp	Low Exp	Low Exp	Low Exp
ENSMUST00000074077.11	Bmp4	chr14	46390581	-	-3.09424	-0.686642	-0.6876	0.0837829	-0.0543327	0.36832	0.0926445	0.493559	0.375869	91.5038	149.349	110.932	146.635	88.8539	117.816	24.2148	28.2017	28.6189	H.D2	I.D	I.D	N.D	N.D	Others	Low Exp	Low Exp	Low Exp
ENSMUST00000060397.12	Rfx4	chr10	84756157	+	-3.09366	-1.08136	-0.765609	1.517	-0.0535016	0.105467	-0.328066	-0.244223	-0.691776	24.8133	43.34	37.0838	75.0764	76.3923	92.8481	30.4349	30.8653	29.1598	Low Exp	Low Exp	Low Exp	Low Exp	Low Exp	Low Exp	Low Exp	Low Exp	Low Exp
ENSMUST00000055562.2	Hoxc12	chr15	102936836	+	-3.09103	0.302092	0.407401	-0.880707	0.275376	0.182651	-0.117861	0.107347	-0.245469	81.8146	331.654	197.231	197.901	82.3864	91.2055	57.8344	62.0205	59.1937	H.D2	Others	Others	I.D	Others	N.D	N.D	N.D	N.D
ENSMUST00000108674.8	Ntn1	chr11	68400823	-	-3.09058	-0.996352	-0.408556	0.637121	-0.327073	-0.120779	-0.0798068	0.0189692	-0.349952	1633.37	2157.67	2175.61	2659.73	1842.73	2257.62	1305.73	1343.08	1275.07	H.D2	I.D	S.D	I.U	Others	N.D	N.D	N.D	Others
ENSMUST00000033919.5	Vegfc	chr8	54077516	+	-3.08881	-0.905524	-0.369766	0.810063	-0.00379618	-0.0831778	0.108923	-0.0225085	0.0648361	574.501	1348.48	1200.33	1719.87	1412.78	1579.81	853.158	809.816	894.386	H.D2	I.D	Others	I.U	N.D	N.D	N.D	N.D	N.D
ENSMUST00000080215.5	Chst15	chr7	132317183	-	-3.08572	1.12382	0.430475	0.20787	0.0440753	0.487313	0.0646831	0.139097	0.445492	72.5678	117.853	193.885	61.1199	39.8003	54.6302	63.4636	64.9871	78.2852	Low Exp	Low Exp	Low Exp	Low Exp	Low Exp	Low Exp	Low Exp	Low Exp	Low Exp
ENSMUST00000032500.8	Prmt8	chr6	127769472	-	-3.07145	-0.159739	0.550345	0.355442	0.110419	-0.416799	-0.0515633	-0.361892	-0.233655	56.1576	224.183	243.33	201.792	146.021	140.565	130.822	117.677	131.35	Low Exp	N.D	S.U	Others	N.D	S.D	N.D	Low Exp	Low Exp
ENSMUST00000024706.11	Pla2g7	chr17	43568269	+	-3.07077	NA	NA	NA	NA	NA	NA	NA	NA	33.3535	NA	NA	NA	NA	NA	NA	NA	NA	Low Exp	Low Exp	Low Exp	Low Exp	Low Exp	Low Exp	Low Exp	Low Exp	Low Exp
ENSMUST00000145872.7	Bcor	chrX	12128399	-	-3.06437	0.449095	0.0553153	-0.283927	0.302532	0.340185	0.299162	0.0780868	0.0918658	113.845	578.978	618.739	359.702	207.174	241.193	315.306	289.223	311.052	H.D2	S.U	N.D	Others	Others	Others	Others	N.D	N.D
ENSMUST00000124033.7	Bcor	chrX	12080552	-	-3.06122	0.438952	0.0582851	0.149893	0.254614	0.291394	0.158467	-0.0252436	0.0445423	205.871	994.38	825.351	684.127	472.339	549.595	733.008	683.262	748.948	H.D2	S.U	N.D	N.D	N.D	Others	N.D	N.D	N.D
ENSMUST00000105855.1	Grhl3	chr4	135573631	-	-3.04629	0.060605	-0.41519	1.26371	-0.239435	-0.164994	-0.274873	0.00766063	-0.561195	219.54	467.531	396.148	526.324	467.926	550.012	408.981	446.011	399.534	H.D2	N.D	Others	H.U	N.D	N.D	Others	N.D	S.D
ENSMUST00000011400.7	Adam19	chr11	46056061	+	-3.04407	-0.218281	-0.70268	-0.236295	0.0125897	-0.0404937	-0.0699553	-0.0328784	-0.259398	1256.6	2542.22	2234.23	2031.99	1074.44	1209.78	1469.9	1479.78	1470.5	H.D2	N.D	Others	N.D	N.D	N.D	N.D	N.D	N.D
ENSMUST00000159963.7	Chit1	chr1	134111241	+	-3.04152	0.0975204	NA	NA	NA	NA	NA	NA	NA	25.3502	20.6542	NA	NA	NA	NA	NA	NA	NA	Low Exp	Low Exp	Low Exp	Low Exp	Low Exp	Low Exp	Low Exp	Low Exp	Low Exp
ENSMUST00000227051.1	Gm41168	chr14	61037960	+	-3.04002	0.413529	-0.549603	0.552705	0.30096	-0.0433704	0.128534	-0.379513	-0.51783	42.6439	138.201	157.94	107.199	90.0219	91.4152	36.933	31.0327	31.819	Low Exp	Low Exp	Low Exp	Low Exp	Low Exp	Low Exp	Low Exp	Low Exp	Low Exp
ENSMUST00000076831.6	Cdc42ep5	chr7	4164704	-	-3.03353	0.312388	-0.485832	-2.07445	-0.327291	-0.156927	-0.0300031	-0.0355542	-0.0922781	96.7806	362.323	159.398	188.754	32.1745	38.5382	121.522	120.39	126.596	H.D2	Others	Others	H.D	Low Exp	Low Exp	N.D	N.D	N.D
ENSMUST00000220736.1	Gm47448	chr13	45235635	+	-3.02778	0.240184	-0.0728162	0.274665	0.0950074	-0.523657	NA	NA	NA	18.4861	41.428	31.47	31.8268	21.7687	20.7855	NA	NA	NA	Low Exp	Low Exp	Low Exp	Low Exp	Low Exp	Low Exp	Low Exp	Low Exp	Low Exp
ENSMUST00000102820.8	Bnc2	chr4	84674998	-	-3.02533	-0.515401	-0.446347	-0.894799	0.0912202	0.281852	-0.000386766	0.0234143	-0.121989	472.71	1082.56	1279.48	840.972	325.491	400.434	620.869	622.213	633.743	H.D2	S.D	S.D	I.D	N.D	Others	N.D	N.D	N.D
ENSMUST00000212076.1	Kifc3	chr8	95137922	-	-3.02018	-0.101166	NA	-0.978182	NA	NA	-0.296673	-0.206122	-0.650681	34.808	37.6679	NA	25.7431	NA	NA	47.9066	48.9386	46.076	H.D2	Low Exp	Low Exp	Low Exp	Low Exp	Low Exp	Others	N.D	I.D
ENSMUST00000207883.1	Map6	chr7	99267488	+	-3.01963	-0.211353	-0.522167	-0.490971	-0.219711	-0.138941	-0.117966	0.0805808	-0.562754	55.5631	298.098	322.929	226.682	97.3632	114.663	77.245	82.3485	71.7969	Low Exp	N.D	S.D	S.D	Low Exp	Low Exp	Low Exp	Low Exp	Low Exp
ENSMUST00000028859.7	Acoxl	chr2	127854622	+	-3.0169	0.0694727	0.222335	-1.32125	0.472337	0.179714	-0.227196	0.0588838	-0.341203	48.189	130.712	147.568	79.9655	28.0373	28.7715	58.3735	63.8813	60.094	Low Exp	Low Exp	Low Exp	Low Exp	Low Exp	Low Exp	Low Exp	Low Exp	Low Exp
ENSMUST00000102715.3	Stk39	chr2	68472268	-	-3.01461	1.04653	0.20433	-0.186947	0.319071	0.470881	0.309785	-0.0532367	0.185955	78.9902	287.815	352.235	141.22	85.0838	103.576	90.1839	78.5791	91.5461	Low Exp	Low Exp	Low Exp	Low Exp	Low Exp	Low Exp	Low Exp	Low Exp	Low Exp
ENSMUST00000023171.7	Hes1	chr16	30065343	+	-3.01019	0.388275	0.231343	0.245401	0.0236395	0.283623	-0.110439	-0.0500204	-0.239246	121.837	476.245	140.228	342.519	227.433	287.21	229.616	233.101	234.551	H.D2	S.U	N.D	N.D	N.D	Others	N.D	N.D	N.D
ENSMUST00000228521.1	Pced1b	chr15	97361216	+	-2.99818	-0.0717117	-0.0742966	0.150816	-0.236294	-0.234879	-0.204118	0.0514454	-0.194252	713.801	1829.33	771.789	1519.47	883.972	1016.82	1897.49	2056.61	2028.29	H.D2	N.D	N.D	N.D	N.D	N.D	N.D	N.D	N.D
ENSMUST00000082120.4	Zfp42	chr8	43306960	-	-2.99388	-0.520707	-0.314161	-0.0383595	-0.26413	-0.259595	-0.123255	-0.0382951	-0.193294	2926.51	12715	8017.17	11637.2	6156.98	7081.17	6515.06	6666.08	6779.45	H.D2	S.D	Others	N.D	Others	N.D	N.D	N.D	N.D
ENSMUST00000035020.14	Eomes	chr9	118478190	+	-2.99286	-1.01739	0.548715	2.40803	0.0148999	0.0202389	0.434524	0.664261	0.735505	43.5292	26.5514	24.0495	67.3661	87.4453	101.17	18.4968	20.3304	22.3968	Low Exp	Low Exp	Low Exp	Low Exp	Low Exp	Low Exp	Low Exp	Low Exp	Low Exp
ENSMUST00000030317.13	Pdpn	chr4	143299471	-	-2.99251	1.22306	0.190716	-0.217334	0.0133918	0.0717936	0.0257308	0.10195	-0.307086	49.8548	264.083	142.794	117.764	61.6784	73.0632	188.826	192.699	180.217	Low Exp	H.U	N.D	N.D	N.D	N.D	N.D	N.D	Others
ENSMUST00000103137.9	Epb41l1	chr2	156421090	+	-2.99173	0.0799282	-0.177974	-0.711858	0.0609396	0.0389293	-0.0696066	-0.0527302	-0.319171	494.633	1471.06	1166.03	972.98	409.322	468.756	1056.18	1056.17	1038.36	H.D2	N.D	N.D	I.D	N.D	N.D	N.D	N.D	Others
ENSMUST00000144270.7	Kit	chr5	75574993	+	-2.98366	-0.0082751	-0.153229	0.0960686	0.0687503	-0.00387956	0.15217	0.0406488	0.139466	1701.62	10409.8	5303.39	8366.85	5267.07	5893.31	9036.37	8631.07	9580.43	H.D2	N.D	N.D	N.D	N.D	N.D	N.D	N.D	N.D
ENSMUST00000028758.7	Itpka	chr2	119742324	+	-2.98354	0.539954	-0.43591	0.00222537	0.0328256	0.0605574	-0.150368	5.56162e-05	-0.189065	81.5692	637.819	276.263	407.404	242.76	282.008	676.233	707.592	710.831	H.D2	S.U	S.D	N.D	N.D	N.D	N.D	N.D	N.D
ENSMUST00000025647.6	Pga5	chr19	10678008	-	-2.98254	-0.205216	NA	-1.92119	NA	NA	NA	NA	NA	14.3952	30.1783	NA	18.9176	NA	NA	NA	NA	NA	Low Exp	Low Exp	Low Exp	Low Exp	Low Exp	Low Exp	Low Exp	Low Exp	Low Exp
ENSMUST00000115449.8	Sema6a	chr18	47368869	-	-2.97509	0.682044	0.00089941	2.4597	-0.0381365	-0.23441	-0.0838607	0.00385734	-0.262653	100.698	89.2475	74.754	133.078	170.882	183.984	108.577	111.217	108.914	Low Exp	Low Exp	Low Exp	Low Exp	Low Exp	Low Exp	Low Exp	Low Exp	Low Exp
ENSMUST00000105874.8	Slc30a2	chr4	134343204	+	-2.97478	0.498598	-0.152305	-0.781043	-0.13176	-0.377397	-0.0334509	-0.0020009	-0.280299	271.623	791.672	365.547	442.624	168.509	178.554	99.6832	100.282	98.0142	H.D2	S.U	N.D	I.D	N.D	Others	Low Exp	Low Exp	Low Exp
ENSMUST00000126153.7	Katnal2	chr18	77047295	-	-2.97409	0.248027	0.0475134	1.09311	-0.0931525	-0.114786	0.277374	0.61784	0.0708507	516.374	1426.12	1528.87	1405.74	1239.66	1411.99	33.9517	38.7007	33.5248	Low Exp	Low Exp	Low Exp	Low Exp	Low Exp	Low Exp	Low Exp	Low Exp	Low Exp
ENSMUST00000000122.6	Ngfr	chr11	95587697	-	-2.97297	0.199983	-0.400335	0.215268	-0.0402889	0.0657832	-0.0852383	-0.0143659	-0.335165	171.538	593.841	440.99	455.961	291.001	346.878	375.316	382.303	368.946	H.D2	N.D	Others	N.D	N.D	N.D	N.D	N.D	Others
ENSMUST00000172184.1	Serpinb6c	chr13	33905725	-	-2.97044	0.322219	-0.326456	-1.67291	-0.238374	0.192527	-0.103505	-0.0718414	-0.631251	62.1307	332.569	202.416	179.25	39.7074	53.1943	148.868	149.764	135.012	H.D2	Others	Others	H.D	Low Exp	N.D	N.D	N.D	I.D
ENSMUST00000117171.7	Wnt5b	chr6	119449386	-	-2.96233	0.399527	-0.0241266	-0.795197	-0.191893	0.360831	-0.0264745	-0.202452	0.10192	52.3642	172.198	82.2506	99.1851	36.5703	50.9397	41.6748	38.9455	46.5226	Low Exp	S.U	Low Exp	Low Exp	Low Exp	Low Exp	Low Exp	Low Exp	Low Exp
ENSMUST00000185678.1	Celrr	chr1	121087404	+	-2.96221	0.431281	-0.417378	-1.29235	NA	NA	NA	NA	NA	24.1911	61.9481	23.3	32.9089	NA	NA	NA	NA	NA	Low Exp	Low Exp	Low Exp	Low Exp	Low Exp	Low Exp	Low Exp	Low Exp	Low Exp
ENSMUST00000127710.2	Mylpf	chr7	127212665	+	-2.95762	0.521611	-0.543435	1.92062	-0.0538447	0.0412434	0.0818405	-0.195593	-0.0400551	36.4882	98.2996	80.6363	121.044	138.022	162.941	268.099	243.174	273.649	H.D2	S.U	S.D	H.U	N.D	N.D	N.D	N.D	N.D
ENSMUST00000237357.1	Trpm3	chr19	22139039	+	-2.95379	0.240755	-0.124653	0.722895	0.154194	0.0886477	0.302233	0.0120139	0.247838	22.7606	194.224	321.069	169.659	143.213	160.208	115.3	102.954	120.34	Low Exp	Low Exp	Low Exp	Low Exp	Low Exp	Low Exp	Low Exp	Low Exp	Low Exp
ENSMUST00000220765.1	A330076C08Rik	chr13	44216434	-	-2.9508	0.580981	-0.418697	1.01433	-0.189385	0.277529	-0.0202014	0.221892	-0.390382	13.0902	121.409	79.8243	102.676	84.8038	114.73	64.6512	69.9813	61.2721	Low Exp	Low Exp	Low Exp	Low Exp	Low Exp	Low Exp	Low Exp	Low Exp	Low Exp
ENSMUST00000065587.4	Ackr3	chr1	90204005	+	-2.94908	-0.382085	0.137586	-0.239487	-0.453657	-0.475944	-0.429143	-0.111901	-0.714286	77.8247	267.679	161.85	225.094	103.088	117.041	174.344	191.631	171.275	Low Exp	S.D	Low Exp	N.D	Low Exp	S.D	S.D	N.D	I.D
ENSMUST00000033149.4	Cpxm2	chr7	132154738	-	-2.94294	0.0346256	-0.721814	-0.548279	-0.0517388	-0.261975	0.0356277	0.11476	-0.450393	17.7931	409.01	528.366	283.641	125.788	133.531	103.224	105.718	93.978	Low Exp	Low Exp	Low Exp	Low Exp	Low Exp	Low Exp	Low Exp	Low Exp	Low Exp
ENSMUST00000063816.5	D630039A03Rik	chr4	57916296	-	-2.94023	-0.923651	0.329904	-0.352219	-1.61115	-1.40141	NA	NA	NA	33.9205	50.951	48.4418	48.7025	16.1624	19.3368	NA	NA	NA	Low Exp	Low Exp	Low Exp	Low Exp	Low Exp	Low Exp	Low Exp	Low Exp	Low Exp
ENSMUST00000187584.6	Tns1	chr1	74091351	-	-2.93723	-0.259753	-0.250265	-0.903456	-0.00421819	0.0975094	-0.0771755	-0.0862525	-0.430367	420.866	1757.58	2026.67	1267.44	471.611	560.093	873.966	866.126	833.368	H.D2	N.D	N.D	I.D	N.D	N.D	N.D	N.D	S.D
ENSMUST00000111063.7	Mpped2	chr2	106693269	+	-2.93464	-0.935676	-0.397402	0.844766	-0.03477	-0.0841593	0.192768	0.111326	0.0351863	312.716	476.513	1121.21	617.515	508.128	575.419	1132.68	1093.43	1139.21	H.D2	I.D	S.D	I.U	N.D	N.D	N.D	N.D	N.D
ENSMUST00000047328.10	Igfbp2	chr1	72824491	+	-2.93282	-0.249679	-0.149348	-0.56948	-0.160839	-0.318321	-0.082779	-0.0218798	-0.260538	1169.25	3213.5	2534.58	2434.71	1026.41	1121.44	2379.33	2415.89	2391.33	H.D2	N.D	N.D	S.D	N.D	Others	N.D	N.D	N.D
ENSMUST00000051401.3	Cldn4	chr5	134946926	-	-2.93177	0.297335	0.371727	-0.420903	-0.111829	-0.114221	-0.143617	0.0833116	-0.43901	352.37	393.053	76.8679	252.385	116.658	134.165	70.8131	76.4321	68.7878	H.D2	Others	Low Exp	S.D	N.D	N.D	Low Exp	Low Exp	Low Exp
ENSMUST00000030391.8	Tfap2c	chr2	172549592	+	-2.93102	0.537233	-1.12729	0.209444	0.269801	0.25612	0.200113	0.0138508	0.107872	187.954	702.14	231.366	469.874	333.396	382.392	813.033	755.628	837.302	H.D2	S.U	H.D	N.D	Others	N.D	N.D	N.D	N.D
ENSMUST00000175668.1	Gm20703	chr17	70834664	+	-2.93057	0.0995724	0.0922706	0.161144	-0.140803	-0.172423	-0.317666	-0.162589	-0.516465	48.7019	122.166	82.6692	95.7303	58.0504	65.8756	60.0994	62.6742	60.369	H.D2	N.D	N.D	N.D	N.D	N.D	Others	N.D	S.D
ENSMUST00000203249.2	1810059H22Rik	chr5	148960210	-	-2.92408	0.550056	0.60043	-0.981344	NA	NA	NA	NA	NA	20.3018	57.8515	32.0411	31.1055	NA	NA	NA	NA	NA	Low Exp	Low Exp	Low Exp	Low Exp	Low Exp	Low Exp	Low Exp	Low Exp	Low Exp
ENSMUST00000094018.5	Plpp4	chr7	129257037	+	-2.92405	0.764797	-0.512228	-0.210087	0.742849	0.102285	-0.224103	-0.0958188	-0.591267	23.5031	143.065	37.3178	79.541	55.5033	49.8453	19.9142	20.6989	19.0779	Low Exp	Low Exp	Low Exp	Low Exp	Low Exp	Low Exp	Low Exp	Low Exp	Low Exp
ENSMUST00000017867.9	Wfdc2	chr2	164562714	+	-2.92076	0.0192981	0.171292	-0.558557	0.0266809	0.144864	-0.178601	0.199439	-0.197775	76.7331	249.01	86.4921	172.281	76.552	92.4699	76.6394	86.7775	81.0507	H.D2	N.D	N.D	S.D	N.D	N.D	N.D	N.D	N.D
ENSMUST00000181592.1	I830134H01Rik	chr19	38054528	-	-2.92025	0.303106	-0.100146	0.334767	0.341299	0.429701	-0.400136	0.257409	-0.0604794	21.0068	45.059	21.529	33.8288	25.8744	31.3096	19.9354	24.752	23.4989	Low Exp	Low Exp	Low Exp	Low Exp	Low Exp	Low Exp	Low Exp	Low Exp	Low Exp
ENSMUST00000029002.8	Stmn2	chr3	8509526	+	-2.91634	-0.266638	-0.5006	-0.607605	0.0444911	0.0315764	-0.00535154	-0.0572411	-0.0568797	679.663	2805.29	2132.15	2123.44	937.087	1070.25	423.276	413.376	442.562	H.D2	Others	S.D	I.D	N.D	N.D	N.D	N.D	N.D
ENSMUST00000149569.8	Apol6	chr15	77045113	+	-2.91557	0.0361416	-0.938678	1.34754	-0.304199	-0.0611584	-0.0924826	0.101874	-0.301197	45.5338	110.665	63.1046	129.42	116.509	144.051	69.2899	73.6538	68.8809	Low Exp	Low Exp	Low Exp	Low Exp	Low Exp	Low Exp	Low Exp	Low Exp	Low Exp
ENSMUST00000143453.1	5330413P13Rik	chr2	131847644	-	-2.91477	0.304369	0.487245	0.550649	0.0123752	0.244517	0.0471961	-0.0617179	-0.37701	14.9269	59.318	108.08	48.0772	35.7828	45.2692	95.4431	91.8039	88.5588	Low Exp	Low Exp	Low Exp	Low Exp	Low Exp	Low Exp	Low Exp	Low Exp	Low Exp
ENSMUST00000039431.13	Ntrk3	chr7	78578408	-	-2.91452	-0.296296	0.295497	-1.71738	0.096099	0.0959727	-0.0581069	0.171677	-0.0987268	178.499	863.205	686.586	573.982	138.651	158.424	231.141	249.582	242.725	Low Exp	Low Exp	Low Exp	Low Exp	Low Exp	Low Exp	Low Exp	Low Exp	Low Exp
ENSMUST00000194503.1	Gm10522	chr1	170981944	+	-2.9145	-0.445296	-0.212043	0.743115	-0.709583	-1.20122	NA	NA	NA	16.303	28.4611	22.9663	31.5162	19.9301	20.7873	NA	NA	NA	Low Exp	Low Exp	Low Exp	Low Exp	Low Exp	Low Exp	Low Exp	Low Exp	Low Exp
ENSMUST00000001122.5	Slc13a2	chr11	78422231	-	-2.91399	0.337449	-0.375911	-1.11196	NA	NA	NA	NA	NA	26.1321	62.4474	25.9076	35.7239	NA	NA	NA	NA	NA	Low Exp	Low Exp	Low Exp	Low Exp	Low Exp	Low Exp	Low Exp	Low Exp	Low Exp
ENSMUST00000102780.7	Ak4	chr4	101419311	+	-2.91379	0.281579	-0.554093	0.339587	-0.120499	-0.178483	-0.0218364	-0.0243243	-0.18529	1428.08	7273.96	3321.67	5595.63	3665.03	4135.61	5934.7	5895.39	5984.07	H.D2	Others	Others	Others	N.D	N.D	N.D	N.D	N.D
ENSMUST00000072748.12	Ms4a10	chr19	10974670	-	-2.90873	0.319572	0.693661	-1.16353	NA	NA	-0.0862478	0.12177	-0.237712	20.9094	46.0071	51.535	26.016	NA	NA	22.4423	24.0857	22.7694	Low Exp	Low Exp	Low Exp	Low Exp	Low Exp	Low Exp	Low Exp	Low Exp	Low Exp
ENSMUST00000219238.1	Arid5b	chr10	68278720	-	-2.90802	-0.0449041	-0.544232	0.121392	0.00846198	0.0134301	-0.00582119	0.087888	-0.108235	3539.15	10794.3	7351.25	8828.34	5497.98	6330.34	6395.93	6571.8	6578.87	H.D2	N.D	Others	N.D	N.D	N.D	N.D	N.D	N.D
ENSMUST00000152190.1	Gm12510	chr4	55465814	-	-2.90708	0.270503	0.0545977	0.157195	0.557103	0.2411	-0.0859203	-0.152363	-0.269282	44.2602	264.124	354.153	194.54	152.059	153.738	127.111	124.049	127.653	Low Exp	Low Exp	Low Exp	Low Exp	Low Exp	Low Exp	Low Exp	Low Exp	Low Exp
ENSMUST00000146233.7	Xaf1	chr11	72301653	+	-2.90531	-0.0311298	-0.312566	0.566876	-0.106845	-0.145339	0.0949114	0.041262	-0.284896	126.95	605.117	383.313	555.67	403.147	455.332	96.2618	93.8909	90.3422	H.D2	N.D	Others	S.U	N.D	N.D	Low Exp	Low Exp	Low Exp
ENSMUST00000159236.8	Tnik	chr3	28263379	+	-2.9035	-0.455671	-0.0912648	-0.495028	0.206919	0.353092	0.201774	0.16014	0.0974512	143.381	402.141	447.413	328.656	163.07	198.751	363.569	356.461	372.635	Low Exp	Low Exp	Low Exp	Low Exp	Low Exp	Low Exp	Low Exp	Low Exp	Low Exp
ENSMUST00000217694.1	Gm48023	chr10	70847017	+	-2.90135	0.0815101	0.183475	-0.650549	-0.0455	-0.102204	-0.170715	-0.118388	-0.182738	32.3157	565.341	453.961	379.454	159.637	178.953	327.215	331.017	347.497	H.D2	N.D	N.D	I.D	N.D	N.D	N.D	N.D	N.D
ENSMUST00000027629.9	Tfcp2l1	chr1	118627946	+	-2.89593	-0.00812766	-0.160759	-0.0360845	0.0161923	-0.0138434	0.0559411	-0.0217594	-0.00484294	3856.04	13810.3	10319.2	10761.4	6259.96	7111.6	10024.4	9699.61	10452.5	H.D2	N.D	N.D	N.D	N.D	N.D	N.D	N.D	N.D
ENSMUST00000054562.3	Nkx1-2	chr7	132599630	-	-2.89546	0.0885268	-0.127292	-2.34732	0.614893	0.64067	-0.546128	-0.949185	-0.676125	31.3954	393.617	136.176	218.663	43.4746	50.1584	21.069	18.8917	21.8428	Low Exp	N.D	Low Exp	Low Exp	Low Exp	Low Exp	Low Exp	Low Exp	Low Exp
ENSMUST00000034090.7	Sall1	chr8	89044182	-	-2.8883	-0.216593	-0.271308	-0.187717	-0.116807	-0.0894415	-0.0837028	0.00414786	-0.242698	1024.03	2673.87	1165.9	2157.65	1117.04	1294.83	1082.52	1109.78	1094.75	H.D2	N.D	Others	N.D	N.D	N.D	N.D	N.D	N.D
ENSMUST00000021971.5	Slc25a48	chr13	56438361	+	-2.88759	0.41336	0.605285	-2.92287	1.19599	1.2381	NA	NA	NA	14.9645	147.419	49.7548	70.2915	12.2559	14.6949	NA	NA	NA	Low Exp	Low Exp	Low Exp	Low Exp	Low Exp	Low Exp	Low Exp	Low Exp	Low Exp
ENSMUST00000089948.5	Slc44a5	chr3	153973501	+	-2.88618	0.341593	0.0321691	-1.43386	-0.214872	0.12535	0.396213	0.554781	0.315214	26.1372	136.173	122.1	74.1052	19.2929	24.4213	18.9213	20.061	19.5805	Low Exp	Low Exp	Low Exp	Low Exp	Low Exp	Low Exp	Low Exp	Low Exp	Low Exp
ENSMUST00000042534.14	Ccdc85a	chr11	28584265	-	-2.88523	-1.1832	-0.601445	0.0745317	0.270888	0.181127	0.0673296	0.214266	0.22594	173.297	89.3712	241.857	98.8421	65.7025	73.2284	79.5889	83.7089	89.8867	Low Exp	Low Exp	Low Exp	Low Exp	Low Exp	Low Exp	Low Exp	Low Exp	Low Exp
ENSMUST00000174189.1	Tet1	chr10	62899118	-	-2.88236	-0.211266	-0.157994	1.03906	-0.00828083	-0.0608587	0.0215044	0.0044125	0.0283007	3487.44	6556.03	6244.19	7433.63	6632.9	7482.92	8016.06	7922.7	8558.03	H.D2	N.D	N.D	H.U	N.D	N.D	N.D	N.D	N.D
ENSMUST00000024829.7	Abcg1	chr17	31057726	+	-2.88107	-0.145122	-0.283849	-1.36412	-0.604137	-0.318934	-0.188746	-0.0379658	-0.47641	656.264	794.509	168.809	520.786	123.371	154.265	319.248	333.372	311.297	H.D2	N.D	Low Exp	H.D	Low Exp	Low Exp	N.D	N.D	S.D
ENSMUST00000228001.1	Dmtn	chr14	70618545	-	-2.87923	0.0533068	-0.065948	-0.560413	-0.376533	-0.302899	-0.168285	0.0677022	-0.48408	214.227	777.676	408.446	532.288	210.439	247.438	213.259	230.417	206.329	H.D2	N.D	N.D	S.D	Others	Others	N.D	N.D	S.D
ENSMUST00000225626.1	Gm36346	chr13	48237251	-	-2.87569	0.133495	0.341942	-0.668431	-0.0636538	0.706813	NA	0.550035	NA	16.4578	82.6143	45.3284	54.081	22.3658	34.4058	NA	21.0409	NA	Low Exp	Low Exp	Low Exp	Low Exp	Low Exp	Low Exp	Low Exp	Low Exp	Low Exp
ENSMUST00000229495.1	Wnt7b	chr15	85582473	-	-2.8756	NA	NA	NA	NA	0.965757	-0.291916	-0.191025	-0.967372	40.5045	NA	NA	NA	NA	13.451	48.5689	50.1287	43.1747	Low Exp	Low Exp	Low Exp	Low Exp	Low Exp	Low Exp	Low Exp	Low Exp	Low Exp
ENSMUST00000066166.5	Tll1	chr8	64206004	-	-2.87548	0.109514	-1.02313	-0.789281	NA	NA	NA	NA	NA	24.7528	70.6564	31.4656	45.7272	NA	NA	NA	NA	NA	Low Exp	Low Exp	Low Exp	Low Exp	Low Exp	Low Exp	Low Exp	Low Exp	Low Exp
ENSMUST00000210558.1	Fam169b	chr7	68275995	+	-2.87252	0.0741858	0.242389	-0.853655	-0.245601	-0.169007	-0.123907	0.0625842	-0.32409	393.813	1366.54	1021.92	886.789	310.503	366.983	737.335	780.931	737.56	H.D2	N.D	N.D	I.D	N.D	N.D	N.D	N.D	Others
ENSMUST00000030964.5	Cd38	chr5	43868553	+	-2.86914	-0.0145224	-0.307976	-0.180442	0.309597	0.303155	0.0212812	0.147921	0.0524251	155.595	636.691	681.176	480.845	292.254	333.334	421.428	438.663	453.894	H.D2	N.D	Others	N.D	Others	Others	N.D	N.D	N.D
ENSMUST00000187994.6	Ly6a	chr15	74997906	-	-2.86325	0.109895	-0.437736	-1.02624	-0.0979551	-0.390455	-0.641266	-0.048814	-0.587765	31.0943	396.592	54.8546	248.423	83.4879	87.624	167.895	200.022	181.209	Low Exp	N.D	Others	H.D	N.D	S.D	I.D	N.D	I.D
ENSMUST00000111346.5	Rimbp2	chr5	128953362	-	-2.86212	1.03372	-0.620397	0.369623	0.574419	-0.275308	-0.105906	-0.0495636	-0.348899	34.5393	69.205	76.4867	38.4532	33.7275	27.7194	37.0274	37.6072	36.637	Low Exp	Low Exp	Low Exp	Low Exp	Low Exp	Low Exp	Low Exp	Low Exp	Low Exp
ENSMUST00000029677.8	Zbtb7b	chr3	89393362	-	-2.8614	0.233387	-0.425424	0.921037	-0.191353	-0.272963	-0.270395	0.0228711	-0.572225	206.656	327.991	163.495	306.54	247.072	276.115	306.632	335.977	298.877	H.D2	N.D	Low Exp	I.U	N.D	Others	Others	N.D	S.D
ENSMUST00000036991.4	Hspb8	chr5	116422865	-	-2.86079	0.513507	-0.17957	-0.0663056	-0.174668	-0.126499	-0.198552	0.0709841	-0.409137	459.512	1095.66	545.841	696.169	373.286	436.116	507.675	553.326	506.072	H.D2	S.U	N.D	N.D	N.D	N.D	N.D	N.D	S.D
ENSMUST00000086615.2	Tmem211	chr5	113226909	+	-2.86016	0.229703	-0.40108	-1.89409	NA	0.395737	NA	NA	NA	34.6896	103.621	21.1233	56.5944	NA	15.5652	NA	NA	NA	Low Exp	Low Exp	Low Exp	Low Exp	Low Exp	Low Exp	Low Exp	Low Exp	Low Exp
ENSMUST00000061244.14	Ephb4	chr5	137350108	+	-2.86011	-0.219132	0.0180584	-0.29467	-0.175739	-0.0939915	-0.108681	-0.00737284	-0.224737	371.481	984.02	630.785	776.866	375.187	442.505	561.168	577.781	575.441	H.D2	N.D	N.D	Others	N.D	N.D	N.D	N.D	N.D
ENSMUST00000229166.1	Gm49448	chr16	9080145	+	-2.85838	0.552858	0.00389475	0.547246	0.0837103	0.197311	-0.000569165	0.0419589	-0.231692	217.073	1423.55	728.539	1042.72	804.396	960.849	1498.82	1511.83	1477.12	Low Exp	Low Exp	Low Exp	Low Exp	Low Exp	Low Exp	Low Exp	Low Exp	Low Exp
ENSMUST00000126854.8	Rapgef3	chr15	97767665	-	-2.8522	-0.813207	-0.229387	2.5826	0.00855366	-0.221888	-0.00332977	0.122542	-0.434035	28.9082	60.4927	70.9653	159.089	210.767	224.593	56.811	58.8611	52.5664	Low Exp	Low Exp	Low Exp	Low Exp	N.D	N.D	Low Exp	Low Exp	Low Exp
ENSMUST00000121151.1	Vpreb3	chr10	75943057	+	-2.84503	-0.27041	0.546801	-0.891877	NA	0.710578	NA	NA	NA	23.1395	45.6389	20.8776	33.3163	NA	18.8602	NA	NA	NA	Low Exp	Low Exp	Low Exp	Low Exp	Low Exp	Low Exp	Low Exp	Low Exp	Low Exp
ENSMUST00000052631.7	Snai1	chr2	167538201	+	-2.84387	0.887668	0.586568	-0.371368	-0.348534	0.435448	-0.111962	0.436169	-0.206239	16.7715	91.4192	69.9011	46.3033	19.8821	30.6553	36.118	43.8297	37.1558	Low Exp	Low Exp	Low Exp	Low Exp	Low Exp	Low Exp	Low Exp	Low Exp	Low Exp
ENSMUST00000106911.7	Pde4b	chr4	102087673	+	-2.84363	1.38209	0.373497	-1.95006	0.197635	0.00447671	0.0412956	0.0447473	-0.178584	21.4049	372.189	498.368	121.753	26.725	28.7666	201.697	200.924	199.617	Low Exp	Low Exp	Low Exp	Low Exp	Low Exp	Low Exp	Low Exp	Low Exp	Low Exp
ENSMUST00000117102.3	Fzd10	chr5	128600844	+	-2.84062	0.510842	0.168527	-1.15144	0.104212	0.0730637	-0.228846	-0.0492318	-0.477502	166.65	982.461	351.782	518.773	173.723	197.381	217.105	229.044	213.961	H.D2	S.U	N.D	H.D	N.D	N.D	N.D	N.D	S.D
ENSMUST00000145261.7	C77080	chr4	129261404	-	-2.83931	0.112396	-0.229633	-0.570261	-0.183016	0.0788862	0.080468	0.0433085	-0.0974178	478.197	1940	1072.39	1301.42	542.789	681.735	706.678	693.591	708.109	H.D2	N.D	N.D	S.D	N.D	N.D	N.D	N.D	N.D
ENSMUST00000033269.14	Ctbp2	chr7	133123366	-	-2.83751	-0.289741	-0.230852	0.122004	0.0403853	0.0145015	0.0052888	0.0261553	-0.0659061	2952.32	9272.34	9654.46	8214.31	5173.14	5887.41	4523.74	4531.22	4700.29	H.D2	Others	N.D	N.D	N.D	N.D	N.D	N.D	N.D
ENSMUST00000219379.1	Gm47599	chr10	95461224	-	-2.83745	0.245939	0.134801	-2.3832	0.0284775	0.565316	0.208087	0.126981	0.109828	229.512	570.885	225.274	298.592	46.1331	65.2576	196.994	189.992	202.415	H.D2	N.D	N.D	H.D	N.D	S.U	N.D	N.D	N.D
ENSMUST00000214085.1	Gm47144	chr9	46505073	-	-2.83722	0.0828002	-0.393956	-0.224261	0.327933	0.146958	-0.367556	-0.357905	-0.562653	56.982	154.604	96.2758	111.848	67.2643	71.6226	42.9874	42.7649	43.2055	Low Exp	Low Exp	Low Exp	Low Exp	Low Exp	Low Exp	Low Exp	Low Exp	Low Exp
ENSMUST00000223470.2	Eprn	chr13	73347384	-	-2.82725	0.782833	0.105123	0.172318	-0.0554882	0.263247	-0.113075	0.169892	-0.306482	27.8694	86.9936	22.4142	51.6903	31.4532	41.4521	43.783	47.8235	43.7809	Low Exp	Low Exp	Low Exp	Low Exp	Low Exp	Low Exp	Low Exp	Low Exp	Low Exp
ENSMUST00000154654.1	Gm13647	chr2	71737815	+	-2.81894	-0.42698	0.311607	0.812171	-0.142846	0.0949748	NA	NA	NA	42.8314	59.4568	39.4128	66.838	53.2179	65.2003	NA	NA	NA	Low Exp	Low Exp	Low Exp	Low Exp	Low Exp	Low Exp	Low Exp	Low Exp	Low Exp
ENSMUST00000020169.8	Enpp3	chr10	24836173	-	-2.8172	-0.155967	-0.669465	-0.87364	-0.74089	-0.0874231	-0.733397	0.130775	-0.0601293	72.4328	108.762	51.848	76.6746	23.4275	32.465	23.5592	30.5512	30.6249	Low Exp	Low Exp	Low Exp	Low Exp	Low Exp	Low Exp	Low Exp	Low Exp	Low Exp
ENSMUST00000046498.2	Gjb5	chr4	127358163	-	-2.81577	0.638524	-0.545868	1.31738	0.0658257	0.214233	-0.130078	-0.175449	-0.890227	50.9654	90.664	37.6496	82.8973	83.4144	101.164	82.2209	80.9816	70.3116	Low Exp	Low Exp	Low Exp	H.U	N.D	N.D	N.D	Low Exp	Low Exp
ENSMUST00000113339.7	Mitf	chr6	97940918	+	-2.8121	0.0869719	0.0693507	-1.09602	-0.191161	-0.0211254	0.0180039	0.0568354	-0.187474	479.165	1868.77	1414.79	1170.02	366.079	444.302	344.659	347.596	342.551	H.D2	N.D	N.D	H.D	N.D	N.D	N.D	N.D	N.D
ENSMUST00000239314.1	Morrbid	chr2	128429427	-	-2.81104	0.099331	-0.0240338	-0.123883	0.00360576	0.115355	0.180947	-0.134986	-0.315614	66.4794	174.092	202.082	127.888	70.7727	84.2416	46.9717	41.7342	42.4088	Low Exp	Low Exp	Low Exp	Low Exp	Low Exp	Low Exp	Low Exp	Low Exp	Low Exp
ENSMUST00000219979.1	Gm867	chr10	75940670	-	-2.80387	-0.227819	0.100886	0.113984	0.305605	0.382585	NA	NA	NA	89.6761	88.0019	66.2089	76.4227	53.055	62.618	NA	NA	NA	H.D2	N.D	N.D	N.D	Others	S.U	Low Exp	Low Exp	Low Exp
ENSMUST00000181967.2	4930461G14Rik	chr9	58455133	+	-2.80056	0.0813226	0.150906	-0.400215	0.0424799	0.152889	0.0983831	0.154171	-0.0724062	424.841	1171.85	712.07	819.329	401.208	480.884	398.251	403.969	399.255	H.D2	N.D	N.D	S.D	N.D	N.D	N.D	N.D	N.D
ENSMUST00000161021.1	Vangl1	chr3	102166930	-	-2.80041	-0.198058	-0.227971	-0.876207	-0.0348339	-0.135626	-0.0323968	0.0852765	-0.401987	417.473	907.975	432.84	643.074	239.637	265.71	394.863	408.263	373.356	H.D2	N.D	N.D	I.D	N.D	N.D	N.D	N.D	S.D
ENSMUST00000082090.14	Ap3b2	chr7	81493920	-	-2.79769	0.996583	0.00674262	-3.36161	NA	NA	-0.016219	0.201722	-0.209869	71.6486	266.134	88.1031	97.0929	NA	NA	99.1125	106.687	98.9866	Low Exp	Low Exp	Low Exp	Low Exp	Low Exp	Low Exp	Low Exp	Low Exp	Low Exp
ENSMUST00000230013.1	4930578M01Rik	chr15	98983627	+	-2.79185	0.38261	0.568555	-0.61803	0.404127	0.695117	NA	NA	NA	48.4637	99.853	54.9476	60.1838	30.4001	39.1905	NA	NA	NA	Low Exp	Low Exp	Low Exp	Low Exp	Low Exp	Low Exp	Low Exp	Low Exp	Low Exp
ENSMUST00000206772.1	Mylpf	chr7	127208899	+	-2.78876	0.45158	-0.535507	1.53462	0.132631	-0.0197046	0.111785	-0.0685586	0.068402	118.78	319.932	232.441	344.542	378.465	410.828	653.631	611.357	685.486	H.D2	S.U	S.D	H.U	N.D	N.D	N.D	N.D	N.D
ENSMUST00000129643.8	A630010A05Rik	chr16	14562317	+	-2.78836	-0.0631987	-0.148303	-0.496208	-0.167251	0.604031	-0.477585	-0.328388	-0.428804	15.9036	50.2	36.3459	36.0701	15.7275	24.3892	18.9995	19.6832	20.6372	Low Exp	Low Exp	Low Exp	Low Exp	Low Exp	Low Exp	Low Exp	Low Exp	Low Exp
ENSMUST00000056521.11	Bmerb1	chr16	13986604	+	-2.78449	0.0281587	0.137502	0.775678	0.00699551	0.0344056	-0.00247469	-0.0540144	-0.220782	253.211	697.599	859.797	668.336	546.554	631.635	911.317	890.089	902.871	H.D2	N.D	N.D	I.U	N.D	N.D	N.D	N.D	N.D
ENSMUST00000064139.7	Plpp3	chr4	105157366	+	-2.78391	-0.222558	-1.11825	-1.1531	-0.214468	-0.0813274	-0.159365	-0.0924419	-0.336807	741.416	2514.88	1477.62	1731.32	521.929	625.867	1192.28	1211.24	1200.38	H.D2	N.D	H.D	H.D	N.D	N.D	N.D	N.D	Others
ENSMUST00000139780.2	Rgma	chr7	73391276	+	-2.7817	0.664247	0.213992	-0.667092	-0.0890842	0.0264389	0.0983151	0.0406629	-0.124982	253.755	1191.72	734.323	632.77	259.528	309.433	876.304	853.492	864.443	H.D2	I.U	N.D	I.D	N.D	N.D	N.D	N.D	N.D
ENSMUST00000109861.7	Slc52a3	chr2	151999893	+	-2.78089	-0.193439	-0.542335	0.595975	-0.718739	-0.485447	-0.412548	-0.147249	-0.86155	46.4493	134.49	61.4311	130.966	78.9625	98.0904	49.8147	53.8919	46.8746	Low Exp	Low Exp	Low Exp	Low Exp	Low Exp	S.D	Low Exp	Low Exp	Low Exp
ENSMUST00000118882.1	Cnpy1	chr5	28210072	-	-2.78059	-0.311656	0.0229462	-0.486975	0.0444735	0.00837465	-0.136776	-0.0695523	-0.179503	257.521	660.964	493.639	517.56	243.687	276.91	182.018	185.061	190.967	H.D2	Others	N.D	S.D	N.D	N.D	N.D	N.D	N.D
ENSMUST00000071985.5	Slco4c1	chr1	96872134	-	-2.77722	-0.065947	-0.0419091	-2.1312	-0.070622	0.0756555	0.0279852	0.121357	-0.122821	237.549	688.38	413.261	409.57	71.5555	87.4807	119.695	122.784	120.965	H.D2	N.D	N.D	H.D	Low Exp	Low Exp	Low Exp	Low Exp	Low Exp
ENSMUST00000108677.1	Usp43	chr11	67922165	-	-2.77679	-0.465582	-0.310809	-2.24893	0.0938788	-0.044208	-0.104973	-0.000294467	-0.31469	164.376	231.722	153.121	155.854	28.0394	30.5231	101.776	104.488	101.206	Low Exp	Low Exp	Low Exp	Low Exp	Low Exp	Low Exp	Low Exp	Low Exp	Low Exp
ENSMUST00000072639.9	Trim16	chr11	62820439	+	-2.77189	-0.514695	-0.871554	0.859791	0.0542991	-0.0216742	-0.042848	-0.134738	-0.308094	62.0392	197.58	148.482	230.988	197.044	220.404	148.914	143.481	145.585	Low Exp	S.D	I.D	I.U	N.D	N.D	N.D	N.D	Others
ENSMUST00000067005.10	Syne3	chr12	105009809	-	-2.76523	-0.108487	-0.337203	-0.965766	-0.20085	-0.405696	-0.293006	-0.027007	-0.427849	69.7749	273.317	325.275	185.792	62.792	67.0684	212.914	231.412	217.536	Low Exp	Low Exp	Others	Low Exp	Low Exp	Low Exp	Low Exp	Low Exp	Low Exp
ENSMUST00000027817.7	Spta1	chr1	174172827	+	-2.76265	-0.286457	NA	0.403748	NA	NA	NA	NA	NA	25.8145	18.1445	NA	17.1552	NA	NA	NA	NA	NA	Low Exp	Low Exp	Low Exp	Low Exp	Low Exp	Low Exp	Low Exp	Low Exp	Low Exp
ENSMUST00000176406.1	Gm20610	chr10	61051900	-	-2.75994	0.161713	0.135379	0.609463	-0.23223	-0.00760388	0.0594825	-0.144388	-0.131378	36.6232	110.6	102.812	95.5159	67.9271	83.6303	27.1367	25.0733	27.0689	Low Exp	Low Exp	Low Exp	Low Exp	Low Exp	Low Exp	Low Exp	Low Exp	Low Exp
ENSMUST00000017270.7	Krt42	chr11	100269898	-	-2.75934	0.0835182	NA	-2.03567	NA	NA	NA	NA	NA	93.7883	40.763	NA	23.4163	NA	NA	NA	NA	NA	Low Exp	Low Exp	Low Exp	Low Exp	Low Exp	Low Exp	Low Exp	Low Exp	Low Exp
ENSMUST00000205701.1	Zfp59	chr7	27838585	+	-2.75503	-0.0473329	-0.508704	-0.145418	-0.0176601	-0.0194148	0.0816881	-0.0403497	-0.178816	687.573	1947.33	939.055	1499.39	820.308	938.151	1184.91	1128.13	1154.54	H.D2	N.D	S.D	N.D	N.D	N.D	N.D	N.D	N.D
ENSMUST00000179636.2	Slc6a15	chr10	103367774	+	-2.75495	-0.612413	-0.469363	-0.778404	0.0832426	-0.160976	-0.274786	-0.0716825	-0.51034	127.76	170.056	248.127	138.52	57.2013	60.0542	72.592	76.9984	71.9956	Low Exp	Low Exp	S.D	Low Exp	Low Exp	Low Exp	Low Exp	Low Exp	Low Exp
ENSMUST00000071134.3	Tubb3	chr8	123411552	+	-2.75475	-0.00716931	0.33602	0.285057	0.0918451	-0.108921	-0.128877	-0.18528	-0.0382403	184.441	209.538	207.324	176.591	122.589	130.84	112.318	110.004	123.443	H.D2	N.D	Others	Others	N.D	N.D	N.D	N.D	N.D
ENSMUST00000101588.1	Ccdc160	chrX	52791167	+	-2.7536	0.713397	0.545382	1.45109	0.0777085	0.143344	-0.216706	-0.0183854	-0.386421	24.8097	122.475	59.4208	113.828	119.354	140.702	167.182	177.242	168.816	Low Exp	I.U	Low Exp	H.U	N.D	N.D	N.D	N.D	S.D
ENSMUST00000190891.6	Gm10482	chr5	10187866	+	-2.75264	0.131514	-0.258709	-0.0781774	0.0705556	0.145128	0.455605	0.0278229	0.00544313	18.1848	164.616	195.923	121.148	70.2441	83.1018	90.7556	76.6204	81.5009	Low Exp	Low Exp	Low Exp	Low Exp	Low Exp	Low Exp	Low Exp	Low Exp	Low Exp
ENSMUST00000213343.1	4930546K05Rik	chr9	42209231	-	-2.751	-0.540738	-0.9015	1.02174	0.359861	0.334983	NA	NA	NA	82.0016	43.7948	28.8268	54.6498	55.2369	62.666	NA	NA	NA	Low Exp	Low Exp	Low Exp	Low Exp	Low Exp	Low Exp	Low Exp	Low Exp	Low Exp
ENSMUST00000027706.3	Lrrn2	chr1	132880354	+	-2.75063	-0.348232	0.0620419	0.0966939	0.193557	0.142057	0.120845	0.128377	-0.0715324	204.847	482.902	603.793	432.2	284.952	321.071	234.131	233.784	233.337	H.D2	Others	N.D	N.D	N.D	N.D	N.D	N.D	N.D
ENSMUST00000038101.3	Hrh2	chr13	54192117	+	-2.74847	-0.199525	0.0054219	-2.01108	NA	NA	NA	NA	NA	18.5853	47.0167	60.6528	29.8054	NA	NA	NA	NA	NA	Low Exp	Low Exp	Low Exp	Low Exp	Low Exp	Low Exp	Low Exp	Low Exp	Low Exp
ENSMUST00000079601.12	Etv5	chr16	22439617	-	-2.74579	-0.331383	-0.124555	0.526329	-0.000943161	0.029557	0.000104814	-0.012051	-0.16112	2580.96	5610.42	4575.34	5602.66	4141.05	4804.38	4902.51	4853.3	4945.82	H.D2	Others	N.D	S.U	N.D	N.D	N.D	N.D	N.D
ENSMUST00000167891.1	Esrrb	chr12	86470115	+	-2.74421	-0.218117	-0.375977	0.24641	-0.131122	-0.141481	-0.0149978	0.0114214	-0.119559	4501.2	10699.8	8181.74	9563.75	6005.17	6874.56	6534.95	6556.87	6718.52	H.D2	N.D	Others	N.D	N.D	N.D	N.D	N.D	N.D
ENSMUST00000039366.10	Kcnh8	chr17	52602711	+	-2.74364	-0.829647	-0.961732	-3.1137	NA	NA	NA	NA	NA	102.434	115.018	26.0382	80.9346	NA	NA	NA	NA	NA	Low Exp	Low Exp	Low Exp	Low Exp	Low Exp	Low Exp	Low Exp	Low Exp	Low Exp
ENSMUST00000188116.6	Cyp11a1	chr9	58006411	+	-2.74238	1.12229	0.908621	1.26584	-0.389595	-0.437972	0.25118	0.0140021	-0.0427943	12.8378	100.026	52.0859	72.8713	61.5645	69.429	52.9018	48.3949	50.8219	Low Exp	Low Exp	Low Exp	Low Exp	Low Exp	Low Exp	Low Exp	Low Exp	Low Exp
ENSMUST00000210300.1	Hsd17b14	chr7	45554918	+	-2.73998	0.516636	-0.0921712	-0.0748694	-0.0223951	0.0873076	-0.121233	0.113857	-0.368064	180.672	569.708	322.159	360.285	202.718	242.086	434.823	469.855	428.344	Low Exp	Low Exp	Low Exp	Low Exp	Low Exp	Low Exp	Low Exp	Low Exp	Low Exp
ENSMUST00000109090.7	Jade2	chr11	51857653	-	-2.73851	-0.68529	-0.00803799	-0.830917	-0.0964693	0.239755	0.201926	NA	NA	190.611	469.883	486.075	388.915	145.71	188.588	18.186	NA	NA	Low Exp	I.D	N.D	I.D	Low Exp	Low Exp	Low Exp	Low Exp	Low Exp
ENSMUST00000100961.4	Gbp9	chr5	105139539	-	-2.738	-0.546535	-0.983713	-3.42594	NA	NA	NA	NA	NA	26.3224	55.3395	44.9082	35.4836	NA	NA	NA	NA	NA	Low Exp	Low Exp	Low Exp	Low Exp	Low Exp	Low Exp	Low Exp	Low Exp	Low Exp
ENSMUST00000164397.7	B3gnt5	chr16	19760295	+	-2.73636	0.187667	0.155439	0.813219	-0.038789	0.0442808	-0.0392753	-0.08016	-0.115506	260.985	432.941	210.053	396.662	323.227	381.892	363.123	356.577	377.341	H.D2	N.D	Low Exp	I.U	N.D	N.D	N.D	N.D	N.D
ENSMUST00000107574.7	Lpar1	chr4	58553628	-	-2.73508	0.123996	0.252913	0.0237027	-0.0525339	0.00165811	0.0439168	0.0115813	-0.02804	739.588	2043.88	3164.21	1538.09	898.834	1052	2838.23	2790.3	2948.77	H.D2	N.D	N.D	N.D	N.D	N.D	N.D	N.D	N.D
ENSMUST00000120537.7	Bcl3	chr7	19822754	-	-2.73504	0.0955689	0.0817661	0.821662	-0.208726	-0.150054	-0.0739361	0.0363335	-0.201132	190.336	1026.52	601.337	976.132	751.694	881.751	704.064	727.32	719.186	H.D2	N.D	N.D	I.U	N.D	N.D	N.D	N.D	N.D
ENSMUST00000019721.6	Pdk4	chr6	5496308	-	-2.7333	0.0715711	-0.00331283	-1.01981	0.287571	0.417378	0.132039	0.112236	-0.230878	62.3015	174.818	76.7057	110.339	41.7695	51.224	81.5415	80.1784	76.6659	Low Exp	Low Exp	Low Exp	Low Exp	Low Exp	Low Exp	Low Exp	Low Exp	Low Exp
ENSMUST00000062483.14	Gli2	chr1	119053545	-	-2.73188	-0.347534	0.173145	-0.0672055	-0.192981	-0.18278	-0.0934488	-0.0463962	-0.384848	1633.52	6466.29	6000.05	5580.66	2974.7	3427.19	2571.81	2597.23	2496.71	H.D2	Others	N.D	N.D	N.D	N.D	N.D	N.D	S.D
ENSMUST00000050004.2	Rnf125	chr18	20944625	+	-2.72973	0.00919838	0.0157572	-1.11218	0.132563	0.461171	-0.00935671	-0.0338715	-0.0946233	352.381	762.777	740.245	488.059	169.007	221.365	474.611	468.234	491.648	H.D2	N.D	N.D	H.D	N.D	S.U	N.D	N.D	N.D
ENSMUST00000069536.11	Tcf7l1	chr6	72789254	-	-2.72941	0.00275818	0.321962	0.657038	-0.0156327	-0.0137968	0.065434	-0.00290184	0.0327481	1424.36	3372.78	4895.13	3139.88	2423.79	2787.45	4423.48	4294.25	4656.75	H.D2	N.D	Others	I.U	N.D	N.D	N.D	N.D	N.D
ENSMUST00000115579.7	Sgce	chr6	4747115	-	-2.72795	0.399017	0.354783	1.77433	-0.310031	-0.644474	-0.243903	0.222294	-0.171614	32.6324	48.0075	45.444	58.1395	58.7894	61.0866	38.7709	45.5183	42.3122	Low Exp	Low Exp	Low Exp	Low Exp	Low Exp	Low Exp	Low Exp	Low Exp	Low Exp
ENSMUST00000161976.7	Myc	chr15	61985385	+	-2.72668	0.454927	1.46809	2.38676	0.154033	0.253222	-0.0790884	-0.105753	-0.164929	34.2241	78.507	58.3559	124.223	168.147	199.936	46.9322	46.0087	48.679	Low Exp	Low Exp	Low Exp	H.U	N.D	N.D	Low Exp	Low Exp	Low Exp
ENSMUST00000193547.5	Ncam1	chr9	49798921	-	-2.72609	-0.421123	-0.273975	0.657326	0.0940487	0.175058	0.196212	0.0773009	0.0743296	256.232	929.257	2590.82	990.961	796.444	939.885	298.821	284.808	304.788	H.D2	S.D	Others	I.U	N.D	N.D	N.D	N.D	N.D
ENSMUST00000239111.1	Tns3	chr11	8664539	-	-2.72594	0.0194516	-0.414764	0.742907	-0.00538246	0.00159972	0.0454772	0.0636068	-0.167085	3615.72	9434.64	9449.22	8971.14	7190.5	8278.65	5692.82	5696.98	5640.61	H.D2	N.D	S.D	I.U	N.D	N.D	N.D	N.D	N.D
ENSMUST00000204767.1	Gm43950	chr6	101028022	+	-2.71971	0.0800711	0.351683	-1.37927	0.317329	0.00518859	-0.260391	0.122338	-0.350394	29.642	361.278	331.93	219.295	69.6359	71.5485	61.1042	69.2047	63.3017	Low Exp	Low Exp	Low Exp	Low Exp	Low Exp	Low Exp	Low Exp	Low Exp	Low Exp
ENSMUST00000038422.7	Irf2bpl	chr12	86884790	-	-2.71493	0.418497	0.225404	1.01255	0.0897536	0.101986	-0.034119	-0.026163	-0.0673908	276.771	954.181	426.193	854.912	781.905	903.103	488.174	486.872	514.367	H.D2	S.U	N.D	H.U	N.D	N.D	N.D	N.D	N.D
ENSMUST00000035075.12	Tdgf1	chr9	110946093	-	-2.7118	-0.139917	0.10293	0.0389874	-0.117941	-0.105428	-0.0449346	0.0733655	-0.0564447	538.195	3118.23	1097.2	2588.04	1488.37	1718.54	737.778	764.713	782.37	H.D2	N.D	N.D	N.D	N.D	N.D	N.D	N.D	N.D
ENSMUST00000081654.12	Col18a1	chr10	77166516	-	-2.70602	-0.427396	-0.528595	0.344556	-0.210874	-0.241502	-0.114147	-0.159008	-0.52102	666.638	911.618	1315.46	888.877	568.099	647.155	773.885	757.058	727.006	H.D2	S.D	S.D	Others	N.D	N.D	N.D	N.D	S.D
ENSMUST00000181655.1	A230028O05Rik	chr16	25059639	+	-2.70528	-0.0712985	-0.722142	-0.120466	0.181611	-0.356516	0.0828917	-0.210578	-0.702923	22.5751	74.3612	29.9899	58.3834	35.0371	33.2267	44.5919	40.1558	37.0684	Low Exp	Low Exp	Low Exp	Low Exp	Low Exp	Low Exp	Low Exp	Low Exp	Low Exp
ENSMUST00000033842.3	Myom2	chr8	15057652	+	-2.70365	0.813565	0.713037	-0.210629	-0.0250962	0.496286	0.122959	0.414465	-0.16579	57.5749	82.211	57.3053	44.5177	23.4887	32.836	47.5481	52.7398	45.7509	Low Exp	Low Exp	Low Exp	Low Exp	Low Exp	Low Exp	Low Exp	Low Exp	Low Exp
ENSMUST00000178858.2	Mymx	chr17	45602050	-	-2.70124	0.313299	-0.723567	0.837912	-0.00349508	-0.0794978	-0.242095	0.0691925	-0.22968	31.3994	97.8433	41.4817	86.2844	71.8268	79.9686	38.6143	42.5148	41.1507	Low Exp	Others	Low Exp	I.U	N.D	N.D	N.D	N.D	N.D
ENSMUST00000006029.10	Arhgap8	chr15	84720078	+	-2.69989	-0.0588825	-0.348945	-2.96503	-0.038886	0.011905	-0.732901	-0.26321	-1.32679	167.907	338.412	93.1454	192.564	20.0983	23.5257	20.5175	23.245	19.107	H.D2	N.D	Others	H.D	Low Exp	Low Exp	Low Exp	Low Exp	Low Exp
ENSMUST00000028944.3	Acss1	chr2	150668213	-	-2.69698	0.335686	0.093585	-1.36709	0.0377354	0.236504	0.0512239	0.112534	-0.130348	546.359	1234.88	1095.31	679.673	197.783	244.331	254.1	258.551	254.346	H.D2	Others	N.D	H.D	N.D	N.D	N.D	N.D	N.D
ENSMUST00000066068.6	Smagp	chr15	100636875	-	-2.69666	-0.407537	-0.944277	-0.944995	-0.229654	-0.0433272	-0.0316598	0.00453309	-0.0683482	160.696	381.506	152.051	287.821	98.1869	119.199	203.795	205.296	214.3	H.D2	S.D	I.D	I.D	N.D	N.D	N.D	N.D	N.D
ENSMUST00000231910.1	Jam2	chr16	84793558	+	-2.69603	-0.0107701	0.071632	0.050503	-0.0353284	0.0258669	-0.042185	-0.0386508	-0.0707347	832.044	4574.54	3544.56	3636.57	2165.84	2538.46	2460.87	2450.88	2595.84	H.D2	N.D	N.D	N.D	N.D	N.D	N.D	N.D	N.D
ENSMUST00000075162.4	Klk1	chr7	44225442	+	-2.69446	0.135229	NA	-1.35951	NA	NA	NA	NA	NA	12.5323	29.8624	NA	17.8731	NA	NA	NA	NA	NA	Low Exp	Low Exp	Low Exp	Low Exp	Low Exp	Low Exp	Low Exp	Low Exp	Low Exp
ENSMUST00000187281.6	Tns1	chr1	74037133	-	-2.69169	-0.241664	-0.397543	-1.14301	0.226657	0.387969	-0.00353778	0.158184	-0.495247	90.4928	349.164	437.656	241.456	85.1313	104.087	155.749	163.535	142.077	H.D2	N.D	Others	H.D	N.D	S.U	N.D	N.D	S.D
ENSMUST00000102533.10	Tcea3	chr4	136247973	+	-2.68567	-0.516289	0.00454311	0.826383	0.0356629	0.185701	-0.156633	-0.105683	-0.338442	226.545	391.489	570.522	452.462	380.461	460.712	423.512	427.849	426.461	H.D2	S.D	N.D	I.U	N.D	N.D	N.D	N.D	Others
ENSMUST00000152412.1	G630016G05Rik	chr2	116067233	+	-2.6837	-0.0324693	0.00513027	0.297229	0.0824873	0.365519	-0.0542959	-0.156131	0.0989334	22.981	129.057	99.0619	110.292	75.8906	96.7336	108.747	104.023	122.282	Low Exp	Low Exp	Low Exp	Low Exp	Low Exp	Low Exp	Low Exp	Low Exp	Low Exp
ENSMUST00000221435.1	Ftl1-ps1	chr13	74399694	+	-2.68256	0.034186	-0.521869	0.598984	0.155076	0.487004	-0.187863	-0.157305	-0.0987169	112.182	181.716	42.1516	164.228	131.971	172.066	151.629	151.775	166.308	H.D2	N.D	S.D	I.U	N.D	S.U	N.D	N.D	N.D
ENSMUST00000101045.9	Atp2b2	chr6	114042031	-	-2.67796	-0.247237	-0.460174	-3.12971	NA	NA	NA	NA	NA	59.5103	200.915	39.4946	121.853	NA	NA	NA	NA	NA	Low Exp	Low Exp	Low Exp	Low Exp	Low Exp	Low Exp	Low Exp	Low Exp	Low Exp
ENSMUST00000015278.14	Aldh1a3	chr7	66427476	-	-2.67653	0.60044	NA	2.33804	-0.156586	-0.298451	0.433924	NA	0.0987996	25.8416	39.9078	NA	58.2155	68.4466	75.7894	20.4907	NA	19.0628	Low Exp	Low Exp	Low Exp	Low Exp	Low Exp	Low Exp	Low Exp	Low Exp	Low Exp
ENSMUST00000085797.5	Lefty2	chr1	180893107	+	-2.67447	0.0365731	-0.32973	-5.67968	NA	NA	NA	NA	NA	376.331	336.576	217.782	174.428	NA	NA	NA	NA	NA	H.D2	N.D	Others	H.D	Low Exp	Low Exp	Low Exp	Low Exp	Low Exp
ENSMUST00000091851.9	Mapk4	chr18	74064954	-	-2.67116	-0.417996	-0.184427	0.17854	0.100784	0.276497	0.237108	0.101934	0.0755093	420.783	598.423	501.961	557.551	368.565	453.092	336.03	317.718	337.352	H.D2	S.D	N.D	N.D	N.D	Others	N.D	N.D	N.D
ENSMUST00000053361.11	Gprc5c	chr11	114851841	+	-2.66817	0.563265	-0.0505207	-1.43245	-0.336602	-0.0673072	-0.0882956	-0.0467855	-0.33942	150.272	382.488	110.425	191.607	47.5263	59.972	277.61	279.831	272.57	Low Exp	S.U	Low Exp	Low Exp	Low Exp	Low Exp	N.D	N.D	Others
ENSMUST00000030547.14	Hspg2	chr4	137468781	+	-2.66527	-0.349373	-0.224525	-0.0660965	-0.119243	-0.0543444	0.0841403	-0.0298496	-0.0856933	1148.07	3090.59	2725.85	2669.4	1464.2	1715.72	1832.54	1750.3	1840.9	H.D2	Others	N.D	N.D	N.D	N.D	N.D	N.D	N.D
ENSMUST00000232465.1	9030404E10Rik	chr16	30039479	-	-2.66505	0.192126	-0.886838	-0.980027	0.0696362	0.207553	0.311988	0.327948	-0.107953	54.1811	165.523	107.55	101.302	37.5251	44.6361	42.3594	42.3477	38.7546	Low Exp	Low Exp	Low Exp	Low Exp	Low Exp	Low Exp	Low Exp	Low Exp	Low Exp
ENSMUST00000006614.2	Epha2	chr4	141301239	+	-2.66481	-0.818184	-0.701917	-0.294309	-0.159093	-0.25516	-0.0364799	-0.0498578	-0.488106	931.024	1759.84	1451.41	1647.98	800.699	890.486	836.937	828.65	772.466	H.D2	I.D	I.D	Others	N.D	N.D	N.D	N.D	S.D
ENSMUST00000076084.5	Ppp1r14d	chr2	119229834	-	-2.661	-0.540736	-0.447773	2.5962	0.0194763	0.0665732	-0.00357447	0.0331649	-0.035572	56.9347	74.5484	95.7785	184.143	245.146	287.731	143.714	144.48	151.686	H.D2	S.D	S.D	H.U	N.D	N.D	N.D	N.D	N.D
ENSMUST00000180837.1	9330185C12Rik	chr1	113964134	-	-2.65923	0.168642	-0.0786874	-0.796722	0.0300788	-0.00976889	0.072693	0.0906066	-0.126553	972.872	2883.9	1683.21	1824.8	724.742	822.469	1078.18	1078.24	1072.53	H.D2	N.D	N.D	I.D	N.D	N.D	N.D	N.D	N.D
ENSMUST00000039331.8	Igsf21	chr4	140246780	-	-2.65389	-0.214615	0.725869	-0.854303	0.640441	0.337542	NA	NA	NA	50.7557	217.854	90.8223	156.198	76.7361	77.46	NA	NA	NA	Low Exp	Low Exp	Low Exp	Low Exp	Low Exp	Low Exp	Low Exp	Low Exp	Low Exp
ENSMUST00000109546.8	Vcan	chr13	89742507	-	-2.65258	-0.209601	-0.222346	-0.240187	-0.144928	-0.175983	0.012849	0.00340157	-0.176624	180.508	420.572	941.518	333.899	166.77	189.507	308.585	306.579	308.306	Low Exp	Low Exp	N.D	Low Exp	Low Exp	Low Exp	Low Exp	Low Exp	Low Exp
ENSMUST00000217932.1	Gm46332	chr12	4553785	-	-2.64988	-0.575454	-1.03768	1.51938	-0.197087	-0.0363531	-0.157093	-0.120865	-0.38541	41.9385	109.852	32.9617	166.975	162.331	196.261	46.9269	47.2282	46.3506	H.D2	S.D	H.D	H.U	N.D	N.D	N.D	N.D	S.D
ENSMUST00000045756.13	S100a10	chr3	93555162	+	-2.64712	-0.108654	-0.206851	-0.0673608	0.206916	0.407712	0.0773879	0.0242932	-0.323498	133.967	124.512	110.54	99.3064	61.1478	76.0525	62.0472	60.7343	57.8755	H.D2	N.D	N.D	N.D	N.D	S.U	N.D	N.D	Others
ENSMUST00000110865.1	Adap1	chr5	139325532	-	-2.64628	-0.159157	0.384914	1.20111	-0.230983	-0.0930658	-0.114307	-0.200112	-0.262375	412.652	537.548	789.092	634.609	555.872	666.67	642.788	621.62	653.179	H.D2	N.D	Others	H.U	N.D	N.D	N.D	N.D	N.D
ENSMUST00000054990.10	Trim2	chr3	84270727	-	-2.64447	-0.00729915	0.208971	-0.177775	-0.220516	-0.103563	-0.165216	-0.0115557	-0.516367	396.997	1043.83	699.284	786.765	396.234	471.432	266.829	279.47	255.133	H.D2	N.D	N.D	N.D	N.D	N.D	N.D	N.D	S.D
ENSMUST00000029252.7	Lrrc34	chr3	30647758	-	-2.64426	-0.428087	-0.0929897	-1.10876	-0.264027	-0.305437	-0.0318594	-0.0777727	-0.269613	305.181	763.876	357.991	566.387	172.883	197.345	127.104	124.74	125.435	H.D2	S.D	N.D	H.D	Others	Others	N.D	N.D	Others
ENSMUST00000020948.14	Abca8b	chr11	109995753	-	-2.64417	-0.089087	0.293747	-2.38822	NA	NA	NA	NA	NA	17.5626	25.3643	27.3039	14.9931	NA	NA	NA	NA	NA	Low Exp	Low Exp	Low Exp	Low Exp	Low Exp	Low Exp	Low Exp	Low Exp	Low Exp
ENSMUST00000044165.13	Itga9	chr9	118606739	+	-2.64325	-1.98835	0.0445234	3.08239	-1.34318	-1.75644	-0.111049	0.12567	-0.944897	113.119	71.1471	156.203	311.975	310.099	332.524	38.6105	41.4774	32.3674	Low Exp	Low Exp	Low Exp	Low Exp	Low Exp	Low Exp	Low Exp	Low Exp	Low Exp
ENSMUST00000199116.1	Gm43568	chr3	122630168	-	-2.64208	-0.195732	0.356411	-2.51482	NA	NA	NA	NA	NA	55.0072	130.09	28.583	78.5633	NA	NA	NA	NA	NA	H.D2	N.D	Low Exp	Low Exp	Low Exp	Low Exp	Low Exp	Low Exp	Low Exp
ENSMUST00000086932.9	Tfeb	chr17	47737056	+	-2.63866	0.0155426	0.256172	0.183726	-0.0779688	-0.0917984	0.372685	-0.020155	0.314828	440.496	1397.81	2187.24	1136.68	706.99	807.742	417.462	359.57	435.015	H.D2	N.D	N.D	N.D	N.D	N.D	Others	N.D	Others
ENSMUST00000198946.1	Klf3	chr5	64826809	+	-2.63815	0.0786163	-0.159769	-0.532375	0.322567	0.26841	0.195988	0.175603	0.046523	85.2403	385.485	176.363	263.54	134.395	150.926	147.853	146.031	149.276	H.D2	N.D	N.D	S.D	Others	Others	N.D	N.D	N.D
ENSMUST00000234514.1	Gm31615	chr17	88388699	-	-2.6366	-0.322526	-0.190302	-0.333677	-0.157058	-0.153528	0.267192	0.313341	0.117226	65.5376	154.05	140.553	125.038	58.9936	68.0402	34.4514	34.7783	34.5265	Low Exp	Low Exp	Low Exp	Low Exp	Low Exp	Low Exp	Low Exp	Low Exp	Low Exp
ENSMUST00000046659.13	Dlgap3	chr4	127169212	+	-2.63503	0.0272257	-0.0826852	0.111015	0.199981	0.188463	0.116089	-0.0144495	-0.108831	773.656	1708.1	1593.99	1358.94	901.604	1031.85	751.923	714.188	741.346	H.D2	N.D	N.D	N.D	N.D	N.D	N.D	N.D	N.D
ENSMUST00000192369.5	Dusp27	chr1	166127897	-	-2.6336	-0.0965614	-0.114387	-0.277356	0.0844635	0.0384064	0.00863874	0.063632	-0.297153	331.424	774.529	605.418	589.541	314.939	354.059	198.538	201.189	191.179	H.D2	N.D	N.D	Others	N.D	N.D	N.D	N.D	Low Exp
ENSMUST00000120004.7	Zfp607b	chr7	27689433	+	-2.63274	0.601024	0.0702473	0.3272	0.20443	-0.052856	-0.0391445	-0.00525856	-0.210703	201.973	1032.51	448.129	697.539	511.072	533.669	684.251	688.573	689.397	H.D2	I.U	N.D	Others	N.D	N.D	N.D	N.D	N.D
ENSMUST00000188495.7	Myb	chr10	21160937	-	-2.63163	-0.544811	-0.639219	-1.51849	-0.64365	0.136797	NA	NA	NA	82.6742	129.202	24.7705	93.6888	20.1789	29.4719	NA	NA	NA	Low Exp	Low Exp	Low Exp	Low Exp	Low Exp	Low Exp	Low Exp	Low Exp	Low Exp
ENSMUST00000044730.11	Mllt6	chr11	97663488	+	-2.63084	0.0581477	-0.189236	-0.0753968	-0.0936294	-0.109824	-0.0119833	0.0236181	-0.0605676	1289.2	7487.48	5973.39	5650.66	3111.74	3552.47	3847.83	3873.35	4031.06	H.D2	N.D	N.D	N.D	N.D	N.D	N.D	N.D	N.D
ENSMUST00000080322.7	Oas1a	chr5	120907484	-	-2.62854	-0.0623436	-0.577237	-0.907466	-0.343893	-0.258796	-0.182659	-0.167724	-0.566567	70.3211	353.393	197.7	237.106	77.4742	91.7222	125.89	125.991	119.537	Low Exp	N.D	Others	I.D	Others	N.D	N.D	N.D	S.D
ENSMUST00000124830.2	Dsp	chr13	38151381	+	-2.62797	0.284166	-0.388902	0.612222	-0.0198913	0.13513	-0.163722	-0.136956	-0.180744	108.074	272.847	154.985	226.063	171.352	208.147	463.922	465.398	491.038	Low Exp	Low Exp	Low Exp	Low Exp	Low Exp	Low Exp	N.D	N.D	N.D
ENSMUST00000143315.2	D830044D21Rik	chr14	31906528	+	-2.62412	-0.17606	-0.0032843	-1.53176	0.65251	NA	NA	NA	NA	16.561	83.8966	46.2148	54.5931	18.3262	NA	NA	NA	NA	Low Exp	Low Exp	Low Exp	Low Exp	Low Exp	Low Exp	Low Exp	Low Exp	Low Exp
ENSMUST00000171324.2	Gcnt4	chr13	96924712	+	-2.62194	0.213402	0.0178116	-1.60369	0.0859976	0.718708	0.427621	0.365914	0.81547	55.9375	243.111	181.396	137.531	35.6947	52.0535	39.2152	38.0363	49.1441	Low Exp	Low Exp	Low Exp	Low Exp	Low Exp	Low Exp	Low Exp	Low Exp	Low Exp
ENSMUST00000223640.2	Fst	chr13	114458950	-	-2.62182	-1.15624	NA	-0.981571	-0.356402	0.465705	0.161247	0.162373	-0.372996	23.3823	137.923	NA	125.031	39.766	60.8153	22.911	22.6726	20.4647	Low Exp	Low Exp	Low Exp	Low Exp	Low Exp	Low Exp	Low Exp	Low Exp	Low Exp
ENSMUST00000065438.12	Cdh22	chr2	165234669	-	-2.62163	-0.178486	0.489368	-3.34664	NA	NA	NA	NA	NA	17.6606	148.926	67.6983	86.699	NA	NA	NA	NA	NA	Low Exp	Low Exp	Low Exp	Low Exp	Low Exp	Low Exp	Low Exp	Low Exp	Low Exp
ENSMUST00000227784.1	E130202H07Rik	chr14	76526616	+	-2.61872	-0.229196	0.0250123	0.513474	0.101942	-0.0327985	NA	NA	NA	34.2919	84.1219	24.5148	81.6568	61.94	67.9045	NA	NA	NA	Low Exp	Low Exp	Low Exp	Low Exp	Low Exp	Low Exp	Low Exp	Low Exp	Low Exp
ENSMUST00000023222.12	Oplah	chr15	76307192	-	-2.61255	-0.0814113	NA	-0.816077	NA	NA	NA	NA	NA	74.7635	44.1337	NA	30.2793	NA	NA	NA	NA	NA	Low Exp	Low Exp	Low Exp	Low Exp	Low Exp	Low Exp	Low Exp	Low Exp	Low Exp
ENSMUST00000107619.2	Klf4	chr4	55532474	-	-2.61226	0.234042	-0.94615	0.189287	-0.0526618	-0.155405	-0.0303186	0.0096552	0.103362	473.714	4179.42	749.971	3153.27	1982.19	2199.15	2318.96	2338.01	2586.81	H.D2	N.D	I.D	N.D	N.D	N.D	N.D	N.D	N.D
ENSMUST00000194134.5	Mme	chr3	63295872	+	-2.60994	-0.115781	-0.0731008	0.05431	-0.214513	-0.227027	0.0267874	-0.0196147	-0.0576805	588.521	1836.83	1451.81	1514.76	848.354	970.742	1382.57	1352.31	1428.77	H.D2	N.D	N.D	N.D	N.D	N.D	N.D	N.D	N.D
ENSMUST00000118648.7	Plekhg5	chr4	152086887	+	-2.60937	-0.315684	0.178787	-0.158645	0.0469723	0.24294	-0.14886	-0.157359	-0.395428	345.888	650.629	477.422	544.604	301.369	373.141	424.79	421.202	418.279	H.D2	Others	N.D	N.D	N.D	N.D	N.D	N.D	S.D
ENSMUST00000193595.1	Gm37584	chr3	88527355	-	-2.60909	0.0852903	0.00306472	-0.150564	-0.0484961	0.0254555	-0.564781	-0.0380053	-0.413673	50.9705	122.902	61.7372	89.7766	48.1575	56.9309	56.2335	65.8499	62.5535	Low Exp	N.D	Low Exp	N.D	N.D	N.D	Low Exp	N.D	Low Exp
ENSMUST00000107933.7	1700008O03Rik	chr7	44375029	-	-2.6077	0.0918417	0.319108	0.0457197	0.0439787	0.158634	-0.0756423	-0.196769	-0.460072	74.3347	190.71	144.217	145.711	89.2622	106.468	102.772	97.9081	97.1711	H.D2	N.D	Others	N.D	N.D	N.D	N.D	N.D	S.D
ENSMUST00000067543.7	Trib1	chr15	59648350	+	-2.60731	0.299351	-0.32461	2.12643	0.0369876	0.00909908	-0.0857065	-0.0549076	-0.429745	96.0992	220.71	88.4322	326.773	402.877	456.401	276.589	278.272	264.251	Low Exp	Low Exp	Low Exp	H.U	N.D	N.D	N.D	N.D	S.D
ENSMUST00000217974.1	Kcns3	chr12	11151056	-	-2.60393	0.256083	-0.101316	0.48558	0.309099	0.268185	-0.0781908	-0.0408383	-0.0725638	127.809	224.506	361.022	181.147	146.273	166.774	186.409	187.996	199.041	H.D2	N.D	N.D	S.U	Others	Others	N.D	N.D	N.D
ENSMUST00000124096.7	Fgfr2	chr7	133123350	-	-2.60312	-0.0265426	-0.103948	0.252075	-0.0031392	-0.0162725	-0.000598466	0.0055581	-0.0440803	4242.03	28502	29115.1	23942.2	15740.9	17996.3	12519.7	12474	13135.1	H.D2	N.D	N.D	N.D	N.D	N.D	N.D	N.D	N.D
ENSMUST00000026993.13	Tspan17	chr13	54789463	+	-2.60059	0.509819	0.753412	-2.49126	NA	NA	-0.651095	-0.64481	-0.713706	30.6217	131.45	78.269	62.0703	NA	NA	42.6052	42.5896	44.6584	Low Exp	S.U	Low Exp	Low Exp	Low Exp	Low Exp	Low Exp	Low Exp	Low Exp
ENSMUST00000021284.3	Ntn1	chr11	68386810	-	-2.59979	-0.965002	-0.393043	0.473761	-0.362975	-0.136112	-0.0892871	-0.00429294	-0.34918	1381.69	1983.47	2022.59	2314.08	1484.29	1831.23	1117.02	1143.43	1094.47	H.D2	I.D	S.D	S.U	Others	N.D	N.D	N.D	Others
ENSMUST00000154997.1	Gm16064	chr5	119646134	+	-2.59749	-0.096977	0.023099	0.53423	0.376764	0.209587	NA	NA	NA	17.4567	36.896	27.8469	34.4604	28.9238	31.4414	NA	NA	NA	Low Exp	Low Exp	Low Exp	Low Exp	Low Exp	Low Exp	Low Exp	Low Exp	Low Exp
ENSMUST00000197492.1	Gm38509	chr3	34772075	+	-2.59676	0.641911	0.691289	-0.833913	0.835237	0.864106	0.309532	0.031958	-0.160887	38.5198	198.28	253.402	102.938	55.5096	64.0464	55.4344	49.8529	49.9276	Low Exp	Low Exp	Low Exp	Low Exp	Low Exp	Low Exp	Low Exp	Low Exp	Low Exp
ENSMUST00000035471.8	Lama1	chr17	67697262	+	-2.59493	-0.26673	-0.348678	-0.18559	-0.207827	-0.251623	-0.0972134	0.0162307	-0.226256	1330.57	5180.43	2930.86	4255.08	2135.63	2417.6	1469.73	1518.37	1500.82	H.D2	Others	Others	N.D	N.D	N.D	N.D	N.D	N.D
ENSMUST00000108851.7	Chrna4	chr2	181039239	-	-2.59456	-0.147159	NA	1.74954	0.337215	0.042412	0.104139	0.00413126	-0.27485	47.9608	32.2149	NA	47.1813	59.2809	60.8667	26.4428	25.3769	24.7811	Low Exp	Low Exp	Low Exp	Low Exp	Low Exp	Low Exp	Low Exp	Low Exp	Low Exp
ENSMUST00000005073.12	Zp3	chr5	135980106	+	-2.59367	0.88364	0.361351	-0.25803	0.317208	-0.317309	-0.655701	-0.341291	-0.683766	19.8324	77.5549	39.7178	40.9233	23.9995	22.1925	28.8828	31.1887	30.4404	Low Exp	Low Exp	Low Exp	Low Exp	Low Exp	Low Exp	Low Exp	Low Exp	Low Exp
ENSMUST00000177608.7	Sulf1	chr1	12692277	+	-2.59267	-0.470837	-0.504403	-1.00531	-0.0208594	0.192336	0.011423	-0.00402971	-0.198054	870.656	1923.6	1412.55	1453.68	506.441	628.03	475.531	470.854	472.305	H.D2	S.D	Others	H.D	N.D	N.D	N.D	N.D	N.D
ENSMUST00000165201.8	Trps1	chr15	50889691	-	-2.59002	-0.118511	0.18469	-0.256641	-0.0238142	0.0386733	-0.0371564	0.0645855	-0.159951	1800.35	6641.98	6534.25	5121.84	2635.87	3098.8	2649.36	2729.8	2707.57	H.D2	N.D	N.D	N.D	N.D	N.D	N.D	N.D	N.D
ENSMUST00000112887.7	Gpat3	chr5	100846284	+	-2.58712	1.73774	-0.232602	-0.85691	NA	0.878686	-0.126409	-0.253184	-0.431484	24.3672	112.179	48.9923	34.5772	NA	21.2571	175.692	167.741	169.933	Low Exp	Low Exp	Low Exp	Low Exp	Low Exp	Low Exp	Low Exp	Low Exp	Low Exp
ENSMUST00000196428.1	Gm38102	chr5	123133939	+	-2.5868	0.594352	0.362887	1.56173	0.245099	-0.102055	NA	NA	NA	89.1068	81.5148	96.7931	83.9286	96.2937	97.6269	NA	NA	NA	H.D2	I.U	Others	H.U	N.D	N.D	Low Exp	Low Exp	Low Exp
ENSMUST00000169942.9	Pdzrn4	chr15	92396881	+	-2.58671	0.695794	0.680762	-3.03076	-0.227317	-0.167811	-0.000130068	0.053958	-0.0557797	251.464	1391.42	679.538	587.677	55.3303	64.7094	152.135	154.242	158.697	H.D2	I.U	I.U	H.D	Low Exp	Low Exp	N.D	N.D	N.D
ENSMUST00000047865.13	Mbp	chr18	82475220	+	-2.58645	0.673001	-0.705524	0.997968	-0.0587354	0.195737	0.0630743	-0.00913	-0.194174	208.794	436.929	347.683	349.954	300.376	379.528	1304.63	1263.97	1274.05	H.D2	I.U	Others	I.U	N.D	N.D	N.D	N.D	N.D
ENSMUST00000021552.2	Zfp36l1	chr12	80113009	-	-2.58619	-0.433976	0.160977	0.420174	0.0540007	-0.00278003	0.0772694	0.0626901	0.104031	732.936	1189.44	565.261	1191.38	854.859	963.133	575.142	569.205	618.386	H.D2	S.D	N.D	S.U	N.D	N.D	N.D	N.D	N.D
ENSMUST00000047370.2	Sptlc3	chr2	139493918	+	-2.5859	0.747915	0.17959	-4.35129	NA	NA	0.868171	0.938255	0.883097	26.9594	79.7595	60.3117	31.7962	NA	NA	17.983	18.4752	19.4067	Low Exp	Low Exp	Low Exp	Low Exp	Low Exp	Low Exp	Low Exp	Low Exp	Low Exp
ENSMUST00000006311.12	Tead4	chr6	128300834	-	-2.58521	-0.310187	-0.214238	0.19051	-0.231123	-0.101495	0.0158374	0.00523221	-0.219617	519.369	1094.54	768.025	991.596	587.96	704.408	435.722	431.762	428.856	H.D2	Others	N.D	N.D	N.D	N.D	N.D	N.D	N.D
ENSMUST00000173246.7	Jarid2	chr13	44731332	+	-2.58487	-0.513334	-0.480789	0.482411	0.0482711	0.0262729	0.0175121	0.0277482	-0.0714833	3040.77	9538.95	8086.27	9935.66	7330.05	8352.8	9113.49	9092.34	9413.26	H.D2	S.D	S.D	S.U	N.D	N.D	N.D	N.D	N.D
ENSMUST00000151477.7	Tnrc18	chr5	142817662	-	-2.58385	-0.0917633	0.250823	-0.0643321	-0.0816949	-0.0275665	-0.126328	-0.02998	-0.305047	854.331	1991.18	1227.57	1583.95	876.909	1028.31	864.38	888.772	869.607	H.D2	N.D	N.D	N.D	N.D	N.D	N.D	N.D	Others
ENSMUST00000041168.5	Adgrg6	chr10	14545005	-	-2.5833	-0.382006	-0.890245	-1.499	-0.621538	-0.13587	-0.236373	0.0511101	-0.269629	47.6728	322.463	483.445	223.641	49.0265	65.1836	336.268	367.669	353.798	Low Exp	Low Exp	I.D	Low Exp	Low Exp	Low Exp	N.D	N.D	Others
ENSMUST00000108180.8	Bach2	chr4	32238896	+	-2.58247	-0.202105	-0.275954	-1.48584	-0.407184	-0.32998	0.166458	0.0719371	-0.0298722	192.842	2612.15	1634.7	1722.47	400.841	472.971	1618.63	1555.12	1606.78	Low Exp	N.D	Others	H.D	S.D	Others	N.D	N.D	N.D
ENSMUST00000035101.8	Csrnp1	chr9	119984443	-	-2.58195	-0.00493429	-0.035067	-0.193453	-0.046974	0.0194372	-0.00379692	-0.0163772	-0.213061	244.379	600.341	291.713	450.497	235.797	279.448	530.233	525.184	526.796	H.D2	N.D	N.D	N.D	N.D	N.D	N.D	N.D	N.D
ENSMUST00000153799.7	Sox13	chr1	133424377	-	-2.58034	0.0447201	-0.565813	0.0714312	0.00325842	0.0645695	-0.0142356	0.0156888	-0.160267	232.143	769.129	588.077	601.413	366.699	430.922	566.808	569.662	575.047	H.D2	N.D	S.D	N.D	N.D	N.D	N.D	N.D	N.D
ENSMUST00000169189.7	H2-M5	chr17	36989532	-	-2.57256	0.0415572	0.219341	0.612629	0.0348734	0.0311848	-0.00638785	-0.00463287	-0.292577	92.4232	666.84	272.093	605.36	466.612	536.422	494.037	491.849	478.855	H.D2	N.D	N.D	I.U	N.D	N.D	N.D	N.D	Others
ENSMUST00000114158.8	Crmp1	chr5	37242060	+	-2.57218	-0.188879	-0.183456	-2.05907	NA	NA	NA	NA	NA	86.0104	55.6996	47.1863	34.5738	NA	NA	NA	NA	NA	Low Exp	Low Exp	Low Exp	Low Exp	Low Exp	Low Exp	Low Exp	Low Exp	Low Exp
ENSMUST00000123325.8	Ankrd33b	chr15	31367574	-	-2.57096	-0.804929	-1.15984	1.38157	-0.190897	-0.246546	-0.0214191	-0.0659942	-0.138978	221.417	246.752	356.193	376.089	353.404	397.77	199.479	195.576	204.49	Low Exp	Low Exp	Low Exp	H.U	N.D	N.D	Low Exp	Low Exp	Low Exp
ENSMUST00000079720.5	Platr26	chr2	71719389	+	-2.57088	-0.0807078	0.000500032	-0.510935	-0.0390188	-0.379369	-0.309362	0.211004	-0.224002	31.114	160.751	155.618	115.83	51.8059	53.3153	36.312	43.0314	39.7939	H.D2	N.D	N.D	S.D	N.D	S.D	Others	N.D	N.D
ENSMUST00000102521.8	Rap1gap2	chr11	74590186	-	-2.57017	0.416198	0.168714	-2.07715	0.0532523	0.384077	0.0963174	0.00919374	-0.0783448	304.836	633.524	586.716	317.69	61.4521	78.7147	222.092	214.218	222.476	H.D2	S.U	N.D	Low Exp	Low Exp	Low Exp	Low Exp	Low Exp	Low Exp
ENSMUST00000071402.6	Elovl6	chr3	129532420	+	-2.56646	0.0282349	0.0197071	-0.099988	0.0857355	0.0178353	0.0236024	0.111072	-0.00396071	2224.77	7450.12	7784.5	5642.04	3256.46	3652.44	4863.83	4988.01	5130.78	H.D2	N.D	N.D	N.D	N.D	N.D	N.D	N.D	N.D
ENSMUST00000022699.9	Gfra2	chr14	70890126	+	-2.56617	1.46779	0.47908	0.613444	0.176112	0.0240654	NA	NA	NA	12.805	67.4119	17.4138	32.8762	27.0374	28.9159	NA	NA	NA	Low Exp	Low Exp	Low Exp	Low Exp	Low Exp	Low Exp	Low Exp	Low Exp	Low Exp
ENSMUST00000106341.8	Lef1	chr3	131110322	+	-2.56418	0.565945	0.361468	-2.53902	-0.231614	0.425955	-0.203519	0.072744	-0.369342	50.0317	526.112	1327.78	241.033	31.7519	45.6867	52.7452	57.5741	53.0888	Low Exp	S.U	Others	H.D	Low Exp	Low Exp	Low Exp	Low Exp	Low Exp
ENSMUST00000144914.2	Gm281	chr14	13914478	-	-2.56335	0.259503	0.274331	-0.115041	-0.0138161	-0.26561	-0.184016	-0.0357665	-0.347932	20.2393	420.187	1139.82	292.396	161.64	171.304	258.218	270.371	261.346	Low Exp	Low Exp	Low Exp	Low Exp	Low Exp	Low Exp	Low Exp	Low Exp	Low Exp
ENSMUST00000111956.8	Arhgap22	chr14	33216875	+	-2.56241	-0.18738	0.394581	0.301554	-0.368587	-0.815781	-0.353183	-0.736225	-0.682253	69.3043	186.811	397.641	167.473	99.6937	100.872	53.8614	48.0509	52.2057	Low Exp	Low Exp	Low Exp	Low Exp	Low Exp	Low Exp	Low Exp	Low Exp	Low Exp
ENSMUST00000177638.1	E030018B13Rik	chr7	63916891	+	-2.56071	0.04477	-0.369687	0.793781	-0.351989	-0.143285	NA	NA	NA	46.9322	30.6931	93.9097	29.4864	21.3752	26.166	NA	NA	NA	Low Exp	Low Exp	Low Exp	Low Exp	Low Exp	Low Exp	Low Exp	Low Exp	Low Exp
ENSMUST00000097271.3	Irgm1	chr11	48871385	-	-2.56031	0.128905	0.494725	-0.256092	NA	NA	NA	NA	NA	45.021	25.6412	64.3468	17.8203	NA	NA	NA	NA	NA	Low Exp	Low Exp	Low Exp	Low Exp	Low Exp	Low Exp	Low Exp	Low Exp	Low Exp
ENSMUST00000122912.7	Csrnp3	chr2	65845841	+	-2.55935	-0.616154	-0.526661	-3.08117	0.116251	0.123857	-0.393736	-0.307576	-0.337486	547.679	1655.68	618.255	1107.04	113.979	130.409	169.899	173.674	183.579	H.D2	I.D	S.D	H.D	Low Exp	Low Exp	Low Exp	Low Exp	Low Exp
ENSMUST00000094218.3	Slc17a9	chr2	180725345	+	-2.55762	-0.103739	-0.0987617	-1.53707	-0.338951	-0.168082	-0.0622041	0.138195	-0.0810672	362.951	708.948	407.964	450.183	104.932	126.761	98.398	105.363	104.233	H.D2	N.D	N.D	H.D	Others	N.D	Low Exp	Low Exp	Low Exp
ENSMUST00000177065.1	Gm20625	chr10	61042811	-	-2.557	0.412508	0.136622	0.460052	0.0767621	0.0803893	0.214977	0.11568	0.17404	16.9953	62.8436	68.7849	46.9683	34.613	39.8018	35.9865	34.6418	37.6071	Low Exp	Low Exp	Low Exp	Low Exp	Low Exp	Low Exp	Low Exp	Low Exp	Low Exp
ENSMUST00000173494.3	Ak9	chr10	41303980	+	-2.55459	0.752723	0.261484	0.508482	0.137748	0.110928	0.0892173	0.180874	0.154791	50.6491	390.605	611.422	259.922	202.158	229.038	374.812	385.199	408.655	Low Exp	Low Exp	Low Exp	Low Exp	Low Exp	Low Exp	Low Exp	Low Exp	Low Exp
ENSMUST00000032705.12	Rhpn2	chr7	35334313	+	-2.55348	0.28241	-0.152911	-0.850507	-0.113502	-0.10449	-0.103691	-0.0536219	-0.262474	373.057	1054.9	517.583	636.47	235.134	270.027	1135.84	1149.09	1149.07	H.D2	Others	N.D	I.D	N.D	N.D	N.D	N.D	N.D
ENSMUST00000064883.13	Plekha2	chr8	25102376	-	-2.55113	-0.453345	-0.0799714	-0.131003	0.10257	0.153395	0.0376111	0.0632709	-0.0659384	656.802	857.155	865.143	752.195	430.844	501.615	601.574	603.661	618.337	H.D2	S.D	N.D	N.D	N.D	N.D	N.D	N.D	N.D
ENSMUST00000039998.10	Fbxo27	chr7	28692828	+	-2.55053	-0.501327	0.492101	-0.523761	0.261328	-0.286618	-0.293872	0.0607804	-0.401151	41.652	76.8076	54.5591	63.5566	31.6485	30.3426	61.8157	69.3383	63.6737	Low Exp	Low Exp	Low Exp	Low Exp	Low Exp	Low Exp	Low Exp	Low Exp	Low Exp
ENSMUST00000194677.5	Lamb3	chr1	193207725	+	-2.548	-0.0281416	0.403512	-0.372475	NA	NA	NA	NA	NA	21.7169	43.1297	22.9034	31.794	NA	NA	NA	NA	NA	Low Exp	Low Exp	Low Exp	Low Exp	Low Exp	Low Exp	Low Exp	Low Exp	Low Exp
ENSMUST00000025379.13	Dpysl3	chr18	43393377	-	-2.54724	-0.349317	-0.0412852	-1.43093	0.614497	0.44578	0.0782088	0.638409	0.0648243	43.0261	82.622	165.822	57.2083	19.3529	21.0137	22.6311	28.0416	24.0121	Low Exp	Low Exp	N.D	Low Exp	Low Exp	Low Exp	Low Exp	Low Exp	Low Exp
ENSMUST00000025295.7	Spry4	chr18	38601346	-	-2.54218	-2.77273	-0.987684	3.35763	0.133033	0.32759	0.559242	0.716841	0.0795058	77.1013	38.5222	29.2216	215.53	336.625	414.962	19.5086	20.7728	17.2777	Low Exp	Low Exp	Low Exp	Low Exp	Low Exp	Low Exp	Low Exp	Low Exp	Low Exp
ENSMUST00000219751.1	Plekhg3	chr12	76547043	+	-2.5377	-0.0396201	-0.158179	-0.113445	0.0482255	-0.0864237	0.0689626	0.0605759	-0.038184	109.91	283.388	221.077	218.961	123.921	136.585	237.606	235.778	244.214	H.D2	N.D	N.D	N.D	N.D	N.D	N.D	N.D	N.D
ENSMUST00000233116.1	1600002D24Rik	chr16	95916757	-	-2.53694	-0.200352	-0.195615	1.8224	0.303476	0.00445489	0.032018	0.251657	-0.279029	47.7112	183.677	124.685	283.347	359.194	370.412	49.5751	53.5676	47.4722	Low Exp	Low Exp	Low Exp	Low Exp	Low Exp	Low Exp	Low Exp	Low Exp	Low Exp
ENSMUST00000023826.4	Sncg	chr14	34374657	-	-2.53642	0.374511	-0.315764	0.425529	-0.313566	-0.283739	-0.233838	-0.0646598	-0.184189	37.3166	205.11	410.582	155.94	99.4787	115.303	19.0109	20.1353	20.5126	H.D2	Others	Others	S.U	Others	Others	Low Exp	Low Exp	Low Exp
ENSMUST00000097557.4	Spink13	chr18	62741387	-	-2.53613	0.454944	-0.164691	-0.208567	-0.0297338	0.287434	-0.354042	-0.528967	-0.437806	17.8108	101.248	25.1024	63.918	34.0502	43.3336	28.681	27.0705	29.8868	Low Exp	Low Exp	Low Exp	Low Exp	Low Exp	Low Exp	Low Exp	Low Exp	Low Exp
ENSMUST00000060833.13	Gpa33	chr1	166130238	+	-2.53399	-0.232697	-0.70022	-0.258235	-0.306089	-0.246613	-0.202385	-0.219399	-0.486433	556.51	1110	485.776	888.022	416.959	488.603	295.733	292.244	288.928	H.D2	N.D	I.D	N.D	Others	N.D	N.D	N.D	S.D
ENSMUST00000089295.5	Tafa4	chr6	97060413	-	-2.53366	-0.538911	-1.36975	0.0707928	0.0331605	-0.00233171	0.0953027	0.219803	-0.0990617	98.7682	176.328	118.168	165.356	101.149	115.213	125.753	130.469	125.213	H.D2	S.D	H.D	N.D	N.D	N.D	N.D	N.D	N.D
ENSMUST00000208896.1	Rap1gap2	chr11	74522751	-	-2.52836	0.677313	0.187083	-2.09337	-0.0770472	0.371719	0.203666	0.0510253	-0.0895893	128.069	275.453	287.378	123.618	22.5779	29.8516	103.281	97.3339	99.0763	H.D2	I.U	N.D	H.D	Low Exp	Others	N.D	N.D	N.D
ENSMUST00000081619.9	Sh3pxd2a	chr19	47464401	-	-2.52588	-0.396903	-0.449458	-0.707077	-0.254963	0.00985963	-0.122687	-0.0346492	-0.358921	1345.4	1964.71	1699.86	1519.22	577.508	724.23	867.97	888.965	858.213	H.D2	S.D	S.D	I.D	N.D	N.D	N.D	N.D	Others
ENSMUST00000044384.4	Aldh1b1	chr4	45799119	+	-2.52509	NA	NA	NA	NA	NA	NA	NA	NA	17.1343	NA	NA	NA	NA	NA	NA	NA	NA	Low Exp	Low Exp	Low Exp	Low Exp	Low Exp	Low Exp	Low Exp	Low Exp	Low Exp
ENSMUST00000052915.13	Axin2	chr11	108920348	+	-2.52484	0.400645	0.0718626	-1.95674	-0.00027059	0.116363	0.113424	-0.021164	0.088843	905.815	5766.72	3232.69	2936.31	590.715	703.806	1538.14	1457.39	1624.76	H.D2	S.U	N.D	H.D	N.D	N.D	N.D	N.D	N.D
ENSMUST00000041316.14	Tcl1	chr12	105222715	-	-2.52282	-0.328978	-0.085894	-2.08035	0.00207363	0.324949	-0.257469	-0.0379162	-0.401878	118.242	436.581	225.8	283.75	52.9408	68.2061	64.8799	69.3754	66.1763	H.D2	Others	N.D	H.D	N.D	Others	Low Exp	N.D	Low Exp
ENSMUST00000106092.1	Dlgap3	chr4	127194613	+	-2.52071	0.087674	-0.0178075	0.220203	0.159572	0.114898	0.139581	0.00551054	-0.0746925	595.448	1297.4	1397.62	1038.33	711.533	805.485	569.181	539.292	562.959	H.D2	N.D	N.D	N.D	N.D	N.D	N.D	N.D	N.D
ENSMUST00000049530.13	A4galt	chr15	83251728	-	-2.52063	0.383837	0.125231	-1.21965	-0.00449472	0.167413	-0.0880722	-0.115091	-0.0382319	717.014	3153.26	1021.64	1734.49	537.932	659.342	1270.09	1251.38	1376.03	H.D2	S.U	N.D	H.D	N.D	N.D	N.D	N.D	N.D
ENSMUST00000080797.7	Cdh3	chr8	106510890	+	-2.52053	-0.443248	-0.481727	-3.56475	0.536269	0.67136	-0.212078	-0.118856	-0.412586	242.963	701.906	262.277	439.789	38.3225	46.9584	243.531	250.295	243.696	H.D2	S.D	Others	H.D	Low Exp	Low Exp	N.D	N.D	S.D
ENSMUST00000075249.5	Plekhg3	chr12	76533555	+	-2.51888	0.00627515	-0.157154	0.111119	-0.106022	-0.0599076	0.0210434	-0.030101	-0.134111	599.125	1528.27	959.96	1224.84	729.676	851.908	1508.82	1473.46	1524.06	H.D2	N.D	N.D	N.D	N.D	N.D	N.D	N.D	N.D
ENSMUST00000039827.13	Aff3	chr1	38664954	-	-2.51803	0.387219	0.00746338	0.593655	-0.106097	0.198556	0.234927	0.0456987	0.257898	86.5304	345.624	423.993	274.518	199.873	256.204	254.593	236.366	273.166	Low Exp	Low Exp	Low Exp	Low Exp	Low Exp	Low Exp	Low Exp	Low Exp	Low Exp
ENSMUST00000022915.10	Dpys	chr15	39857469	-	-2.51788	0.23191	0.253967	-0.229827	0.313755	0.214127	-0.161387	0.0247809	-0.156997	183.69	567.669	299.486	388.529	231.199	254.93	212.887	225.348	226.564	Low Exp	Low Exp	Low Exp	Low Exp	Low Exp	Low Exp	Low Exp	Low Exp	Low Exp
ENSMUST00000239240.1	Stambpl1	chr19	34192256	+	-2.51675	0.322389	-0.450285	-1.21918	0.204835	0.107154	0.217981	0.252019	0.21982	168.041	417.669	218.734	236.072	80.5855	88.442	130.299	131.314	138.651	H.D2	Others	S.D	H.D	N.D	N.D	N.D	N.D	N.D
ENSMUST00000112658.7	Cadps	chr14	12823125	-	-2.51548	0.190883	0.00396324	-1.54631	0.00722701	0.443119	0.365895	-0.000323892	0.210457	39.7627	199.797	317.824	113.918	29.605	39.9295	70.9703	61.8189	71.4406	Low Exp	Low Exp	Low Exp	Low Exp	Low Exp	Low Exp	Low Exp	Low Exp	Low Exp
ENSMUST00000017288.8	Rnd3	chr2	51149106	-	-2.51507	-1.09734	-0.745609	-2.62786	-0.182853	-0.382939	-0.559155	-0.215646	-0.489138	151.926	780.048	396.166	601.129	74.02	80.0097	88.8142	98.1919	96.5215	H.D2	H.D	I.D	H.D	Low Exp	Low Exp	Low Exp	Low Exp	Low Exp
ENSMUST00000096000.3	Sh2d4b	chr14	40893266	-	-2.5137	-0.349824	-0.342357	-0.12637	-0.0344896	0.0274742	0.00290675	0.111646	-0.0383717	540.108	1875.19	1059.72	1600.43	876.029	1026.91	508.114	524.152	533.057	H.D2	Others	Others	N.D	N.D	N.D	N.D	N.D	N.D
ENSMUST00000041388.10	Serpine1	chr5	137072267	-	-2.51263	-0.0439528	0.266421	-1.68737	0.290331	0.0203693	-0.426301	-0.274006	-0.464674	84.9876	164.046	102.729	100.089	25.7701	26.8121	38.2264	39.709	40.0741	Low Exp	Low Exp	Low Exp	Low Exp	Low Exp	Low Exp	Low Exp	Low Exp	Low Exp
ENSMUST00000190704.2	Gm28729	chr9	96525264	-	-2.50986	0.556822	-0.065714	1.25805	-0.0538254	-0.245248	0.17738	0.213797	0.100572	221.257	680.583	736.446	630.865	592.945	640.462	162.292	163.435	168.019	Low Exp	Low Exp	Low Exp	Low Exp	Low Exp	Low Exp	Low Exp	Low Exp	Low Exp
ENSMUST00000120834.7	Pld1	chr3	27938660	+	-2.50943	-0.207649	0.0882886	-1.79249	-0.591907	-0.097938	0.0443288	-0.0477024	-0.1809	94.219	245.165	451.814	156.234	28.7104	37.9853	82.5796	79.3957	81.5818	Low Exp	Low Exp	N.D	Low Exp	Low Exp	Low Exp	Low Exp	Low Exp	Low Exp
ENSMUST00000038760.9	Lad1	chr1	135818692	+	-2.50878	0.629694	-0.926599	-1.19482	0.266617	0.318226	0.257293	0.282756	0.128186	40.2171	208.067	44.0698	103.681	35.8608	42.2847	72.639	72.6474	73.8502	Low Exp	Low Exp	Low Exp	Low Exp	Low Exp	Low Exp	Low Exp	Low Exp	Low Exp
ENSMUST00000029766.8	Bcar3	chr3	122419778	+	-2.50769	-0.0196228	-0.033931	-1.60638	0.186479	0.12828	0.141438	0.0330225	-0.00981893	1107.86	1932.93	1021.44	1181.71	315.2	354.051	310.302	296.439	312.623	H.D2	N.D	N.D	H.D	N.D	N.D	N.D	N.D	N.D
ENSMUST00000100023.2	Mb21d2	chr16	28929669	-	-2.50559	-0.462615	-0.357552	1.18436	0.0425399	-0.0313978	0.0470541	0.0268089	0.0316288	577.166	1034.32	599.076	1333.37	1271.8	1422.64	988.401	976.813	1046.68	H.D2	S.D	Others	H.U	N.D	N.D	N.D	N.D	N.D
ENSMUST00000084115.3	Plekhg5	chr4	152096771	+	-2.50324	-0.380715	0.22876	-0.186752	0.104298	0.348489	-0.134814	-0.171205	-0.320828	251.616	458.918	330.098	389.31	217.74	274.613	293.773	288.81	294.411	H.D2	S.D	N.D	N.D	N.D	Others	N.D	N.D	Others
ENSMUST00000048427.8	Ankrd35	chr3	96670131	+	-2.50137	0.0976172	-0.0195551	0.91269	-0.0327437	0.0950174	-0.152428	-0.172463	-0.383175	86.1739	156.393	64.7399	152.421	129.252	155.701	42.2385	41.5586	41.6889	Low Exp	Low Exp	Low Exp	Low Exp	Low Exp	N.D	Low Exp	Low Exp	Low Exp
ENSMUST00000017153.3	Sdc4	chr2	164443185	-	-2.50097	-0.222169	-0.0222046	-0.187165	-0.0545309	-0.20443	-0.0510843	-0.0115769	-0.17294	1272.19	1319.15	743.905	1066.67	564.551	615.679	2132.86	2149.77	2181.02	H.D2	N.D	N.D	N.D	N.D	N.D	N.D	N.D	N.D
ENSMUST00000126297.8	Nphs1	chr7	30458287	+	-2.50064	-0.261034	0.334101	-3.03606	0.384147	0.451794	-0.18302	-0.188873	-0.0113032	210.709	530.853	444.745	320.529	37.5226	44.103	83.0485	82.0322	93.3964	H.D2	N.D	Others	H.D	Low Exp	Low Exp	Low Exp	Low Exp	Low Exp
ENSMUST00000000746.11	Dnmt3l	chr10	78049949	+	-2.49907	-0.756724	-0.507555	-1.07149	0.292784	0.256807	0.390108	NA	NA	118.902	130.337	183.893	105.66	40.3555	45.0756	17.6277	NA	NA	H.D2	I.D	S.D	H.D	Low Exp	Low Exp	Low Exp	Low Exp	Low Exp
ENSMUST00000188994.1	Zfhx3	chr8	108703100	+	-2.49528	0.026812	0.260052	0.431204	0.196342	0.153596	0.00367754	-0.0398748	0.0514464	348.718	612.332	741.721	528.775	402.082	454.465	282.352	276.613	306.047	H.D2	N.D	N.D	S.U	N.D	N.D	N.D	N.D	N.D
ENSMUST00000088629.3	Zic3	chrX	58031009	+	-2.49099	-0.799595	0.0652531	0.485366	0.113514	0.0617273	-0.107238	0.0596401	-0.109333	286.29	616.748	343.115	694.264	524.97	593.406	285.029	300.397	303.137	H.D2	I.D	N.D	S.U	N.D	N.D	N.D	N.D	N.D
ENSMUST00000017597.4	Pipox	chr11	77894096	-	-2.489	0.0916619	0.28468	-0.919468	-0.0477613	0.0546644	0.342494	-0.115924	0.00177024	145.777	436.024	304.783	278.886	101.49	119.98	78.9015	66.6449	74.1618	H.D2	N.D	Others	I.D	N.D	N.D	Low Exp	Low Exp	Low Exp
ENSMUST00000036426.12	Prss35	chr9	86743648	+	-2.4879	0.314421	-0.404292	0.110712	-0.21879	-0.193809	-0.0802838	0.167055	-0.318018	86.6814	352.498	164.551	252.124	145.222	167.417	148.372	160.963	146.458	Low Exp	Others	Low Exp	N.D	N.D	N.D	Low Exp	Low Exp	Low Exp
ENSMUST00000193734.5	Tbl1xr1	chr3	22076668	+	-2.48457	0.0416809	0.084737	-0.223194	-0.0737234	0.0304043	0.037093	0.0032219	-0.112978	1981.38	5989.34	6099.62	4397.52	2260.26	2692.87	3742.67	3677.19	3785.7	H.D2	N.D	N.D	N.D	N.D	N.D	N.D	N.D	N.D
ENSMUST00000045847.14	Erf	chr7	25250728	-	-2.48457	0.0792818	-0.350555	1.44556	-0.0399723	-0.0758817	0.0313725	0.05001	-0.07967	345.571	1569.8	835.611	1880.26	1886.57	2142.13	1909.21	1911.51	1958.3	H.D2	N.D	Others	H.U	N.D	N.D	N.D	N.D	N.D
ENSMUST00000150819.2	AI661453	chr17	47436623	+	-2.48446	0.308818	-0.221438	-0.820132	0.144621	0.410695	-0.422111	-0.100738	-0.320128	48.799	180.504	95.6454	107.705	43.4903	55.6297	34.0391	37.5428	37.4325	Low Exp	Low Exp	Low Exp	Low Exp	Low Exp	Low Exp	Low Exp	Low Exp	Low Exp
ENSMUST00000060642.6	Lrrk2	chr15	91673210	+	-2.48357	0.363157	0.078085	0.0675108	NA	NA	NA	NA	NA	18.6687	19.9761	38.358	13.7557	NA	NA	NA	NA	NA	Low Exp	Low Exp	Low Exp	Low Exp	Low Exp	Low Exp	Low Exp	Low Exp	Low Exp
ENSMUST00000007433.4	Kiss1	chr1	133321875	+	-2.483	-0.91491	-0.322765	-0.604897	0.175717	-0.183507	NA	NA	NA	18.2223	68.993	82.0295	62.5832	29.3935	29.608	NA	NA	NA	Low Exp	Low Exp	Low Exp	Low Exp	Low Exp	Low Exp	Low Exp	Low Exp	Low Exp
ENSMUST00000115556.7	Dync1i1	chr6	5725790	+	-2.4813	-0.263986	0.292885	0.0800493	-0.0877439	-0.437586	-0.176879	-0.317535	-0.473656	55.1851	123.701	191.098	107.898	64.0825	65.5963	25.2179	23.8934	24.5763	Low Exp	Low Exp	Low Exp	Low Exp	Low Exp	Low Exp	Low Exp	Low Exp	Low Exp
ENSMUST00000081769.12	Edil3	chr13	88821487	+	-2.47848	-0.686835	-0.183889	-0.210938	-0.636118	-0.286073	-0.180101	0.218134	0.00398596	21.5223	91.3523	93.4274	83.8911	36.6288	46.7946	60.4282	68.8883	68.2475	Low Exp	Low Exp	Low Exp	Low Exp	Low Exp	Low Exp	Low Exp	Low Exp	Low Exp
ENSMUST00000108681.8	Gas7	chr11	67455091	+	-2.47834	0.387774	-0.367772	0.799413	0.0811991	0.240657	-0.085282	-0.0412273	-0.225894	35.8833	224.867	361.989	190.257	159.124	194.439	338.351	342.153	344.218	Low Exp	Low Exp	Low Exp	Low Exp	Low Exp	Low Exp	Low Exp	Low Exp	Low Exp
ENSMUST00000063339.13	Rarg	chr15	102246470	-	-2.47682	-0.111082	0.000446844	0.989614	-0.0571774	-0.0603162	-0.00253257	0.0401354	-0.359127	119.642	281.375	297.566	303.209	261.974	301.079	288.445	290.949	273.899	H.D2	N.D	N.D	I.U	N.D	N.D	N.D	N.D	Others
ENSMUST00000043172.14	Rarg	chr15	102257455	-	-2.47212	-0.110168	-0.0580277	0.857016	-0.0179932	-0.0395682	0.00120748	0.0437655	-0.321803	128.815	329.197	364.865	339.308	283.412	323.309	309.303	312.006	296.549	H.D2	N.D	N.D	I.U	N.D	N.D	N.D	N.D	Others
ENSMUST00000110009.3	Arc	chr15	74672569	-	-2.46916	-0.300052	-0.239405	0.0243552	0.239433	-0.215126	-0.251404	-0.279693	-0.618788	152.218	139.398	58.1726	120.605	78.894	76.7331	38.5442	38.0227	36.7691	H.D2	Low Exp	Low Exp	Low Exp	Low Exp	Low Exp	Low Exp	Low Exp	Low Exp
ENSMUST00000071588.7	Nkx6-3	chr8	23153270	+	-2.46702	-0.88481	NA	-0.0730679	0.523107	0.567713	NA	NA	NA	62.1385	26.5	NA	26.4289	18.3519	21.5422	NA	NA	NA	Low Exp	Low Exp	Low Exp	Low Exp	Low Exp	Low Exp	Low Exp	Low Exp	Low Exp
ENSMUST00000043208.7	Six4	chr12	73113425	-	-2.46609	0.226271	0.0477353	0.141348	-0.280917	-0.0556005	-0.155691	-0.0645241	-0.227296	343.367	864.036	479.999	644.455	369.155	453.709	674.108	690.255	701.803	H.D2	N.D	N.D	N.D	Others	N.D	N.D	N.D	N.D
ENSMUST00000162022.7	Glis3	chr19	28680077	-	-2.46578	0.137062	-0.117913	-0.0848175	-0.0774179	0.0887967	0.0427462	0.0183379	-0.170351	574.094	3042.79	2453.98	2222.16	1219.91	1485.97	3156.75	3112.54	3126.54	H.D2	N.D	N.D	N.D	N.D	N.D	N.D	N.D	N.D
ENSMUST00000025706.9	Tnfrsf25	chr4	152116022	+	-2.4623	-0.323631	NA	-0.0809217	0.00951852	-0.519452	NA	NA	NA	21.7577	37.2356	NA	31.8436	18.1955	17.5678	NA	NA	NA	Low Exp	Low Exp	Low Exp	Low Exp	Low Exp	Low Exp	Low Exp	Low Exp	Low Exp
ENSMUST00000108395.7	Cyp2s1	chr7	25816913	-	-2.46159	-0.0989639	-0.199529	-2.36911	NA	1.33399	0.42015	0.514234	0.187782	39.4221	113.578	25.8261	67.1402	NA	21.0344	18.6206	19.3109	18.1171	Low Exp	Low Exp	Low Exp	Low Exp	Low Exp	Low Exp	Low Exp	Low Exp	Low Exp
ENSMUST00000031273.8	Cds1	chr5	101765198	+	-2.46074	-0.324518	-0.446227	-1.08584	-0.331925	-0.555928	-0.022042	-0.329131	-0.383983	271.637	322.649	303.882	230.856	69.338	74.8	57.0956	51.2907	53.9663	H.D2	Others	Others	H.D	Low Exp	Low Exp	Low Exp	Low Exp	Low Exp
ENSMUST00000077925.6	Unc5b	chr10	60831580	-	-2.45998	0.157934	0.143979	-0.350428	0.00462299	0.00323016	-0.193926	-0.208077	-0.0823673	384.813	750.561	355.521	515.073	256.365	294.304	263.37	260.24	291.021	H.D2	N.D	N.D	Others	N.D	N.D	Low Exp	Low Exp	Low Exp
ENSMUST00000234295.1	Gm20939	chr17	94864913	+	-2.45507	0.103734	0.072886	0.00662683	0.0352285	0.178779	-0.0360032	0.0887702	0.0959378	608.221	785.054	805.241	593.952	356.209	431.848	972.445	1010.31	1085.62	H.D2	N.D	N.D	N.D	N.D	N.D	N.D	N.D	N.D
ENSMUST00000093393.4	Tbc1d9	chr8	83165860	+	-2.45475	-0.29876	-0.125455	-1.23522	0.288237	0.165138	0.0796694	-0.110619	-0.167611	599.627	359.731	435.938	250.366	86.7382	94.7352	104.961	98.2319	103.155	H.D2	Others	N.D	Low Exp	Low Exp	Low Exp	Low Exp	Low Exp	Low Exp
ENSMUST00000142581.1	0610043K17Rik	chr4	101366651	+	-2.45421	0.512678	-0.670087	-0.165428	0.31281	0.00236546	0.0125734	0.116464	-0.254053	85.1378	402.436	229.575	250.476	153.459	156.737	99.6011	102.71	97.2277	H.D2	S.U	Others	N.D	Others	N.D	N.D	N.D	N.D
ENSMUST00000181289.1	Gm17322	chr9	57998041	+	-2.45327	1.17357	0.402764	1.53413	0.180584	0.100912	-0.048476	0.0532251	-0.128254	13.4808	132.715	88.8221	104.158	116.32	128.817	101.523	104.593	105.437	Low Exp	Low Exp	Low Exp	Low Exp	Low Exp	Low Exp	Low Exp	Low Exp	Low Exp
ENSMUST00000002926.7	Pla1a	chr16	38433171	-	-2.45239	-0.0366596	-0.307305	-0.862975	0.28298	0.0380568	-0.173677	-0.0214484	-0.402034	222.896	293.72	122.694	198.064	83.0422	87.235	36.3188	38.0605	35.9011	H.D2	N.D	Others	I.D	Others	N.D	Low Exp	Low Exp	Low Exp
ENSMUST00000061986.11	Shb	chr4	45530330	-	-2.45227	-0.0581998	0.0462816	0.156512	0.0765482	0.00123416	-0.0763162	-0.118265	-0.107249	631.446	738.344	807.298	610.687	396.234	443.158	679.11	665.007	716.125	H.D2	N.D	N.D	N.D	N.D	N.D	N.D	N.D	N.D
ENSMUST00000045817.13	Kirrel2	chr7	30457515	-	-2.45204	-0.254028	0.180603	-1.21772	-0.0670387	-0.0551015	0.426656	-0.190991	-0.499241	39.9369	98.2204	48.8764	67.8016	20.6891	23.9124	24.6629	19.6712	19.1916	Low Exp	Low Exp	Low Exp	Low Exp	Low Exp	Low Exp	Low Exp	Low Exp	Low Exp
ENSMUST00000001700.6	Hoxc13	chr15	102921192	+	-2.452	0.0142899	0.525269	0.230035	0.0450388	-0.0821794	0.161215	0.214508	0.086479	164.016	396.27	305.541	326.685	215.948	236.737	129.802	131.691	134.41	H.D2	N.D	Others	N.D	N.D	N.D	N.D	N.D	N.D
ENSMUST00000030010.3	Abca1	chr4	53159891	-	-2.45129	-0.389187	-1.49786	0.462664	-0.350033	-0.362838	-0.0404297	-0.0488328	-0.215399	1038.09	1721.26	582.941	1721	1104.1	1261.76	2470.94	2449.12	2483.85	H.D2	S.D	H.D	S.U	Others	Others	N.D	N.D	N.D
ENSMUST00000063707.2	Stpg1	chr4	135495997	+	-2.45079	0.905263	0.315799	1.42413	-0.0652744	0.135682	0.00713293	-0.0296086	-0.435952	27.1727	181.883	149.186	154.709	153.107	188.329	121.496	119.143	112.055	Low Exp	Low Exp	Low Exp	Low Exp	Low Exp	Low Exp	Low Exp	Low Exp	Low Exp
ENSMUST00000057907.9	Fbxo44	chr4	148160066	-	-2.44843	-0.523832	-0.0676766	-2.56632	1.03011	0.833591	-0.128478	0.233756	-0.365968	42.0427	149.154	84.8732	99.5572	20.3436	21.4511	29.0185	32.7867	28.6744	Low Exp	S.D	Low Exp	Low Exp	Low Exp	Low Exp	Low Exp	Low Exp	Low Exp
ENSMUST00000146963.1	Gm11464	chr2	165992517	-	-2.44806	0.400032	0.599151	0.896648	-0.689697	-0.309729	-0.35105	-0.221361	-0.312573	27.4316	56.1194	41.9159	48.9792	33.3393	42.9743	29.7736	30.8109	31.976	Low Exp	Low Exp	Low Exp	Low Exp	Low Exp	Low Exp	Low Exp	Low Exp	Low Exp
ENSMUST00000066432.11	Scn3a	chr2	65567472	-	-2.44668	-1.7514	-0.417674	-2.06158	-0.124713	-0.760712	NA	NA	NA	86.19	233.538	261.068	210.168	37.4132	35.4426	NA	NA	NA	Low Exp	Low Exp	Low Exp	Low Exp	Low Exp	Low Exp	Low Exp	Low Exp	Low Exp
ENSMUST00000059986.2	Rnf182	chr13	43615710	+	-2.44667	0.648519	0.420474	-2.41886	NA	NA	0.389682	0.226783	0.246755	52.1228	199.693	229.906	88.8013	NA	NA	70.3156	65.6673	70.7286	Low Exp	Low Exp	S.U	Low Exp	Low Exp	Low Exp	Low Exp	Low Exp	Low Exp
ENSMUST00000066594.3	Sh2d4a	chr8	68276574	+	-2.44258	0.625226	-0.0749045	0.319167	0.115224	0.0111448	-0.241159	0.13031	-0.353797	34.0099	210.244	89.9495	139.663	98.703	109.401	175.995	198.577	180.975	Low Exp	I.U	Low Exp	Low Exp	N.D	N.D	N.D	N.D	Others
ENSMUST00000117803.1	Ifitm7	chr16	13986898	-	-2.44051	0.293678	-0.0198142	0.370192	-0.137843	-0.0675705	0.000630753	0.051906	-0.0285178	35.9571	151.007	91.778	116.816	76.9737	90.4769	136.177	137.771	143.519	H.D2	Others	N.D	Others	N.D	N.D	N.D	N.D	N.D
ENSMUST00000031235.12	Gbp8	chr5	105139540	-	-2.43984	-0.507038	-0.861414	-2.91252	NA	NA	0.187095	0.0384454	-0.0290199	29.0408	59.8967	49.6944	38.9221	NA	NA	26.9016	25.3584	26.6222	Low Exp	Low Exp	Low Exp	Low Exp	Low Exp	Low Exp	Low Exp	Low Exp	Low Exp
ENSMUST00000027067.14	Gsta3	chr1	21240612	+	-2.4396	-0.112061	-0.253557	-0.302437	-0.172892	-0.19075	-0.274741	-0.0847156	-0.278579	106.109	502.217	384.507	383.123	183.62	209.47	162.047	170.969	172.58	Low Exp	Low Exp	Low Exp	Low Exp	Low Exp	Low Exp	Low Exp	Low Exp	Low Exp
ENSMUST00000210752.1	2500002B13Rik	chr8	57505815	+	-2.43338	-0.0493414	-0.528841	-0.54221	-0.249727	0.130972	-0.413401	-0.508922	-0.228032	28.4137	67.7526	46.2561	48.2284	19.9248	26.0964	29.6334	28.5796	33.4524	H.D2	N.D	Others	S.D	N.D	N.D	S.D	S.D	N.D
ENSMUST00000020289.9	Pald1	chr10	61383338	-	-2.43317	-0.114483	-0.101964	-0.000649841	0.232178	0.282597	-0.000662299	-0.0547447	-0.046201	826.417	2079.53	1820.76	1690.66	1081.82	1266.11	1488.9	1453.9	1561.11	H.D2	N.D	N.D	N.D	N.D	Others	N.D	N.D	N.D
ENSMUST00000022709.5	Spry2	chr14	105896819	-	-2.43316	0.246353	-0.410187	0.637616	0.128036	0.031843	0.0328961	0.152804	0.0130619	382.37	1138.53	344.426	967.393	784.435	868.063	717.067	743.868	758.887	H.D2	N.D	S.D	I.U	N.D	N.D	N.D	N.D	N.D
ENSMUST00000103074.1	Sall4	chr2	168767144	-	-2.43182	0.00261082	0.161364	0.184866	0.0339995	-0.00189094	-0.0238675	-0.0310457	-0.11984	948.723	3329.99	1715.28	2720.42	1759.72	1998.01	2148.46	2131.8	2215.31	H.D2	N.D	N.D	N.D	N.D	N.D	N.D	N.D	N.D
ENSMUST00000094103.3	Hs3st3b1	chr11	63922277	-	-2.43171	0.758387	-0.280052	-0.445624	0.292297	0.405052	0.0450647	-0.059026	0.124359	96.4316	533.821	213.714	282.376	149.3	178.666	127.949	122.772	140.472	Low Exp	I.U	Low Exp	Low Exp	Low Exp	Low Exp	Low Exp	Low Exp	Low Exp
ENSMUST00000034512.6	Oaf	chr9	43239801	-	-2.43125	0.64302	0.585758	-0.225265	0.397143	0.239454	-0.28572	-0.232295	-0.554507	20.9325	182.504	48.7051	106.534	65.0012	70.0932	58.1772	59.1537	57.5627	Low Exp	Low Exp	Low Exp	Low Exp	Low Exp	Low Exp	Low Exp	Low Exp	Low Exp
ENSMUST00000239091.1	Tns3	chr11	8624887	-	-2.43054	-0.00500715	-0.39865	0.771183	0.000322509	0.00619357	0.052955	0.0715087	-0.162944	3332.36	8679.54	8833.08	8398.59	6817.92	7846.44	5384.69	5389.44	5328.5	H.D2	N.D	S.D	I.U	N.D	N.D	N.D	N.D	N.D
ENSMUST00000106314.7	Septin1	chr7	127218498	-	-2.42967	-0.614036	-0.562406	0.0416378	0.171053	0.196355	-0.134078	-0.226095	-0.17315	302.476	586.014	330.378	559.707	356.486	413.77	281.036	271.568	295.334	H.D2	I.D	S.D	N.D	N.D	N.D	N.D	N.D	N.D
ENSMUST00000043709.7	Gna15	chr10	81524277	-	-2.42952	0.142543	0.0448559	-0.695357	-0.00680838	1.64242e-05	-0.184558	0.0909465	-0.342766	141.809	218.573	123.535	142.518	59.0448	68.3285	42.4608	46.3497	42.7596	H.D2	N.D	N.D	I.D	Low Exp	Low Exp	Low Exp	Low Exp	Low Exp
ENSMUST00000228490.1	Spaca6	chr17	17827154	+	-2.42635	0.812015	0.0513255	0.323807	0.367543	0.548579	0.28104	0.0602281	0.213197	166.251	696.03	448.8	427.962	334.614	412.623	648.625	594.502	673.988	H.D2	I.U	N.D	Others	Others	S.U	Others	N.D	N.D
ENSMUST00000032754.8	Sema4b	chr7	80186873	+	-2.42544	0.234042	-0.0270922	0.660449	-0.0203809	0.0327311	-0.00709557	-0.0349148	-0.0481447	1076.7	2475.33	1677.1	2123.18	1643.47	1921.84	2664.11	2622.84	2796.65	H.D2	N.D	N.D	I.U	N.D	N.D	N.D	N.D	N.D
ENSMUST00000234587.1	Gm50050	chr17	32877942	-	-2.42459	-0.0838926	-0.0791259	-1.0438	-0.179747	-0.128829	-0.142216	-0.00868219	-0.360672	339.433	471.878	407.683	314.17	102.129	118.682	416.848	432.859	414.034	H.D2	N.D	N.D	H.D	N.D	N.D	N.D	N.D	Others
ENSMUST00000133221.2	Trp53cor1	chr17	29079111	-	-2.42208	0.25778	0.0609237	-0.901598	-0.12843	0.0199416	-0.264619	-0.142067	-0.414225	327.184	1153.64	1020.02	695.855	248.599	299.146	277.34	286.988	282.242	H.D2	N.D	N.D	I.D	N.D	N.D	Others	N.D	S.D
ENSMUST00000050826.13	Tet1	chr10	62880014	-	-2.42033	-0.262947	-0.167323	0.952047	-0.0542323	-0.0737552	0.0184122	-0.0145272	0.00717311	2698.7	4950.04	4916.23	5536.35	4715.7	5381.61	5841.65	5742.24	6197.66	H.D2	N.D	N.D	I.U	N.D	N.D	N.D	N.D	N.D
ENSMUST00000092995.5	Myh7b	chr2	155611242	+	-2.41947	0.289224	-0.503725	-1.91993	-0.13982	-0.121026	0.0411286	-0.0232622	-0.126093	508.691	999.046	559.47	531.427	104.729	120.273	265.357	257.435	266.945	Low Exp	Low Exp	Low Exp	Low Exp	Low Exp	Low Exp	Low Exp	Low Exp	Low Exp
ENSMUST00000102817.4	Gap43	chr16	42340622	-	-2.41934	NA	NA	NA	0.948734	NA	NA	NA	NA	17.5387	NA	NA	NA	14.8289	NA	NA	NA	NA	Low Exp	Low Exp	Low Exp	Low Exp	Low Exp	Low Exp	Low Exp	Low Exp	Low Exp
ENSMUST00000106775.7	Mov10	chr3	104818545	-	-2.41794	-0.124065	0.0535002	0.0885294	-0.084195	0.0420247	0.037433	-0.0926243	-0.138737	621.101	804.27	762.486	669.114	399.428	479.169	733.087	697.301	734.608	H.D2	N.D	N.D	N.D	N.D	N.D	N.D	N.D	N.D
ENSMUST00000062613.11	Tdrp	chr8	13974682	-	-2.41769	-0.0221764	-0.812147	0.0999782	-0.391075	-0.236645	-0.014756	0.0255161	-0.148739	271.16	839.889	614.686	678.121	367.074	442.672	885.66	892.421	901.151	H.D2	N.D	I.D	N.D	S.D	N.D	N.D	N.D	N.D
ENSMUST00000176828.7	Frmd4a	chr2	4559801	+	-2.41742	-0.249907	-0.290632	-0.369145	-0.473062	-0.225678	0.124421	-0.0129338	-0.168161	481.026	1081.6	593.462	850.456	361.874	446.384	180.232	170.778	173.295	H.D2	N.D	Others	Others	S.D	N.D	Low Exp	Low Exp	Low Exp
ENSMUST00000025025.6	Dusp1	chr17	26508471	-	-2.41609	0.250853	0.236953	-0.401691	0.217689	0.0177482	-0.32184	-0.114786	-0.37427	466.406	311.002	302.674	203.966	107.222	114.102	216.171	229.715	226.224	H.D2	N.D	N.D	S.D	N.D	N.D	Others	N.D	Others
ENSMUST00000164056.8	Zfp710	chr7	80024862	+	-2.41551	-0.248219	-0.213677	-0.88766	-0.152932	-0.137442	-0.108084	-0.0121273	-0.380958	1578.25	4250.16	2870.83	3058.5	1089.01	1258.49	1022.76	1050.81	998.974	H.D2	N.D	N.D	I.D	N.D	N.D	N.D	N.D	S.D
ENSMUST00000126658.7	Lrrc31	chr3	30699864	-	-2.4144	-0.22732	-0.921393	-1.17248	-0.0307082	-0.0666863	0.111521	0.20647	-0.143455	689.402	830.894	219.142	571.02	180.985	205.487	128.601	132.796	125.19	H.D2	N.D	I.D	H.D	N.D	N.D	N.D	N.D	N.D
ENSMUST00000085786.6	Card11	chr5	141000639	-	-2.41172	NA	NA	NA	NA	NA	0.459306	0.479039	NA	16.357	NA	NA	NA	NA	NA	17.7269	17.81	NA	Low Exp	Low Exp	Low Exp	Low Exp	Low Exp	Low Exp	Low Exp	Low Exp	Low Exp
ENSMUST00000079828.6	Ntrk2	chr13	58807870	+	-2.41057	0.0860002	0.6644	-0.402467	0.153026	0.0596668	-0.0622732	0.0399095	0.135166	48.445	188.863	193.411	131.897	67.3256	75.3345	25.651	26.3759	29.1909	Low Exp	Low Exp	Low Exp	Low Exp	Low Exp	Low Exp	Low Exp	Low Exp	Low Exp
ENSMUST00000180458.8	Tunar	chr12	105336594	+	-2.41052	-0.0201638	0.04551	0.607888	0.291153	0.0406221	0.0139185	0.107351	-0.0168853	50.8399	331.076	554.867	307.121	259.51	271.544	222.949	229.025	234.227	Low Exp	N.D	N.D	I.U	Others	N.D	N.D	N.D	N.D
ENSMUST00000145079.7	Ggt1	chr10	75561604	+	-2.41033	0.268462	0.0452299	-2.47232	NA	0.66029	0.0649593	-0.0803711	-0.252592	21.9422	135.581	81.821	69.3265	NA	13.9149	39.0974	36.7516	37.4417	Low Exp	Others	N.D	H.D	Low Exp	Low Exp	N.D	N.D	N.D
ENSMUST00000080371.7	Mtss1	chr15	59082061	-	-2.40998	-0.120084	-0.0547154	-0.279002	-0.0172792	0.080437	0.0764627	-0.0218165	0.0038998	2167.26	4957.01	4083.52	3798.89	1936.51	2303.29	3897.22	3743.53	4046.32	H.D2	N.D	N.D	Others	N.D	N.D	N.D	N.D	N.D
ENSMUST00000192571.1	Gm37855	chr3	87157693	+	-2.40906	-0.177607	-0.682985	1.11642	-0.112832	0.267449	NA	NA	NA	41.6702	48.0883	55.8027	55.4956	49.7145	65.2061	NA	NA	NA	Low Exp	Low Exp	Low Exp	Low Exp	Low Exp	Low Exp	Low Exp	Low Exp	Low Exp
ENSMUST00000129065.7	E130006D01Rik	chr5	111761717	-	-2.40578	-0.0748565	-0.239493	-2.44852	NA	0.301348	NA	NA	NA	17.6655	164.414	88.0017	97.3116	NA	19.724	NA	NA	NA	Low Exp	Low Exp	Low Exp	Low Exp	Low Exp	Low Exp	Low Exp	Low Exp	Low Exp
ENSMUST00000190720.1	Gm29282	chr1	155057179	-	-2.40482	0.26268	0.263902	-0.147567	-0.336162	-0.402379	-0.0731905	0.137165	-0.242295	23.8144	107.737	165.607	74.4024	36.3967	41.0554	45.7919	48.8251	46.052	Low Exp	Low Exp	Low Exp	Low Exp	Low Exp	Low Exp	Low Exp	Low Exp	Low Exp
ENSMUST00000239037.1	A930007A09Rik	chr16	13754566	+	-2.40439	-0.227318	0.0195579	1.62456	0.176916	-0.00832672	-0.0666906	0.171713	-0.128938	58.717	99.8397	82.8047	142.218	163.139	175.716	111.351	120.884	116.225	Low Exp	Low Exp	Low Exp	Low Exp	N.D	N.D	Low Exp	Low Exp	Low Exp
ENSMUST00000101339.7	Nhsl2	chrX	101849359	+	-2.40054	0.4028	0.0289802	0.48391	-0.196922	-0.0212499	-0.0251794	0.00780811	-0.154566	26.2131	113.294	389.195	86.8357	59.4809	71.7523	349.103	350.655	355.952	Low Exp	Low Exp	Low Exp	Low Exp	Low Exp	Low Exp	Low Exp	Low Exp	Low Exp
ENSMUST00000099557.9	Pak6	chr2	118663303	+	-2.39732	-0.205937	NA	0.0167748	NA	NA	NA	NA	NA	32.2647	22.041	NA	18.393	NA	NA	NA	NA	NA	Low Exp	Low Exp	Low Exp	Low Exp	Low Exp	Low Exp	Low Exp	Low Exp	Low Exp
ENSMUST00000060722.7	Cxxc5	chr18	35829787	+	-2.39491	0.191846	-0.0138544	0.0388274	0.0473454	0.183439	0.00217923	-0.0255778	-0.154584	600.544	1300.46	994.979	957.887	580.666	703.085	993.509	978.716	1003.83	H.D2	N.D	N.D	N.D	N.D	N.D	N.D	N.D	N.D
ENSMUST00000125826.7	Shf	chr2	122369162	-	-2.38833	0.0143349	0.0271678	-0.238016	-0.0750132	0.0270208	-0.136279	-0.147463	-0.198669	383.529	1124.64	859.194	830.655	424.287	505.489	707.882	700.798	739.496	H.D2	N.D	N.D	N.D	N.D	N.D	N.D	N.D	N.D
ENSMUST00000034279.15	Gse1	chr8	120488447	+	-2.38602	0.00989434	0.178721	-0.0979891	-0.333878	-0.155473	-0.114616	-0.205003	-0.489273	955.507	1797.96	1260.02	1369.89	688.896	837.584	760.59	733.668	721.009	H.D2	N.D	N.D	N.D	Others	N.D	N.D	N.D	S.D
ENSMUST00000086368.11	Oas1g	chr5	120887570	-	-2.38342	0.181231	-0.510931	-0.276077	-0.779746	-0.290726	-0.178817	-0.0497771	-0.650725	58.2936	376.832	137.29	258.887	105.361	139.049	194.774	202.126	179.993	Low Exp	N.D	S.D	Others	I.D	Others	N.D	N.D	I.D
ENSMUST00000107691.7	Trim2	chr3	84259778	-	-2.38112	-0.0806045	0.149192	-0.210231	-0.243314	-0.134388	-0.102372	0.0481675	-0.426293	433.888	1071.92	675.65	822.859	404.759	480.382	293.854	307.876	282.682	H.D2	N.D	N.D	N.D	N.D	N.D	Low Exp	Low Exp	Low Exp
ENSMUST00000061328.5	Sowahb	chr5	93045050	-	-2.38075	-0.192995	-0.170363	0.19371	-0.451886	-0.514288	-0.134992	0.165372	-0.0725809	43.9166	74.0282	35.0174	65.0409	36.958	40.9539	74.3304	82.0641	80.8156	Low Exp	Low Exp	Low Exp	Low Exp	Low Exp	Low Exp	Low Exp	Low Exp	Low Exp
ENSMUST00000001592.14	Jup	chr11	100397762	-	-2.37629	-0.181784	-0.304736	-0.129311	-0.116822	-0.0178592	-0.0626165	-0.177199	-0.217092	634.155	1232.24	449.709	994.851	529.689	629.785	399.898	383.247	404.788	H.D2	N.D	Others	N.D	N.D	N.D	N.D	N.D	N.D
ENSMUST00000235137.1	1500015L24Rik	chr19	20324856	+	-2.3746	0.05628	0.378921	2.9091	0.00339047	-0.113011	NA	NA	NA	37.9289	36.6636	60.4094	89.1219	123.723	136.427	NA	NA	NA	Low Exp	Low Exp	Low Exp	Low Exp	Low Exp	Low Exp	Low Exp	Low Exp	Low Exp
ENSMUST00000113476.7	Rasgrp2	chr19	6399340	+	-2.37412	-0.136282	-0.122855	-1.20897	-0.311039	-0.108966	NA	NA	NA	187.089	205.653	37.0192	136.73	38.4578	47.2592	NA	NA	NA	H.D2	N.D	Low Exp	Low Exp	Low Exp	Low Exp	Low Exp	Low Exp	Low Exp
ENSMUST00000086639.5	Alk	chr17	72603827	-	-2.37389	-0.71273	-0.436197	-0.0214754	-0.0456546	-0.283638	0.0756212	-0.00648837	-0.2504	20.2442	174.241	169.099	168.105	97.4081	103.086	212.973	205.706	202.775	Low Exp	Low Exp	Low Exp	Low Exp	Low Exp	Low Exp	Low Exp	Low Exp	Low Exp
ENSMUST00000070515.1	Ephx2	chr14	66124497	-	-2.36939	-0.439759	-0.00759401	-2.65142	0.529113	0.0613382	0.0395013	-0.246791	-0.00974573	106.181	524.929	388.38	339.953	54.3771	51.9991	238.269	215.306	249.781	H.D2	S.D	N.D	H.D	Low Exp	Low Exp	N.D	N.D	N.D
ENSMUST00000124581.1	Pakap	chr4	57782180	+	-2.36862	-0.295152	-0.452323	-0.750945	-0.150503	0.0044703	0.0481463	-0.0718075	-0.23195	428.389	1084.54	835.501	808.047	310.127	375.607	449.826	428.89	435.825	H.D2	Others	Others	I.D	N.D	N.D	N.D	N.D	N.D
ENSMUST00000113265.7	Foxp4	chr17	47924644	-	-2.36745	-0.231316	-0.0941747	-0.0561347	0.124708	0.187198	0.0776427	-0.012979	0.0557949	1144.82	2015.79	1283.48	1682.32	1007.15	1182.31	775.518	747.268	820.489	H.D2	N.D	N.D	N.D	N.D	N.D	N.D	N.D	N.D
ENSMUST00000114312.1	Grin1	chr2	25319123	-	-2.36708	-0.0859876	-0.584144	0.0288461	0.13868	0.0523915	-0.0488111	0.201899	-0.160469	208.283	393.474	74.9249	319.479	199.057	221.764	216.903	235.747	222.768	H.D2	N.D	Low Exp	N.D	N.D	N.D	N.D	N.D	N.D
ENSMUST00000169003.7	Rbpms2	chr9	65629648	+	-2.36501	0.101957	0.0671612	-0.274889	-0.163642	-0.1272	-0.0727657	-0.00570203	-0.150144	1041.49	3795.69	1745.51	2699.12	1318.68	1528.36	1584.07	1610.93	1644.5	H.D2	N.D	N.D	Others	N.D	N.D	N.D	N.D	N.D
ENSMUST00000236390.1	Ahnak	chr19	8997898	+	-2.3641	0.0910563	-1.00607	0.0905816	-0.437633	-0.217934	-0.0568103	0.00331638	-0.573976	81.482	176.582	80.1161	136.3	71.8696	89.0932	61.875	62.9126	56.0929	Low Exp	N.D	Low Exp	N.D	S.D	N.D	Low Exp	Low Exp	Low Exp
ENSMUST00000239470.1	Acp7	chr7	28631067	-	-2.3636	0.178626	NA	-1.83547	NA	NA	NA	NA	NA	18.6845	53.7139	NA	29.3597	NA	NA	NA	NA	NA	Low Exp	Low Exp	Low Exp	Low Exp	Low Exp	Low Exp	Low Exp	Low Exp	Low Exp
ENSMUST00000032203.8	A2m	chr6	121636225	+	-2.36329	-0.118901	0.221031	1.75804	0.0168762	-0.0596365	0.0556703	0.357231	0.0993823	52.6716	116.978	105.977	170.776	189.334	211.902	66.7724	74.5696	72.3068	Low Exp	Low Exp	Low Exp	Low Exp	N.D	N.D	Low Exp	Low Exp	Low Exp
ENSMUST00000208216.1	Dcst2	chr3	89361975	+	-2.36218	0.38424	-0.15084	0.766081	-0.516272	-0.0328976	NA	NA	NA	43.4854	68.2589	33.4349	57.1828	38.8838	52.9949	NA	NA	NA	Low Exp	Low Exp	Low Exp	Low Exp	Low Exp	Low Exp	Low Exp	Low Exp	Low Exp
ENSMUST00000027966.13	Fcgr2b	chr1	170976059	-	-2.36214	-0.448548	-0.849804	1.35225	-0.0932577	-0.156946	NA	NA	NA	30.0366	48.5857	26.1291	66.5161	63.8997	71.1564	NA	NA	NA	Low Exp	Low Exp	Low Exp	Low Exp	Low Exp	Low Exp	Low Exp	Low Exp	Low Exp
ENSMUST00000109331.8	Plxnb2	chr15	89180756	-	-2.36154	-0.181971	0.0618989	0.571269	-0.0216467	-0.0596819	-0.17876	-0.0223943	-0.225498	491.065	1132.48	637.899	1093.23	818.176	927.985	564.29	591.284	591.441	H.D2	N.D	N.D	S.U	N.D	N.D	N.D	N.D	N.D
ENSMUST00000054002.3	Socs3	chr11	117969182	-	-2.35963	0.420614	-0.00853713	1.0027	0.225812	0.190293	0.346245	0.187733	0.170453	242.863	1052.66	536.516	941.674	903.496	1023.44	370.396	346.876	369.183	H.D2	S.U	N.D	H.U	N.D	N.D	Others	N.D	N.D
ENSMUST00000161254.8	Nwd1	chr8	72646717	+	-2.35648	0.78516	1.12066	-0.447068	NA	NA	-0.307941	-0.428421	-0.851429	16.7638	41.5716	15.5494	21.7808	NA	NA	30.7881	29.563	28.0161	Low Exp	Low Exp	Low Exp	Low Exp	Low Exp	Low Exp	Low Exp	Low Exp	Low Exp
ENSMUST00000024179.5	Nfatc4	chr14	55824880	+	-2.35505	-0.00990722	0.221081	-3.63351	NA	NA	NA	0.054441	NA	98.337	323.027	156.008	177.32	NA	NA	NA	19.7045	NA	Low Exp	N.D	Low Exp	Low Exp	Low Exp	Low Exp	Low Exp	Low Exp	Low Exp
ENSMUST00000201511.1	Sh3tc1	chr5	35739987	-	-2.35263	0.68668	-0.145819	1.03177	0.19689	0.107327	-0.0615538	0.0675103	-0.22252	369.146	686.414	312.798	554.119	533.11	592.047	607.269	632.364	614.129	H.D2	I.U	N.D	H.U	N.D	N.D	N.D	N.D	N.D
ENSMUST00000155248.1	Epp13	chr7	6260536	+	-2.35259	-0.168907	-0.129064	-0.402014	-0.351915	-0.314047	-0.296812	0.0301853	-0.383129	179.766	1194.97	924.554	909.793	391.287	455.12	551.314	609.827	572.009	H.D2	N.D	N.D	S.D	Others	Others	Others	N.D	S.D
ENSMUST00000003947.8	Nqo1	chr8	107403205	-	-2.35119	0.393476	0.411737	-0.244645	0.0103811	-0.00844986	0.0364131	-0.0173094	0.0624674	554.892	670.102	447.125	429.838	226.054	257.786	352.706	343.833	379.262	H.D2	S.U	Others	N.D	N.D	N.D	N.D	N.D	N.D
ENSMUST00000106095.2	Nkx6-2	chr7	139582801	-	-2.35074	1.22118	NA	1.3705	-0.0293647	-0.0948514	-0.268275	0.118754	-0.27811	41.3936	129.696	NA	93.1737	92.2718	103.455	42.5885	48.1782	45.2814	Low Exp	H.U	Low Exp	H.U	N.D	N.D	Low Exp	Low Exp	Low Exp
ENSMUST00000071718.11	Prdx6	chr1	161251165	-	-2.34967	0.709454	0.0138117	0.58621	0.037824	0.0729637	-0.0311712	-0.0670628	-0.0283316	361.582	1552.11	1125.52	1075.89	824.17	959.961	2139.97	2102.06	2280.83	H.D2	I.U	N.D	I.U	N.D	N.D	N.D	N.D	N.D
ENSMUST00000063694.9	Klf13	chr7	63938874	-	-2.34515	0.100434	-0.25663	-0.926731	0.00385493	0.0959315	-0.00168025	0.0915279	-0.131938	917.043	2415.31	1460.5	1535.05	567.655	672.794	959.927	986.458	978.65	H.D2	N.D	N.D	I.D	N.D	N.D	N.D	N.D	N.D
ENSMUST00000209784.1	Gm5907	chr8	13986090	+	-2.34219	0.341492	0.141377	0.0919238	0.200431	0.300361	NA	NA	NA	46.5864	131.582	117.682	92.9996	61.6142	72.8303	NA	NA	NA	Low Exp	Low Exp	Low Exp	Low Exp	Low Exp	Low Exp	Low Exp	Low Exp	Low Exp
ENSMUST00000038053.13	Lpp	chr16	24393489	+	-2.34111	-0.0108161	-0.136884	0.459075	-0.104291	-0.0276687	0.127531	0.0665393	-0.0036257	622.719	2709.31	3174.34	2391.53	1653.02	1952.83	2515.87	2446.6	2557.71	H.D2	N.D	N.D	S.U	N.D	N.D	N.D	N.D	N.D
ENSMUST00000102665.10	Mog	chr17	37023266	-	-2.33853	0.157458	-0.392126	1.96302	0.153388	0.0913199	NA	NA	NA	266.863	390.099	211.589	567.035	699.551	782.648	NA	NA	NA	Low Exp	Low Exp	Low Exp	Low Exp	N.D	N.D	Low Exp	Low Exp	Low Exp
ENSMUST00000160255.7	AI480526	chr5	123141666	-	-2.33541	0.555367	0.19754	0.606392	0.0914996	0.123623	-0.0676633	-0.0486626	-0.246578	299.125	504.532	310.406	375.524	294.263	342.784	290.995	291.472	292.363	H.D2	S.U	N.D	I.U	N.D	N.D	N.D	N.D	N.D
ENSMUST00000178113.7	Tle3	chr9	61372365	+	-2.3337	0.113216	0.0910511	-0.121971	0.0244264	0.0353267	0.0272891	-0.0438742	-0.0230255	1296.25	2796.9	1804.07	2046.47	1145.21	1321.13	1381.3	1339.69	1446.33	H.D2	N.D	N.D	N.D	N.D	N.D	N.D	N.D	N.D
ENSMUST00000145030.1	Gm16046	chr17	13683497	-	-2.33323	0.321264	0.33365	-0.942689	0.419356	0.238422	0.224068	0.273612	0.276272	54.5571	321.858	151.121	187.439	79.8054	84.9923	85.5676	86.2898	92.8196	H.D2	Others	Others	I.D	S.U	N.D	N.D	Others	Others
ENSMUST00000072012.9	Adtrp	chr13	41847608	-	-2.32948	0.482999	0.134333	-1.5664	-0.29569	0.367427	0.148372	0.168017	0.0364201	28.9086	201.939	109.427	102.9	23.8215	34.6249	69.1064	69.0441	70.5411	Low Exp	Low Exp	Low Exp	Low Exp	Low Exp	Low Exp	Low Exp	Low Exp	Low Exp
ENSMUST00000057950.8	Sall3	chr18	80986771	-	-2.32794	0.0626707	0.345337	0.153512	-0.147646	-0.118232	0.133214	-2.24333e-05	-0.0499014	192.386	606.752	376.467	480.745	290.233	336.553	353.497	335.301	352.622	Low Exp	N.D	Others	N.D	N.D	N.D	N.D	N.D	Low Exp
ENSMUST00000099461.3	Duox1	chr2	122315672	+	-2.32788	-0.0568289	0.234085	-0.415158	-0.100559	0.520099	NA	NA	NA	93.0741	121.538	100.864	89.0971	41.7167	59.9561	NA	NA	NA	Low Exp	Low Exp	Low Exp	Low Exp	Low Exp	Low Exp	Low Exp	Low Exp	Low Exp
ENSMUST00000111153.7	Ssc4d	chr5	135974535	-	-2.32785	0.512503	0.283641	-0.248656	-0.26586	-0.26868	-0.369216	-0.0865811	-0.435592	49.7722	161.35	119.225	98.1177	46.7357	53.2919	75.1817	82.1386	78.507	Low Exp	Low Exp	Low Exp	Low Exp	Low Exp	Low Exp	Low Exp	Low Exp	Low Exp
ENSMUST00000223869.1	Tfap2a	chr13	40738376	-	-2.32641	0.336495	-0.423153	-0.827693	0.463727	0.568818	-0.197187	0.0920133	-0.112099	99.8941	394.662	115.206	233.489	107.256	128.843	71.2136	78.0226	78.1874	H.D2	Others	Others	I.D	S.U	S.U	Low Exp	Low Exp	Low Exp
ENSMUST00000032454.7	Slc6a1	chr6	114282789	+	-2.31957	-1.1515	-0.195181	-0.294662	-0.173746	-0.163505	0.14918	-0.0461063	-0.0468873	15.4062	73.1992	96.2327	74.3981	35.5517	41.1598	80.8723	74.852	80.3846	Low Exp	Low Exp	Low Exp	Low Exp	Low Exp	Low Exp	Low Exp	Low Exp	Low Exp
ENSMUST00000053218.6	Dact2	chr17	14204094	-	-2.31873	-0.233854	0.137784	0.465293	-0.182205	-0.245746	0.0422448	0.150752	-0.114361	373.337	453.393	215.17	432.767	293.688	330.127	221.501	228.683	223.644	H.D2	N.D	N.D	S.U	N.D	N.D	N.D	N.D	N.D
ENSMUST00000177492.1	Gm20611	chr10	61031291	+	-2.31523	0.69277	0.251529	2.23195	-0.560874	-0.175845	NA	NA	NA	36.1473	39.0138	81.7386	52.1242	53.6114	70.1145	NA	NA	NA	Low Exp	Low Exp	Low Exp	Low Exp	Low Exp	Low Exp	Low Exp	Low Exp	Low Exp
ENSMUST00000045898.3	Pcyt1b	chrX	93675120	+	-2.30867	-0.0998557	0.211547	0.0198181	0.253363	0.517559	-0.242251	0.0280817	-0.280606	125.368	414.929	354.483	336.815	220.031	281.081	91.0873	99.0926	95.9188	Low Exp	N.D	N.D	N.D	N.D	S.U	Low Exp	Low Exp	Low Exp
ENSMUST00000181491.1	Gm19705	chr1	136676473	+	-2.30639	-0.568502	0.166248	0.34904	0.00853975	0.0759692	-0.133507	-0.246933	-0.175632	47.4815	75.5999	86.8079	77.1994	53.3147	62.5689	62.6725	59.8508	65.6311	H.D2	S.D	N.D	Others	N.D	N.D	N.D	N.D	N.D
ENSMUST00000115832.3	Dtna	chr18	23415425	+	-2.29993	-0.0236152	0.0698758	-1.81344	0.233116	0.264649	-0.120168	0.378586	-0.0234079	163.546	173.938	197.992	104.552	25.3241	29.0685	77.9617	92.9334	85.7664	Low Exp	Low Exp	Low Exp	Low Exp	Low Exp	Low Exp	Low Exp	Low Exp	Low Exp
ENSMUST00000232956.1	Tjp2	chr19	24225025	-	-2.2998	-0.139523	-0.235985	0.586148	0.101793	0.0172525	0.0448517	-0.00402873	0.0499655	1820.09	4491.24	3828.1	4296.06	3363.57	3749.67	3095.95	3025.65	3303.92	H.D2	N.D	N.D	I.U	N.D	N.D	N.D	N.D	N.D
ENSMUST00000085894.11	Cfap45	chr1	172521129	+	-2.29768	-0.335073	0.582158	-0.847352	-0.25812	0.00990423	-0.661243	-0.822639	-0.706029	39.5612	136.009	36.397	100.722	34.5331	44.1031	25.4282	24.1723	26.7995	Low Exp	Low Exp	Low Exp	Low Exp	Low Exp	Low Exp	Low Exp	Low Exp	Low Exp
ENSMUST00000099816.2	Cd80	chr16	38458897	+	-2.29759	-0.172832	-0.379486	1.2863	-0.0749794	-0.221928	0.0555947	0.0911621	-0.0956486	501.102	527.045	478.024	645.462	610.563	666.687	376.538	379.775	381.257	H.D2	N.D	Others	H.U	N.D	N.D	N.D	N.D	N.D
ENSMUST00000039323.7	AA986860	chr1	130731969	+	-2.29715	0.483029	-0.125459	-3.02414	NA	1.1602	-0.0682752	-0.344077	-0.232454	49.4585	143.195	39.8307	66.6252	NA	12.7892	34.4758	31.3146	34.8149	Low Exp	Low Exp	Low Exp	Low Exp	Low Exp	Low Exp	Low Exp	Low Exp	Low Exp
ENSMUST00000027650.12	Cd55	chr1	130462715	-	-2.29677	0.748016	-0.110067	0.637098	0.0797442	0.197563	0.136046	0.0871938	0.0606273	180.432	498.814	391.699	345.051	273.861	328.752	572.788	559.076	593.515	H.D2	I.U	N.D	I.U	N.D	N.D	N.D	N.D	N.D
ENSMUST00000025234.6	Epb41l4a	chr18	34006919	-	-2.29335	-0.798261	-0.752656	0.348067	-0.13224	-0.178151	0.00228476	0.0303866	-0.206469	2121.04	3942.86	3013.47	4266.88	2801.91	3168.71	2229.55	2238.53	2214.21	H.D2	I.D	I.D	Others	N.D	N.D	N.D	N.D	N.D
ENSMUST00000001652.6	Bdkrb2	chr12	105563129	+	-2.28745	-0.12939	0.18876	-3.60376	NA	NA	NA	NA	NA	186.798	121.833	20.3463	68.9317	NA	NA	NA	NA	NA	Low Exp	Low Exp	Low Exp	Low Exp	Low Exp	Low Exp	Low Exp	Low Exp	Low Exp
ENSMUST00000189808.6	Gstp3	chr19	4059457	-	-2.28632	0.582418	-0.271166	0.909134	0.109351	0.554859	-0.211812	-0.209935	-0.637267	19.7998	39.2805	24.3687	31.4548	27.5944	38.262	36.2599	36.0533	33.8537	Low Exp	Low Exp	Low Exp	Low Exp	N.D	S.U	N.D	N.D	Low Exp
ENSMUST00000182532.7	Schip1	chr3	68468198	+	-2.28298	-0.203928	-0.053503	0.40111	0.0447865	-0.023758	-0.057157	-0.0595363	0.0130602	1260	2764.83	2254.94	2561.66	1829.22	2049.97	1274.92	1265.95	1390.68	H.D2	N.D	N.D	S.U	N.D	N.D	N.D	N.D	N.D
ENSMUST00000025561.7	Anxa1	chr19	20390944	-	-2.2822	0.0915522	0.336052	2.23704	0.0178355	-0.158011	-0.0591978	-0.0865816	-0.228435	35.3954	57.9263	56.7241	97.8881	121.298	131.072	70.8678	70.022	71.3737	Low Exp	Low Exp	Low Exp	Low Exp	Low Exp	Low Exp	Low Exp	Low Exp	Low Exp
ENSMUST00000030865.8	Agtrap	chr4	148088006	-	-2.28157	-0.139412	-0.0640686	0.371868	-0.17144	-0.215936	-0.142032	0.00634121	-0.26744	515.271	1217.22	799.095	1096.05	715.289	811.382	797.538	833.784	815.744	H.D2	N.D	N.D	Others	N.D	N.D	N.D	N.D	Others
ENSMUST00000039620.6	Cbr3	chr16	93683236	+	-2.28124	0.550216	0.560192	0.35024	-0.0882123	-0.00468026	-0.0383433	-0.057141	-0.135989	357.212	661.302	301.364	459.226	306.555	361.11	469.878	464.439	483.594	H.D2	S.U	Others	Others	N.D	N.D	N.D	N.D	N.D
ENSMUST00000168064.2	Vgll3	chr16	65815257	+	-2.28049	0.0286971	NA	-0.793982	-0.10572	0.10868	0.0513075	0.154606	0.18245	54.2586	100.278	NA	66.8286	25.313	31.4608	42.2559	43.7203	47.0751	Low Exp	Low Exp	Low Exp	Low Exp	Low Exp	Low Exp	Low Exp	Low Exp	Low Exp
ENSMUST00000119901.8	Cdkn1a	chr17	29090979	+	-2.28	-0.277431	-0.449659	-1.07869	-0.414849	-0.47212	-0.176279	0.0622319	-0.346422	1459.18	4455.47	2394.64	3155.95	933.241	1050.92	2566.31	2767.9	2588.56	H.D2	Others	S.D	H.D	S.D	S.D	N.D	N.D	Others
ENSMUST00000022522.14	Tdh	chr14	63509092	-	-2.27835	-0.43162	-0.782872	0.0151527	0.00657378	0.0939195	0.10077	0.0438109	0.0540431	2527.43	4734.9	2003.38	4269.41	2535.02	2997.59	2101.42	2047.2	2200.95	H.D2	S.D	I.D	N.D	N.D	N.D	N.D	N.D	N.D
ENSMUST00000068581.8	Gja1	chr10	56377331	+	-2.27646	-0.0944083	-0.214705	1.84359	-0.0576003	0.0916192	-0.153999	-0.160897	-0.489545	232.056	192.228	140.98	288.681	321.022	388.666	368.474	365.767	354.398	H.D2	Low Exp	Low Exp	H.U	N.D	N.D	N.D	N.D	S.D
ENSMUST00000020922.7	Trib2	chr12	15816846	-	-2.27415	-0.0860358	0.107614	0.577435	0.385537	-0.320204	0.573418	0.567492	0.0997364	46.5721	31.8255	38.0149	29.7876	26.3561	23.4409	27.9333	27.7481	24.7238	Low Exp	Low Exp	Low Exp	Low Exp	Low Exp	Low Exp	Low Exp	Low Exp	Low Exp
ENSMUST00000135222.8	Etnk2	chr1	133363569	+	-2.27357	-0.228563	-0.478993	0.872979	-0.105186	-0.0531991	-0.0389174	0.279867	-0.146056	40.722	137.115	89.4616	147.438	120.228	140.538	75.726	84.5249	77.7906	Low Exp	Low Exp	Low Exp	I.U	N.D	N.D	Low Exp	Low Exp	Low Exp
ENSMUST00000086801.6	Rfx2	chr17	56831098	-	-2.27326	-0.0553255	-0.355735	-0.245576	-0.0707537	0.00677427	-0.0106521	0.000190363	-0.101535	536.483	1898.68	1526.81	1435.01	731.073	863.677	1022.68	1021.19	1056.53	H.D2	N.D	Others	N.D	N.D	N.D	N.D	N.D	N.D
ENSMUST00000025835.5	Cpt1a	chr19	3323347	+	-2.27262	0.377737	0.30864	-0.398597	-0.0846343	-0.0511253	-0.066092	-0.0464901	-0.0490438	657.326	3236.6	2827.25	2027.72	954.16	1106.18	1389.12	1389.94	1488.12	H.D2	Others	Others	S.D	N.D	N.D	N.D	N.D	N.D
ENSMUST00000114474.7	Plet1	chr9	50494524	+	-2.27226	-0.0927803	NA	-2.91549	NA	NA	NA	NA	NA	22.1223	101.93	NA	58.2438	NA	NA	NA	NA	NA	Low Exp	Low Exp	Low Exp	Low Exp	Low Exp	Low Exp	Low Exp	Low Exp	Low Exp
ENSMUST00000068686.12	Calcoco2	chr11	96111961	-	-2.26877	0.815115	0.01507	1.22682	-0.119447	-0.199132	-0.136236	-0.0965054	-0.288903	147.638	1270.76	453.125	1044.09	954.506	1070.01	3004.1	3025.11	3047	H.D2	I.U	N.D	H.U	N.D	N.D	N.D	N.D	Others
ENSMUST00000039987.3	Tox	chr4	6990807	-	-2.26854	0.415324	-0.294888	-1.26623	NA	NA	NA	NA	NA	41.1975	48.4115	61.9809	26.0206	NA	NA	NA	NA	NA	Low Exp	Low Exp	Low Exp	Low Exp	Low Exp	Low Exp	Low Exp	Low Exp	Low Exp
ENSMUST00000235822.1	Zfp532	chr18	65579912	+	-2.26669	0.147505	0.00500818	0.526922	0.000837959	0.113338	0.00480612	-0.00884487	-0.222661	1276.21	3548.78	2364.23	3018.15	2227.6	2664.37	1726.8	1708.61	1704.77	H.D2	N.D	N.D	S.U	N.D	N.D	N.D	N.D	N.D
ENSMUST00000040971.13	Capn5	chr7	98178188	-	-2.26431	-0.150779	-0.36908	-1.26516	0.313034	0.252625	0.0967569	0.144048	-0.269653	211.588	471.327	267.072	311.63	104.398	118.123	149.934	152.021	141.648	H.D2	N.D	Others	H.D	Low Exp	Low Exp	Low Exp	Low Exp	Low Exp
ENSMUST00000033503.2	Glod5	chrX	8018457	-	-2.26261	0.111706	1.06777	-0.0564386	0.0302681	0.132634	-0.498484	0.152924	-0.130501	24.2941	47.1121	56.262	35.2789	20.6634	24.2782	20.7446	25.5755	24.6906	Low Exp	Low Exp	Low Exp	Low Exp	Low Exp	Low Exp	Low Exp	Low Exp	Low Exp
ENSMUST00000167950.7	Rbm47	chr5	66151924	-	-2.26099	-0.454442	-0.407817	0.978828	-0.0538453	0.100733	-0.223967	0.0452248	-0.405948	357.824	280.077	60.8022	334.291	287.758	348.778	590.255	641.86	593.741	H.D2	Low Exp	Low Exp	I.U	N.D	N.D	N.D	N.D	S.D
ENSMUST00000164666.5	Mcc	chr18	44662283	-	-2.26046	0.124239	-0.502539	-1.17257	0.109602	0.276238	0.103955	0.0514332	0.0462991	383.852	2938.78	2047.65	1793.35	598.297	728.256	823.971	803.155	859.164	H.D2	N.D	S.D	H.D	N.D	Others	N.D	N.D	N.D
ENSMUST00000068006.8	Mocos	chr18	24653877	+	-2.26029	0.571567	-0.0443496	-2.40311	NA	NA	0.138405	0.600024	NA	79.2632	159.75	46.1724	74.0392	NA	NA	20.4218	24.385	NA	Low Exp	Low Exp	Low Exp	Low Exp	Low Exp	Low Exp	Low Exp	Low Exp	Low Exp
ENSMUST00000055922.3	Lurap1l	chr4	80910678	+	-2.25701	-0.408528	-0.507068	-0.93156	-0.879698	-0.2079	-0.263056	0.096842	-0.286107	119.87	266.602	203.811	200.355	57.1022	78.4415	111.988	125.664	118.495	Low Exp	S.D	S.D	I.D	Low Exp	Low Exp	Low Exp	Low Exp	Low Exp
ENSMUST00000028135.14	Fam129b	chr2	32876175	+	-2.25516	-0.303479	-0.402302	-0.176448	-0.155894	-0.0646284	-0.178291	-0.0965378	-0.494162	377.33	758.964	722.421	630.608	323.346	383.112	250.849	256.42	242.613	H.D2	Others	S.D	N.D	N.D	N.D	N.D	N.D	S.D
ENSMUST00000128646.7	Phactr1	chr13	42680796	+	-2.25436	0.455638	-0.0584036	-1.81576	NA	NA	-0.010392	0.479497	-0.451389	29.6817	143.826	166.054	72.295	NA	NA	23.0203	27.4743	21.141	Low Exp	Low Exp	Low Exp	Low Exp	Low Exp	Low Exp	Low Exp	Low Exp	Low Exp
ENSMUST00000131035.9	Rnf213	chr11	119393100	+	-2.2541	0.168294	0.132837	-1.38104	-0.271162	-0.0356044	-0.156676	0.0666815	-0.390943	544.802	2713.17	3578.02	1592.28	412.143	512.35	2073.7	2224.42	2051.1	Low Exp	N.D	N.D	H.D	Low Exp	Low Exp	N.D	N.D	S.D
ENSMUST00000151949.4	Hotair	chr15	102947730	-	-2.25405	0.0118512	0.235872	-0.290051	0.10097	-0.604391	NA	NA	NA	27.6687	77.3238	52.9456	56.7207	30.001	27.3102	NA	NA	NA	Low Exp	Low Exp	Low Exp	Low Exp	Low Exp	Low Exp	Low Exp	Low Exp	Low Exp
ENSMUST00000114144.8	Islr2	chr9	58204318	-	-2.25364	1.18331	0.107461	0.940698	0.124871	0.12387	0.761028	NA	0.239836	17.4607	153.49	63.6551	96.0914	87.312	99.6946	20.8906	NA	18.0125	Low Exp	Low Exp	Low Exp	Low Exp	Low Exp	Low Exp	Low Exp	Low Exp	Low Exp
ENSMUST00000032347.10	Rerg	chr6	137170497	-	-2.25321	-1.44004	-0.400255	-0.847246	-0.35927	-0.235186	-0.0209677	-0.135648	-0.64686	156.265	481.824	373.921	470.175	160.778	191.414	39.761	38.096	35.0294	H.D2	H.D	S.D	I.D	Others	N.D	Low Exp	Low Exp	Low Exp
ENSMUST00000077775.10	Xpnpep2	chrX	48108725	+	-2.25189	0.845054	0.0569523	2.0316	0.372641	0.0781714	-0.12169	-0.0419744	0.00655504	22.2975	77.1824	40.1743	86.8716	117.878	122.28	79.7755	81.955	89.2086	Low Exp	Low Exp	Low Exp	Low Exp	Low Exp	Low Exp	Low Exp	Low Exp	Low Exp
ENSMUST00000030339.12	Tnfrsf8	chr4	145315154	-	-2.24815	0.3369	0.0754337	0.37633	-0.17888	-0.0650056	0.104656	0.087837	-0.183385	38.2427	507.786	309.048	385.237	251.724	299.873	532.432	526.56	514.683	Low Exp	Others	N.D	Others	N.D	N.D	N.D	N.D	N.D
ENSMUST00000047812.7	Dpp4	chr2	62412231	-	-2.24813	-0.0927103	-0.138245	-0.190829	-0.103669	-0.0214314	-0.0302305	0.0112503	-0.14844	37.6837	694.053	917.578	537.425	277.246	329.14	913.48	921.284	935.551	Low Exp	N.D	N.D	N.D	N.D	N.D	N.D	N.D	N.D
ENSMUST00000169041.8	Misp	chr10	79821021	+	-2.24746	0.232039	NA	-2.51252	NA	NA	NA	NA	NA	14.496	50.1705	NA	26.4139	NA	NA	NA	NA	NA	Low Exp	Low Exp	Low Exp	Low Exp	Low Exp	Low Exp	Low Exp	Low Exp	Low Exp
ENSMUST00000026221.6	Scd2	chr19	44293674	+	-2.24712	-0.432117	-0.312885	-0.518119	0.101747	-0.00662807	-0.130546	0.27949	0.07757	4015.11	7834.07	3313.63	6336.05	3000.57	3311.67	2905.29	3342.65	3322.9	H.D2	S.D	Others	S.D	N.D	N.D	N.D	Others	N.D
ENSMUST00000045289.5	Pnpla3	chr15	84167815	+	-2.24645	-0.41757	-0.144127	-0.620709	-0.0023086	0.232513	-0.354327	-0.134698	-0.158904	54.0443	161.112	45.6632	127.239	54.9072	68.5105	28.7632	30.4679	32.5684	Low Exp	S.D	Low Exp	I.D	N.D	N.D	Low Exp	Low Exp	Low Exp
ENSMUST00000148280.2	Lasp1	chr11	97805192	+	-2.24451	0.118564	-0.409197	0.181254	-0.135386	-0.050014	0.0670433	-0.0650653	-0.100488	653.752	1311.98	903.95	1028.12	627.289	740.42	881.898	837.875	885.966	H.D2	N.D	Others	N.D	N.D	N.D	N.D	N.D	N.D
ENSMUST00000234316.1	Rnf125	chr18	20961442	+	-2.24129	0.110117	-0.0920288	-0.943771	0.0383728	0.436692	-0.0558617	-0.0487574	-0.0751278	217.764	383.552	326.555	241.701	88.4465	119.257	284.318	283.886	301.214	H.D2	N.D	N.D	I.D	N.D	S.U	N.D	N.D	N.D
ENSMUST00000219511.1	Arhgap9	chr10	127321964	+	-2.24067	0.0120235	-0.551358	0.03565	0.238031	-0.266434	-0.289035	0.225001	-0.402654	16.114	71.7847	26.7642	56.4695	37.3309	35.413	89.143	105.793	91.5469	Low Exp	Low Exp	Low Exp	Low Exp	Low Exp	Low Exp	Low Exp	Low Exp	Low Exp
ENSMUST00000125667.2	Myo10	chr15	25773987	+	-2.23886	-0.199924	-0.0499265	-0.33036	-0.235141	-0.0432197	-0.138576	-0.0788816	-0.277705	200.028	590.329	466.617	460.221	213.499	261.478	303.53	308.08	308.883	H.D2	N.D	N.D	Others	N.D	N.D	N.D	N.D	Others
ENSMUST00000067912.7	Klf2	chr8	72319061	+	-2.23853	-0.026287	0.0406262	-0.481238	0.00696336	-0.0351492	-0.0416219	0.0549549	-0.129451	1102.42	2153.22	1268.56	1541.1	717.584	812.513	808.979	831.454	835.822	H.D2	N.D	N.D	S.D	N.D	N.D	N.D	N.D	N.D
ENSMUST00000075447.13	Nectin2	chr7	19749476	-	-2.2352	0.115844	-0.141139	-0.250519	0.273848	0.288381	0.0338142	-0.00634791	-0.028562	414.621	1495.27	879.348	1063.72	613.202	708.396	1271.71	1247.36	1326.37	H.D2	N.D	N.D	N.D	Others	Others	N.D	N.D	N.D
ENSMUST00000038684.5	Fhl3	chr4	124700716	+	-2.23508	-0.0514155	0.252343	-0.247245	-0.166119	0.0334091	0.076661	-0.352031	-0.086143	164.447	180.087	79.031	135.891	66.886	82.5548	79.205	68.3147	79.7387	H.D2	N.D	Low Exp	N.D	N.D	N.D	N.D	Low Exp	Low Exp
ENSMUST00000032386.10	Bhlhe41	chr6	145865401	-	-2.23437	1.00961	NA	NA	NA	0.848752	NA	NA	NA	23.3963	25.086	NA	NA	NA	18.3351	NA	NA	NA	Low Exp	Low Exp	Low Exp	Low Exp	Low Exp	Low Exp	Low Exp	Low Exp	Low Exp
ENSMUST00000102727.2	Anxa6	chr11	55033413	-	-2.23399	0.473405	-0.143161	-1.05314	-0.0175071	0.331078	-0.0717926	0.0351376	-0.105873	222.602	844.915	457.676	458.169	156.842	202.776	303.855	313.508	319.731	H.D2	S.U	N.D	H.D	N.D	Others	N.D	N.D	N.D
ENSMUST00000010267.9	Slc47a1	chr11	61378063	-	-2.23389	-0.207829	0.0206628	-3.70643	NA	NA	NA	NA	NA	13.8019	119.518	128.507	70.0153	NA	NA	NA	NA	NA	Low Exp	Low Exp	Low Exp	Low Exp	Low Exp	Low Exp	Low Exp	Low Exp	Low Exp
ENSMUST00000035336.4	Il17rd	chr14	27039032	+	-2.23356	0.100281	0.0352012	-0.348132	-0.0154101	0.164385	0.00823818	-0.0396878	0.035138	786.774	1920.59	1532.58	1347.17	667.681	816.029	832.131	813.862	895.766	H.D2	N.D	N.D	Others	N.D	N.D	N.D	N.D	N.D
ENSMUST00000186129.6	Fn1	chr1	71653171	-	-2.23134	0.0412625	0.00819309	-0.385172	-0.0545721	0.0564518	-0.00340964	0.00355876	-0.0482963	3681.8	10559.6	6381.07	7514.57	3599.54	4297.78	5871.71	5852.21	6156.88	H.D2	N.D	N.D	S.D	N.D	N.D	N.D	N.D	N.D
ENSMUST00000105916.7	Ahdc1	chr4	133011538	+	-2.23113	0.130217	-0.248151	0.163898	0.00313182	0.130042	-0.0299039	-0.0426756	-0.111403	1284.41	2759.5	1598.5	2142.91	1361.93	1636.99	1875.59	1856.43	1943.35	H.D2	N.D	N.D	N.D	N.D	N.D	N.D	N.D	N.D
ENSMUST00000023151.5	Bcl6	chr16	23988852	-	-2.23087	-0.140306	-0.0594552	-0.901558	0.543058	0.541977	0.305998	0.0842811	0.300545	240.202	898.427	167.756	624.315	284.815	326.951	257.087	235.437	273.621	H.D2	N.D	Low Exp	I.D	S.U	S.U	Others	N.D	Others
ENSMUST00000218532.1	Arid5b	chr10	68136626	-	-2.23055	0.0663578	-0.225896	0.522658	0.139577	0.106385	0.153	0.088539	0.103522	1774.24	5161.08	3466.74	4518.37	3498.97	3974.12	3613.99	3510.89	3781.5	H.D2	N.D	N.D	S.U	N.D	N.D	N.D	N.D	N.D
ENSMUST00000019920.12	Clvs2	chr10	33624599	-	-2.22946	0.448901	-0.012329	-0.472079	0.402579	0.369923	0.00691343	0.0397941	0.0132214	35.1052	166.378	303.546	99.002	53.8183	61.0103	44.5184	44.6371	47.4361	Low Exp	Low Exp	Low Exp	Low Exp	Low Exp	Low Exp	Low Exp	Low Exp	Low Exp
ENSMUST00000179001.7	Sirpa	chr2	129592865	+	-2.22938	0.392259	0.255486	0.536609	0.124787	0.139201	0.00210339	0.0138319	-0.12452	165.961	273.338	247.381	211.941	165.072	191.69	320.334	319.4	326.749	H.D2	S.U	N.D	S.U	N.D	N.D	N.D	N.D	N.D
ENSMUST00000046807.6	Slc16a9	chr10	70245100	+	-2.22901	0.486804	0.423277	1.62446	0.0300977	0.0180588	0.017509	0.385909	-0.00848723	136.272	221.516	124.672	244.132	263.413	301.809	71.6575	81.6444	75.7215	Low Exp	Low Exp	Low Exp	H.U	N.D	N.D	Low Exp	Low Exp	Low Exp
ENSMUST00000181831.2	Gm26685	chr1	164503309	+	-2.22812	0.354047	0.252473	0.536823	-0.0398972	0.493581	-0.140629	0.217876	-0.129058	19.0283	56.1993	19.4541	44.2533	32.246	45.2373	38.1031	42.9509	40.7586	Low Exp	Low Exp	Low Exp	Low Exp	Low Exp	Low Exp	Low Exp	Low Exp	Low Exp
ENSMUST00000128998.1	Gm12866	chr4	119069111	-	-2.22762	-2.16808	-0.730314	-1.30053	NA	NA	NA	NA	NA	25.0448	31.6785	41.417	32.4267	NA	NA	NA	NA	NA	Low Exp	Low Exp	Low Exp	Low Exp	Low Exp	Low Exp	Low Exp	Low Exp	Low Exp
ENSMUST00000040423.11	Cd59a	chr2	104095852	+	-2.22755	0.765227	0.023785	0.170749	-0.151399	-0.270048	0.137228	-0.00488886	0.0507776	192.639	358.211	193.171	215.535	130.038	144.413	422.503	399.276	436.446	H.D2	I.U	N.D	N.D	N.D	Others	N.D	N.D	N.D
ENSMUST00000020366.7	Gabrp	chr11	33578954	-	-2.22562	0.286151	0.143496	-0.356023	-0.172191	-0.00952893	-0.0231074	0.0866794	-0.161518	91.0404	294.251	653.584	192.67	89.2173	108.156	53.1113	54.9908	53.8736	Low Exp	Low Exp	Low Exp	Low Exp	Low Exp	Low Exp	Low Exp	Low Exp	Low Exp
ENSMUST00000112600.8	Phc1	chr6	122340561	-	-2.22536	-0.461735	-0.0574706	0.00606214	0.169497	0.0526041	0.0998415	0.112516	0.058367	743.814	1925.35	1070.78	1748.13	1095.75	1205.92	928.21	926.782	974.139	H.D2	S.D	N.D	N.D	N.D	N.D	N.D	N.D	N.D
ENSMUST00000059078.3	Fam43a	chr16	30599725	+	-2.22509	-0.0252992	-0.687613	0.211024	-0.196628	-0.152457	-0.371958	-0.0371373	-0.449693	108.682	330.716	110.89	274.4	166.732	194.185	241.049	267.29	250.775	Low Exp	N.D	Low Exp	N.D	N.D	N.D	Others	N.D	S.D
ENSMUST00000109533.7	Src	chr2	157418444	+	-2.22328	0.0214848	-0.061518	0.106331	0.00602899	0.0465816	0.0167716	0.041045	-0.201991	740.811	1946.81	1496.94	1550.29	955.187	1114.74	1424.95	1427.73	1411.22	H.D2	N.D	N.D	N.D	N.D	N.D	N.D	N.D	N.D
ENSMUST00000170300.7	Inpp5d	chr1	87676235	+	-2.2155	0.0304912	-0.0322879	-0.0432356	-0.0261169	-0.0987327	-0.0163878	0.0789404	-0.0835164	550.293	5334.77	4271.38	4090.91	2339.35	2619.58	3674.51	3776.55	3824.95	H.D2	N.D	N.D	N.D	N.D	N.D	N.D	N.D	N.D
ENSMUST00000098378.8	Fam169b	chr7	68300113	+	-2.21531	-0.0228125	0.281745	-1.04001	-0.323897	-0.221632	-0.0577785	0.134231	-0.229611	240.107	771.458	582.439	504.136	155.26	185.306	398.542	423.678	401.514	H.D2	N.D	Others	H.D	Others	N.D	N.D	N.D	N.D
ENSMUST00000036572.3	Tmem51	chr4	142084232	-	-2.21413	-0.272875	-0.0642456	-0.166332	-0.447186	-0.453873	-0.185553	-0.0963317	-0.324456	435.718	1015.75	1006.32	838.129	394.79	452.835	391.157	400.995	398.551	H.D2	Others	N.D	N.D	S.D	S.D	N.D	N.D	Others
ENSMUST00000227920.1	Klf10	chr15	38300705	-	-2.21053	0.226334	-0.107576	0.229262	0.238875	0.219756	0.0386737	0.0356367	-0.0483154	342.194	946.888	556.402	722.331	512.175	585.58	941.201	934.868	972.705	H.D2	N.D	N.D	N.D	N.D	N.D	N.D	N.D	N.D
ENSMUST00000170089.7	Gata2	chr6	88193891	+	-2.20986	-0.137768	NA	0.711315	-0.787391	-0.70247	0.764776	0.667794	0.647808	18.297	39.1274	NA	38.8528	24.0489	28.4211	18.4799	17.6714	18.6745	Low Exp	Low Exp	Low Exp	Low Exp	Low Exp	Low Exp	Low Exp	Low Exp	Low Exp
ENSMUST00000183663.7	Il6st	chr13	112464129	+	-2.20843	-0.137968	-0.349003	-0.251064	0.0653969	0.183194	0.00673017	0.0411018	-0.00226639	1029.46	2777.35	1948.05	2156.74	1149	1377.01	1707.12	1717.54	1812.4	H.D2	N.D	Others	N.D	N.D	N.D	N.D	N.D	N.D
ENSMUST00000098331.9	Cpeb1	chr7	81454757	-	-2.20816	0.92823	-0.641594	-1.94384	-0.389569	-0.121308	-0.196706	-0.122859	-0.589916	40.589	257.166	164.863	104.674	19.0819	23.6477	90.7081	92.467	85.722	Low Exp	Low Exp	Low Exp	Low Exp	Low Exp	Low Exp	Low Exp	Low Exp	Low Exp
ENSMUST00000043896.9	Zfhx3	chr8	108714644	+	-2.20776	-0.0463848	0.293049	0.35388	0.116378	0.142444	0.111842	0.0672898	0.0742957	946.953	1515.35	1796.56	1313.55	939.32	1088.1	706.21	690.992	742.78	H.D2	N.D	Others	Others	N.D	N.D	Low Exp	Low Exp	Low Exp
ENSMUST00000067778.7	Gcnt2	chr13	40917649	+	-2.20494	0.0113326	-0.398334	-0.565015	-0.126252	-0.0584504	-0.0248778	0.0526454	-0.211266	710.797	1313.71	873.077	912.946	389.392	458.174	487.328	497.888	487.626	H.D2	N.D	Others	S.D	N.D	N.D	N.D	N.D	N.D
ENSMUST00000169385.2	Rai14	chr15	10714589	-	-2.20372	0.0510373	-0.174535	-0.358006	-0.0370186	0.0885532	0.0865519	0.0821741	-0.117762	2301.06	4720.3	3428.54	3362.19	1644.38	1970.66	1925.52	1911.78	1910.76	H.D2	N.D	N.D	Others	N.D	N.D	N.D	N.D	N.D
ENSMUST00000133913.7	Septin1	chr7	127232646	-	-2.20357	-0.183236	-0.411182	0.125636	-0.00611392	0.0877289	0.0260046	0.0372926	-0.0420942	414.45	770.272	421.039	660.734	410.981	486.929	469.191	468.364	487.704	H.D2	N.D	Others	N.D	N.D	N.D	N.D	N.D	N.D
ENSMUST00000033952.7	Sfrp1	chr8	23411499	+	-2.2026	-0.316242	-0.350991	-1.50974	0.0206269	0.127484	0.117374	0.059391	-0.145768	251.885	1907.61	368.216	1297.71	342.733	409.887	217.074	211.087	210.977	H.D2	Others	Others	H.D	N.D	N.D	N.D	N.D	Low Exp
ENSMUST00000036606.13	Stard8	chrX	99042650	+	-2.20258	-0.0749436	-0.371277	1.08985	-0.607368	-0.81789	-0.0660375	-0.20929	-0.503022	118.306	120.011	81.3811	132.563	99.5844	108.791	101.044	95.601	93.734	Low Exp	Low Exp	Low Exp	Low Exp	Low Exp	Low Exp	Low Exp	Low Exp	Low Exp
ENSMUST00000076352.7	Serpinb1a	chr13	32851179	-	-2.20248	-0.210333	0.0744334	-0.823288	0.376693	0.55405	0.10607	0.466231	-0.00879201	22.7497	292.215	142.483	210.224	92.6538	115.639	84.695	96.4366	86.6824	Low Exp	N.D	N.D	I.D	Others	S.U	Low Exp	S.U	Low Exp
ENSMUST00000029456.4	Cd2	chr3	101287908	-	-2.20088	0.474325	-0.474793	-0.53447	NA	NA	-0.415216	0.167665	-0.53113	38.2479	62.403	19.3656	36.6155	NA	NA	23.4177	28.4178	24.2601	Low Exp	Low Exp	Low Exp	Low Exp	Low Exp	Low Exp	Low Exp	Low Exp	Low Exp
ENSMUST00000052602.5	C77080	chr4	129248444	-	-2.1976	0.0215177	-0.250744	-0.424191	-0.193837	-0.00729942	0.111115	0.0669495	-0.0791111	800.602	2704.47	1352.53	1923.17	861.574	1054.34	1071.55	1049.41	1068.45	H.D2	N.D	N.D	S.D	N.D	N.D	N.D	N.D	N.D
ENSMUST00000029923.9	Clca4a	chr3	144975043	-	-2.19663	NA	NA	NA	NA	NA	NA	NA	NA	32.3275	NA	NA	NA	NA	NA	NA	NA	NA	Low Exp	Low Exp	Low Exp	Low Exp	Low Exp	Low Exp	Low Exp	Low Exp	Low Exp
ENSMUST00000102852.5	Ptges	chr2	30903260	-	-2.19424	0.0495138	0.221286	1.44724	-0.169846	-0.230684	-0.248827	-0.0481697	-0.449083	49.6052	382.315	139.674	463.064	443.533	501.469	427.097	453.405	427.954	Low Exp	N.D	Low Exp	H.U	N.D	N.D	N.D	N.D	S.D
ENSMUST00000030986.14	Lrpap1	chr5	35105698	-	-2.19262	0.330581	0.0316689	0.026729	-0.133493	-0.0915359	0.0309017	-0.0286965	-0.0824672	498.41	1087.67	421.931	759.063	433.107	502.798	997.948	971.721	1021.99	H.D2	Others	N.D	N.D	N.D	N.D	N.D	N.D	N.D
ENSMUST00000233006.1	Gm41556	chr17	29056860	+	-2.1911	0.296314	0.192389	-0.674275	0.0886776	0.0686009	-0.0815494	0.104787	-0.41791	37.301	222.11	172.259	136.671	59.0866	67.5037	60.4299	63.9769	57.9487	Low Exp	Others	N.D	I.D	N.D	N.D	N.D	N.D	S.D
ENSMUST00000183782.7	Gm27252	chr7	63896533	+	-2.18982	0.567168	-0.371997	1.37736	-0.323139	-0.846518	NA	NA	NA	18.4406	22.6758	64.0849	22.0063	19.7778	19.7401	NA	NA	NA	Low Exp	Low Exp	Low Exp	Low Exp	Low Exp	Low Exp	Low Exp	Low Exp	Low Exp
ENSMUST00000041331.3	Scd1	chr19	44407707	-	-2.18874	-0.00165748	-0.0147741	0.451032	0.110502	0.135943	-0.112717	0.228132	0.0863571	744.715	1769.76	579.882	1556.55	1156.65	1344	1053.07	1180.57	1200.93	H.D2	N.D	N.D	S.U	N.D	N.D	N.D	N.D	N.D
ENSMUST00000082431.3	Gpx2	chr12	76795391	-	-2.1872	1.0113	-0.198117	-1.09283	0.212846	-0.0146376	0.178605	0.106357	-0.1596	59.1455	154.18	18.1725	66.0271	23.6193	25.0668	58.1168	56.2186	55.0895	Low Exp	Low Exp	Low Exp	Low Exp	Low Exp	Low Exp	Low Exp	Low Exp	Low Exp
ENSMUST00000213631.1	Olfr718-ps1	chr5	143147557	-	-2.18603	0.530155	0.426831	1.31509	-0.00697089	0.145718	NA	NA	NA	42.0293	61.138	90.0781	58.5772	56.6458	69.0654	NA	NA	NA	Low Exp	Low Exp	Low Exp	Low Exp	Low Exp	Low Exp	Low Exp	Low Exp	Low Exp
ENSMUST00000181274.1	Platr22	chr1	136696203	+	-2.18598	-0.701351	-0.957075	0.876173	0.130731	0.194412	-0.0869665	-0.153771	-0.171712	282.499	184.45	149.351	228.146	202.36	238.196	205.94	200.033	213.64	Low Exp	Low Exp	Low Exp	Low Exp	Low Exp	Low Exp	Low Exp	Low Exp	Low Exp
ENSMUST00000073691.4	Lima1	chr15	99875410	-	-2.18593	0.136955	-0.00490963	-1.92972	0.0468843	0.121286	-0.0555162	-0.0661226	-0.065377	2366.82	7034.07	6512.36	3955.16	822.523	966.477	4517	4473.1	4795.5	H.D2	N.D	N.D	H.D	N.D	N.D	N.D	N.D	N.D
ENSMUST00000034522.7	Clmp	chr9	40686018	+	-2.1845	0.226339	-0.459981	0.739074	0.149317	0.28646	-0.16765	-0.170195	-0.268441	101.86	179.745	155.227	158.554	134.262	163.369	67.2916	66.891	69.6147	Low Exp	Low Exp	Low Exp	Low Exp	Low Exp	Low Exp	Low Exp	Low Exp	Low Exp
ENSMUST00000026008.8	Trim8	chr19	46501669	+	-2.18161	-0.113034	0.182281	-0.0586434	-0.156265	-0.112828	0.0275641	0.00308117	0.0377315	682.375	2213.06	1237.86	1778.39	965.174	1122.65	885.721	872.951	947.057	H.D2	N.D	N.D	N.D	N.D	N.D	N.D	N.D	N.D
ENSMUST00000108653.3	Nlrp12	chr7	3249760	-	-2.18156	-0.083329	-0.211454	0.857679	-0.132056	-0.154346	0.314228	0.288383	-0.442814	2278.43	4974.31	3732.82	5088.93	4089.51	4663.01	31.2513	30.5318	25.7468	H.D2	N.D	N.D	I.U	N.D	N.D	Low Exp	Low Exp	Low Exp
ENSMUST00000142742.8	Nos1	chr5	117841850	+	-2.1804	0.454845	-0.221008	-0.835123	-0.0228923	0.0900678	-0.266374	-0.306894	-0.0796307	115.255	834.546	334.69	472.122	180.649	215.602	131.005	128.287	148.158	Low Exp	Low Exp	Low Exp	Low Exp	Low Exp	Low Exp	Low Exp	Low Exp	Low Exp
ENSMUST00000026577.12	Eps8l2	chr7	141338980	+	-2.1789	0.430523	-0.143521	-2.37872	0.46777	0.359963	0.256573	0.384866	0.129649	170.702	208.341	90.7571	101.316	18.4207	20.2935	31.1408	32.4397	31.5503	H.D2	Low Exp	Low Exp	Low Exp	Low Exp	Low Exp	Low Exp	Low Exp	Low Exp
ENSMUST00000120967.7	Zscan10	chr17	23600856	+	-2.17877	-0.130628	0.0153558	0.470188	-0.309515	-0.276758	-0.0720102	0.0632274	-0.204979	460.385	1190.79	755.476	1098.48	715.407	830.428	580.503	605.359	591.416	H.D2	N.D	N.D	S.U	Others	Others	N.D	N.D	N.D
ENSMUST00000088373.10	Srgap3	chr6	112947265	-	-2.17578	0.321933	0.227463	-0.710415	0.02924	-0.0374834	-0.0250562	-0.0120947	-0.301349	183.717	1154.64	1228.08	699.35	291.819	326.914	857.9	856.665	834.201	Low Exp	Others	N.D	I.D	Low Exp	Low Exp	N.D	N.D	Others
ENSMUST00000110733.8	Grid2ip	chr5	143357338	+	-2.17362	-0.857047	-0.442743	-1.53627	NA	NA	NA	0.284619	NA	19.0053	59.9461	38.04	47.0854	NA	NA	NA	17.4903	NA	Low Exp	Low Exp	Low Exp	Low Exp	Low Exp	Low Exp	Low Exp	Low Exp	Low Exp
ENSMUST00000033923.13	Dlc1	chr8	36613906	-	-2.17158	-0.415358	-0.499095	-0.703477	-0.147845	0.048075	0.00390107	0.0303381	-0.159992	1018.56	1971.8	909.981	1536.92	604.349	741.585	749.856	752.902	756.093	H.D2	S.D	S.D	I.D	N.D	N.D	N.D	N.D	N.D
ENSMUST00000054769.6	Blnk	chr19	40994535	-	-2.17097	-0.134574	-0.10847	-0.934436	0.116609	NA	NA	NA	NA	18.4513	60.1872	29.2491	42.2414	16.1747	NA	NA	NA	NA	Low Exp	Low Exp	Low Exp	Low Exp	Low Exp	Low Exp	Low Exp	Low Exp	Low Exp
ENSMUST00000022207.9	Elovl7	chr13	108214431	+	-2.1691	-0.439998	-0.0637455	-0.82003	-0.219196	-0.177365	0.108811	0.367094	0.243326	498.79	483.181	297.774	372.391	134.925	156.648	109.019	119.06	121.844	H.D2	S.D	N.D	I.D	N.D	N.D	Low Exp	Low Exp	Low Exp
ENSMUST00000099858.3	Prep	chr10	45067215	+	-2.16887	0.227519	0.0985011	-0.219599	-0.191238	-0.155063	-0.0114069	0.0632658	-0.113244	1634.95	3726.66	2567.74	2561.02	1271.1	1477.39	1962.67	2003.08	2018.21	H.D2	N.D	N.D	N.D	N.D	N.D	N.D	N.D	N.D
ENSMUST00000111882.8	Ttn	chr2	76982545	-	-2.16452	0.193895	-0.0588297	0.414878	-0.117345	-0.127446	0.0414592	0.0804753	-0.251544	177.568	939.893	314.028	763.266	517.792	591.14	404.659	408.262	391.349	Low Exp	Low Exp	Low Exp	Low Exp	Low Exp	Low Exp	Low Exp	Low Exp	Low Exp
ENSMUST00000154279.2	L1td1	chr4	98726798	+	-2.16447	-1.01385	-0.508292	0.0590916	-0.17173	-0.25259	-0.285941	-0.0227737	-0.404485	1206.43	2196.54	1296.49	2329.52	1333.06	1487.8	679.822	737.586	698.422	H.D2	H.D	S.D	N.D	N.D	N.D	Others	N.D	S.D
ENSMUST00000113161.9	Rab3il1	chr19	10018250	+	-2.163	0.303749	0.431573	-0.891209	NA	1.05287	-0.27874	-0.203787	-0.277037	61.3403	45.6355	42.1732	26.909	NA	17.7615	57.7514	58.9618	61.4557	Low Exp	Low Exp	Low Exp	Low Exp	Low Exp	Low Exp	Low Exp	Low Exp	Low Exp
ENSMUST00000039545.4	Klf8	chrX	153359581	+	-2.16206	-0.159275	-0.644173	-0.429993	-0.289624	-0.0605931	-0.218113	-0.0659126	-0.415367	262.985	718.831	536.249	543.833	237.259	291.759	464.8	485.39	465.526	H.D2	N.D	I.D	S.D	Others	N.D	N.D	N.D	S.D
ENSMUST00000053536.4	Cdc42ep4	chr11	113751799	-	-2.1611	-0.622378	-0.532764	0.503138	0.134325	0.0961786	-0.0107894	0.0513936	-0.145213	491.724	878.546	547.178	947.83	730.53	827.124	470.969	478.375	479.683	H.D2	I.D	S.D	S.U	N.D	N.D	N.D	N.D	N.D
ENSMUST00000151698.7	Laptm5	chr4	130913315	+	-2.16081	-0.176221	-0.185755	0.459763	0.109796	0.0103481	-0.108225	-0.039198	-0.153575	383.638	1187.25	504.372	1109.4	830.777	918.277	331.42	337.385	347.5	H.D2	N.D	N.D	S.U	N.D	N.D	N.D	N.D	N.D
ENSMUST00000111632.4	Ndrg2	chr14	51913357	-	-2.15892	0.42952	0.0577512	-1.96967	NA	0.717745	0.330014	0.249316	-0.143761	17.7888	110.538	78.4567	55.0735	NA	16.1077	25.6605	24.7066	22.9252	Low Exp	Low Exp	Low Exp	Low Exp	Low Exp	Low Exp	Low Exp	Low Exp	Low Exp
ENSMUST00000113055.8	Shroom3	chr5	92683435	+	-2.15846	0.275954	0.165211	-0.118205	-0.0884231	-0.0091674	0.039024	-0.0149567	-0.0911937	491.774	2621.96	1956.01	1806.39	974.608	1149.73	2451.67	2391.9	2496.61	H.D2	Others	N.D	N.D	N.D	N.D	N.D	N.D	N.D
ENSMUST00000029049.6	Chmp4c	chr3	10366947	+	-2.15581	0.155413	-0.0405428	0.187439	-0.118497	-0.0325867	-0.0659339	0.00272947	-0.23812	591.763	1210	829.232	937.406	574.559	680.405	889.693	906.338	895.211	H.D2	N.D	N.D	N.D	N.D	N.D	N.D	N.D	N.D
ENSMUST00000168431.6	Map4k4	chr1	39900939	+	-2.15419	-0.132975	-0.18975	-0.334215	-0.0714998	-0.0205659	0.0483539	0.0619847	-0.050128	2060.08	4036.1	2963.41	3075.59	1500.7	1752.11	2200.9	2198.37	2263.62	H.D2	N.D	N.D	Others	N.D	N.D	N.D	N.D	N.D
ENSMUST00000102823.9	Ttc39b	chr4	83324188	-	-2.15386	0.000598767	-0.184885	-0.138835	-0.0538976	0.0685158	-0.0143472	0.042273	-0.177104	1262.07	4442.58	4657.56	3369.29	1824.4	2187.86	2599.58	2636.12	2621.3	H.D2	N.D	N.D	N.D	N.D	N.D	N.D	N.D	N.D
ENSMUST00000098190.9	Rragd	chr4	32983015	+	-2.1528	0.435266	-0.0348194	-0.121614	0.187226	0.284182	0.125369	0.0654389	0.110439	324.641	1102.67	597.061	712.935	425.179	504.62	969.642	943.853	1027.98	H.D2	S.U	N.D	N.D	N.D	Others	N.D	N.D	N.D
ENSMUST00000100635.4	Lratd2	chr15	60825080	-	-2.15243	1.35208	0.36361	0.0584007	0.147326	0.25733	-0.307162	-0.202145	-0.15502	46.0851	93.4255	23.616	41.6543	26.657	32.013	86.2302	88.555	96.3361	Low Exp	Low Exp	Low Exp	Low Exp	Low Exp	Low Exp	Low Exp	Low Exp	Low Exp
ENSMUST00000087360.8	Rbpj	chr5	53555810	+	-2.15078	-0.139806	-0.0696365	0.506252	0.0105589	0.0133923	0.0129706	0.0212886	-0.0760719	2081.92	4022.96	2874.11	3759.43	2765.46	3181.93	2595.72	2588.38	2682.4	H.D2	N.D	N.D	S.U	N.D	N.D	N.D	N.D	N.D
ENSMUST00000034749.15	Fam81a	chr9	70141535	-	-2.15048	-0.164789	-0.0184709	0.0432144	-0.0199974	0.0430959	0.0150139	-0.0378773	-0.149085	265.654	833.667	678.745	696.711	412.69	486.703	570.247	556.669	574.324	H.D2	N.D	N.D	N.D	N.D	N.D	N.D	N.D	N.D
ENSMUST00000039887.3	Pof1b	chrX	112698650	-	-2.14939	0.210353	0.409858	-0.120385	-0.128717	0.0163497	-0.207002	0.0421281	-0.383084	45.7204	57.4118	82.9282	40.2074	21.2152	25.926	65.2417	70.8597	65.7923	Low Exp	Low Exp	Low Exp	Low Exp	Low Exp	Low Exp	Low Exp	Low Exp	Low Exp
ENSMUST00000121715.7	Tmc5	chr7	118597330	+	-2.14693	0.334895	-0.371608	-0.159512	-0.084251	-0.127533	0.0913135	-0.34399	-0.256774	25.7567	95.642	82.6004	63.7932	34.2349	38.4508	61.8821	53.0434	58.7472	Low Exp	Low Exp	Low Exp	Low Exp	Low Exp	Low Exp	Low Exp	Low Exp	Low Exp
ENSMUST00000107245.8	Nfib	chr4	82505778	-	-2.14681	-0.167368	0.193167	0.268597	0.00930271	0.0416982	0.0556362	0.0354386	-0.101267	1718.54	4361.12	3542.19	3854.69	2557.77	2975.65	2724.38	2689.4	2748.18	H.D2	N.D	N.D	Others	N.D	N.D	N.D	N.D	N.D
ENSMUST00000190298.7	Nav1	chr1	135688105	-	-2.14619	0.152581	0.0368373	-1.20083	0.293312	0.338867	0.0851603	0.0551296	-0.030805	1049.28	3263.99	2580.79	1963.34	688.801	801.76	1136.05	1117.13	1162.28	H.D2	N.D	N.D	H.D	Others	Others	N.D	N.D	N.D
ENSMUST00000063775.4	Ldlrad4	chr18	67933280	+	-2.1458	-0.0604912	0.0321281	-1.98163	0.103719	0.310678	-0.0182448	0.0601926	0.0437579	130.065	1647.52	823.62	990.358	203.339	251.995	125.432	128.346	136.815	H.D2	N.D	N.D	H.D	N.D	Others	N.D	N.D	N.D
ENSMUST00000078222.8	Ckmt1	chr2	121357775	+	-2.14527	0.159474	0.464002	-1.17917	0.193939	0.674155	-0.192041	-0.179824	-0.181179	61.787	192.708	34.4297	115.354	38.8563	54.3809	78.5609	78.265	83.7047	H.D2	N.D	Low Exp	H.D	Low Exp	Low Exp	N.D	N.D	N.D
ENSMUST00000225949.1	Arhgef3	chr14	27114899	+	-2.14438	-0.343593	-0.193819	-1.06034	0.110423	0.175843	0.0617156	-0.0629012	-0.0237855	715.107	1403.67	2213.24	1014.55	357.872	422.572	582.734	554.944	602.631	H.D2	Others	N.D	H.D	N.D	N.D	N.D	N.D	N.D
ENSMUST00000017900.8	Slc12a7	chr13	73763705	+	-2.14306	-0.0439914	-0.173784	-0.316235	-0.0637765	-0.047585	0.110055	0.0851653	-0.00444622	1463.95	3945.98	2879.08	2930.01	1447.98	1671.68	2369.29	2335.11	2423.77	H.D2	N.D	N.D	Others	N.D	N.D	N.D	N.D	N.D
ENSMUST00000039135.5	Dock5	chr14	67933548	-	-2.14215	-0.0433621	-0.0183331	1.22703	0.0762155	0.0113751	-0.00561652	-0.0096879	-0.117745	1057.27	1442.26	1093.87	1653.84	1619.52	1816.81	1319.56	1309.89	1353.15	H.D2	N.D	N.D	H.U	N.D	N.D	N.D	N.D	N.D
ENSMUST00000018737.12	Sparc	chr11	55420080	-	-2.14142	0.243736	-0.164746	0.40418	-0.106558	-0.131983	-0.0679512	0.0275608	-0.233191	414.054	962.962	386.689	765.767	517.514	588.27	659.805	678.422	665.94	H.D2	N.D	N.D	S.U	N.D	N.D	N.D	N.D	N.D
ENSMUST00000068044.13	Slc39a14	chr14	70351412	-	-2.14121	-0.342459	-0.103125	2.11264	0.119107	0.017704	0.0297304	-0.0302822	-0.0741389	302.018	133.062	169.147	244.155	305.624	339.702	167.249	162.726	171.915	H.D2	Low Exp	Low Exp	H.U	N.D	N.D	Low Exp	Low Exp	Low Exp
ENSMUST00000099691.10	Hk1	chr10	62340542	-	-2.13884	0.207831	-0.0398574	-0.717229	-0.0693734	0.0404658	0.0308844	-0.0287034	-0.156128	503.32	1473.77	856.188	931.344	375.075	445.862	651.872	635.111	652.03	H.D2	N.D	N.D	I.D	N.D	N.D	N.D	N.D	N.D
ENSMUST00000087978.4	S1pr3	chr13	51408763	+	-2.13844	0.194439	0.442404	0.585841	-0.768949	-0.63352	NA	NA	NA	23.5156	153.869	55.8849	131.088	78.6601	93.9688	NA	NA	NA	Low Exp	Low Exp	Low Exp	Low Exp	Low Exp	Low Exp	Low Exp	Low Exp	Low Exp
ENSMUST00000002298.6	Ppm1j	chr3	104781106	+	-2.13789	-1.01972	0.144385	0.422184	-0.912888	0.203547	NA	NA	NA	35.2668	39.821	29.7408	46.4809	24.8345	40.6253	NA	NA	NA	Low Exp	Low Exp	Low Exp	Low Exp	Low Exp	Low Exp	Low Exp	Low Exp	Low Exp
ENSMUST00000085272.6	Htatip2	chr7	49759116	+	-2.13709	0.208166	0.329317	-0.668408	0.393496	-0.0872073	NA	0.136492	NA	15.4038	65.0098	45.4718	41.5298	20.9111	19.8476	NA	19.6809	NA	Low Exp	Low Exp	Low Exp	Low Exp	Low Exp	Low Exp	Low Exp	Low Exp	Low Exp
ENSMUST00000173836.7	Jakmip1	chr5	37028335	+	-2.1358	0.201697	-0.227083	-1.1235	-0.0716296	0.160312	-0.164743	-0.0441903	-0.206851	466.771	1519.08	662.404	906.505	289.417	362.239	407.726	421.978	428.09	H.D2	N.D	N.D	H.D	N.D	N.D	N.D	N.D	N.D
ENSMUST00000094216.4	Tlnrd1	chr7	83884305	-	-2.13479	0.35786	0.340977	0.451229	-0.118197	-0.0664266	-0.106635	-0.0160306	-0.129685	315.737	749.055	217.829	576.221	398.029	464.684	346.878	355.993	366.734	H.D2	Others	Low Exp	S.U	N.D	N.D	N.D	N.D	N.D
ENSMUST00000025271.16	Pou5f1	chr17	35506059	+	-2.13345	-0.194493	-0.207783	0.720674	-0.220924	-0.205573	-0.16056	-0.0285317	-0.374553	546.557	1610.01	781.923	1633.89	1210.09	1397.71	1037.76	1079.87	1033.82	H.D2	N.D	N.D	I.U	N.D	N.D	N.D	N.D	Others
ENSMUST00000000199.7	Ncs1	chr2	31245845	+	-2.13181	0.638632	0.343984	-0.479981	0.245004	0.40161	0.341416	0.131987	0.068565	82.1003	302.949	212.321	166.829	85.2477	103.698	240.292	220.563	231.373	Low Exp	Low Exp	Low Exp	Low Exp	Low Exp	Low Exp	Others	N.D	Low Exp
ENSMUST00000089968.12	Zfp57	chr17	37001163	+	-2.12582	0.12364	-0.408232	1.19054	0.0961916	0.0433293	0.0651002	0.0562063	0.114549	1336.73	5097.98	1466.51	5451.49	5313.52	5985.24	4799.99	4756.35	5203.1	H.D2	N.D	S.D	H.U	N.D	N.D	N.D	N.D	N.D
ENSMUST00000099309.5	Bhmt	chr13	93637779	-	-2.12512	0.634915	-0.267446	-0.66179	-0.0227376	-0.226113	-0.14038	-2.6205e-05	-0.132712	22.1951	704.623	45.0545	380.786	159.951	171.746	596.347	621.177	637.437	Low Exp	I.U	Low Exp	I.D	N.D	N.D	N.D	N.D	N.D
ENSMUST00000054920.4	Myorg	chr4	41503076	-	-2.12507	0.402667	-0.265	0.381303	0.0654264	-0.0694758	0.122075	0.0299494	-0.097678	102.773	236.024	125.244	175.152	123.819	136.126	191.462	184.52	188.807	Low Exp	Low Exp	Low Exp	Low Exp	Low Exp	Low Exp	Low Exp	Low Exp	Low Exp
ENSMUST00000058790.11	Ldlrad3	chr2	102186360	-	-2.12332	0.0567489	-0.475457	-0.956035	0.129914	0.175605	0.195783	-0.0334123	0.0701893	806.897	2097.36	2576.04	1347.57	510.281	596.976	910.576	834.428	926.691	H.D2	N.D	Others	I.D	N.D	N.D	N.D	N.D	N.D
ENSMUST00000180558.8	F630040K05Rik	chr17	45734506	+	-2.12328	0.116923	0.30463	0.0525865	0.494252	0.564663	NA	NA	NA	47.5304	103.157	68.9257	78.3271	57.1687	68.3413	NA	NA	NA	Low Exp	Low Exp	Low Exp	Low Exp	Low Exp	Low Exp	Low Exp	Low Exp	Low Exp
ENSMUST00000198369.1	Elovl6	chr3	129552380	+	-2.1225	-0.0601445	0.0472355	-0.14987	0.150526	0.023896	0.0419223	0.144452	0.0275164	1153.4	3641.34	4811.19	2811.14	1623.32	1781.71	2378.8	2454.03	2520.63	H.D2	N.D	N.D	N.D	N.D	N.D	N.D	N.D	N.D
ENSMUST00000224850.1	Gm30363	chr14	21471421	-	-2.11921	-0.0573872	-0.194926	-0.377322	0.128553	-0.0728045	0.2616	0.00752866	0.0999376	79.5112	1333.07	1287.7	985.441	506.385	540.689	595.898	539.898	599.221	H.D2	N.D	N.D	Others	N.D	N.D	N.D	N.D	N.D
ENSMUST00000030878.7	Slc26a5	chr5	21865578	-	-2.11681	-0.361242	NA	-2.52746	NA	NA	NA	NA	NA	19.27	23.3892	NA	14.8803	NA	NA	NA	NA	NA	Low Exp	Low Exp	Low Exp	Low Exp	Low Exp	Low Exp	Low Exp	Low Exp	Low Exp
ENSMUST00000020171.11	Ccn2	chr10	24595442	+	-2.11615	0.943244	0.227277	-0.553705	0.39373	0.650724	-0.0845247	-0.0442249	-0.241485	95.4501	293.008	89.2025	140.286	72.6394	93.1061	190.261	191.819	192.427	H.D2	I.U	Low Exp	Low Exp	Low Exp	I.U	N.D	N.D	N.D
ENSMUST00000041029.5	Smad6	chr9	64022000	-	-2.11541	0.132071	0.14148	0.450495	0.004003	-0.00376707	-0.158412	-0.0775944	-0.321553	131.815	399.359	303.93	334.464	238.168	274.005	299.653	305.873	303.042	H.D2	N.D	N.D	S.U	N.D	N.D	N.D	N.D	Others
ENSMUST00000082125.5	Nuak2	chr1	132316136	+	-2.1137	-0.0609668	-0.382384	0.0510892	0.254092	0.382055	0.21795	0.190061	0.124581	101.492	297.273	92.7615	239.33	156.866	191.131	203.115	199.759	209.034	Low Exp	N.D	Low Exp	N.D	N.D	S.U	N.D	N.D	N.D
ENSMUST00000227227.1	Gm34590	chr15	36938864	+	-2.11278	-0.0552879	-0.831416	-0.339669	0.815554	0.0576277	NA	NA	NA	14.7963	44.2424	19.7235	33.1273	23.1252	19.3755	NA	NA	NA	Low Exp	Low Exp	Low Exp	Low Exp	Low Exp	Low Exp	Low Exp	Low Exp	Low Exp
ENSMUST00000072008.10	Sh3rf2	chr18	42053697	+	-2.11206	0.105047	-0.366441	-1.92632	0.225675	-0.00995843	-0.185551	-0.145973	-0.257736	29.6465	216.152	155.734	123.591	27.532	29.1082	176.813	177.89	183.88	Low Exp	Low Exp	Low Exp	Low Exp	Low Exp	Low Exp	Low Exp	Low Exp	Low Exp
ENSMUST00000064174.11	Cemip	chr7	84086501	-	-2.111	-0.151086	-0.301094	0.331865	-0.160076	-0.209251	-0.118286	-0.187305	-0.551524	66.7007	178.206	41.5481	159.92	102.462	115.75	170.905	165.406	159.38	Low Exp	Low Exp	Low Exp	Low Exp	Low Exp	Low Exp	Low Exp	Low Exp	Low Exp
ENSMUST00000226781.2	Eppk1	chr15	76120195	-	-2.10972	-0.253173	-0.661739	-1.33694	-0.122243	-0.0283107	NA	NA	NA	52.4719	85.5979	16.4365	57.8614	15.7911	18.6171	NA	NA	NA	Low Exp	Low Exp	Low Exp	Low Exp	Low Exp	Low Exp	Low Exp	Low Exp	Low Exp
ENSMUST00000170662.1	Sox21	chr14	118237005	-	-2.10893	0.132046	0.959724	0.209936	-0.151627	-0.0887885	0.0320478	0.146474	-0.0658644	62.8745	280.455	134.701	220.737	135.795	158.514	103.275	106.96	106.441	Low Exp	N.D	Low Exp	N.D	N.D	N.D	Low Exp	Low Exp	Low Exp
ENSMUST00000048138.7	S100a13	chr3	90514431	+	-2.1088	0.457244	0.255945	-0.122949	-0.415627	-0.16745	-0.173795	0.124534	-0.0485824	340.506	195.634	131.992	125.147	60.0306	75.7401	156.923	172.853	174.55	H.D2	S.U	N.D	N.D	S.D	N.D	N.D	N.D	N.D
ENSMUST00000022340.4	Nid2	chr14	19751283	+	-2.10751	-0.126354	-0.147672	-0.093862	-0.0528484	0.04738	-0.0315682	-0.012973	-0.028062	1886.43	3590.69	3165.85	2868.92	1590.28	1888.23	2140.22	2141.75	2281.96	H.D2	N.D	N.D	N.D	N.D	N.D	N.D	N.D	N.D
ENSMUST00000184063.2	Csmd2	chr4	127987999	+	-2.1064	0.641346	0.101618	-0.282748	0.457881	0.225063	-0.0278385	0.154911	0.0240625	22.2763	289.793	178.316	167.117	101.431	106.56	31.3777	33.4572	34.2157	Low Exp	Low Exp	Low Exp	Low Exp	Low Exp	Low Exp	Low Exp	Low Exp	Low Exp
ENSMUST00000109799.7	Hck	chr2	153108502	+	-2.1064	-0.237745	0.0744687	-1.1916	-0.330406	0.157961	0.0681735	-0.134	-0.239182	32.2758	293.086	155.262	202.308	57.2052	78.2761	48.8429	45.2124	46.6897	Low Exp	N.D	N.D	H.D	Low Exp	Low Exp	Low Exp	Low Exp	Low Exp
ENSMUST00000204298.1	Gm44442	chr6	99950931	-	-2.1036	0.168536	-0.216873	-2.74286	NA	NA	NA	NA	NA	24.676	97.5856	42.7282	52.0386	NA	NA	NA	NA	NA	Low Exp	Low Exp	Low Exp	Low Exp	Low Exp	Low Exp	Low Exp	Low Exp	Low Exp
ENSMUST00000029682.10	Thbs3	chr3	89215204	+	-2.10297	-0.0194425	0.532236	1.27524	0.278813	0.267904	NA	NA	NA	30.2319	54.019	54.17	62.9053	66.2716	76.0559	NA	NA	NA	Low Exp	Low Exp	Low Exp	Low Exp	Low Exp	Low Exp	Low Exp	Low Exp	Low Exp
ENSMUST00000001080.15	N4bp3	chr11	51651039	-	-2.10297	-0.508204	-0.52721	0.0540998	-0.0633717	0.0793991	0.0445677	-0.0901847	-0.392433	199.087	358.158	226.901	332.934	197.776	238.01	157.732	149.897	145.355	H.D2	S.D	S.D	N.D	N.D	N.D	N.D	N.D	S.D
ENSMUST00000124093.2	Sycp2l	chr13	41114454	+	-2.10218	0.333574	0.355034	-0.230202	-0.0175441	-0.222182	0.0832083	-0.0244819	-0.14184	89.4127	322.121	377.246	212.114	110.751	119.315	136.829	130.908	135.296	Low Exp	Low Exp	Low Exp	Low Exp	Low Exp	Low Exp	Low Exp	Low Exp	Low Exp
ENSMUST00000030477.3	Mob3c	chr4	115828079	+	-2.10155	0.0586046	-0.368862	1.00106	-0.126882	0.267755	-0.0898747	-0.0379571	-0.101088	167.986	179.564	84.985	183.461	155.38	205.057	156.939	158.119	166.188	H.D2	Low Exp	Low Exp	H.U	N.D	Others	N.D	N.D	N.D
ENSMUST00000223127.1	Zyg11a	chr4	108218000	-	-2.10048	0.0950018	-0.0341948	0.0632782	0.00597906	0.00566013	0.0532038	-0.0435151	0.0201355	511.715	1868.46	1472.77	1436.45	871.087	998.946	1505.78	1447.19	1585.3	H.D2	N.D	N.D	N.D	N.D	N.D	N.D	N.D	N.D
ENSMUST00000029078.8	Car2	chr3	14886443	+	-2.10013	-1.52601	-1.0799	-0.349149	-0.310346	-0.504718	0.191309	0.376778	0.178036	100.337	126.777	139.739	136.471	60.6907	66.1762	56.4861	60.4476	59.9964	H.D2	H.D	H.D	Others	Others	S.D	Low Exp	Low Exp	Low Exp
ENSMUST00000044195.5	Tmc7	chr7	118584686	-	-2.09932	0.457133	0.106118	-1.11839	0.203219	0.463287	0.177935	0.0278181	-0.0312443	142.878	802.229	325.783	434.803	155.225	196.095	516.987	486.449	511.278	Low Exp	S.U	N.D	H.D	N.D	S.U	N.D	N.D	N.D
ENSMUST00000125466.1	Plekha2	chr8	25091346	-	-2.09778	-0.363019	-0.138352	0.0505968	-0.118464	-0.00517953	-0.0512846	0.202572	-0.062076	219.433	317.657	357.722	282.917	163.586	194.75	198.733	216.674	211.016	H.D2	Others	N.D	N.D	N.D	N.D	N.D	N.D	N.D
ENSMUST00000203566.2	Myadm	chr7	3290603	+	-2.09549	0.360016	-0.223543	-0.0603214	0.131474	0.253784	-0.0502475	-0.00444051	-0.123949	424.015	1230.84	474.471	831.357	499.641	598.884	851.298	859.896	884.325	H.D2	Others	N.D	N.D	N.D	N.D	N.D	N.D	N.D
ENSMUST00000102802.9	Btla	chr16	45224334	+	-2.0919	-0.431249	-0.765058	1.76132	0.122855	0.281191	-0.122086	0.18424	-0.32957	18.5497	32.9469	90.7044	53.5204	61.3439	74.9021	117.644	130.344	117.258	Low Exp	Low Exp	Low Exp	Low Exp	Low Exp	Low Exp	Low Exp	Low Exp	Low Exp
ENSMUST00000153234.7	Pde4d	chr13	109260654	+	-2.08969	-0.524862	-0.0302665	0.0142429	-0.00156137	-0.118351	-0.0625008	-0.0966083	-0.0678922	462.536	1530.78	1783.6	1413.91	836.107	924.308	814.211	800.562	865.403	H.D2	S.D	N.D	N.D	N.D	N.D	N.D	N.D	N.D
ENSMUST00000111963.7	Etv6	chr6	134035645	+	-2.08748	-0.346248	-0.461082	0.19106	-0.00129149	-0.117599	0.0477503	0.0279739	-0.0298854	1279.27	2713.48	2808.69	2486	1587.34	1755.24	1914.32	1890.16	1985.08	H.D2	Others	S.D	N.D	N.D	N.D	N.D	N.D	N.D
ENSMUST00000107618.8	Kirrel	chr3	87174666	-	-2.08435	-0.0634816	-0.448244	0.246488	-0.316678	-0.165753	-0.059307	0.0437302	-0.256658	812.784	2301.78	1212.27	1953.71	1154.85	1394.79	1727.55	1779.4	1725.19	H.D2	N.D	S.D	N.D	Others	N.D	N.D	N.D	N.D
ENSMUST00000114492.7	1700019D03Rik	chr1	52953350	-	-2.08354	-0.0739931	-0.0507364	-0.757165	0.0421003	0.0393344	-0.0736458	0.135179	-0.12888	387.668	1010.05	879.56	701.599	286.923	327.798	367.187	393.29	383.805	H.D2	N.D	N.D	I.D	N.D	N.D	N.D	N.D	N.D
ENSMUST00000111234.9	Tnfrsf19	chr14	61046469	-	-2.08319	0.206033	-0.23917	-0.252387	0.078242	-0.0600667	0.00753961	0.0152143	-0.171624	354.479	1504.66	1333.55	1034.32	553.478	605.774	2331.94	2324.74	2338.5	H.D2	N.D	N.D	N.D	N.D	N.D	N.D	N.D	N.D
ENSMUST00000015449.5	Sash1	chr10	8886048	-	-2.07892	0.0410811	-0.0186835	-1.22077	-0.0258628	-0.0158554	-0.0250402	-0.0154908	-0.128384	2691.27	5682.53	5404.35	3549.32	1097.3	1262.75	2377.73	2370.82	2443.96	H.D2	N.D	N.D	H.D	N.D	N.D	N.D	N.D	N.D
ENSMUST00000119118.7	Fam189a1	chr7	65156539	-	-2.07801	0.274615	-0.0960129	1.10944	0.0883888	0.0298959	0.0831969	0.0415577	0.00771864	53.8489	1229.08	789.462	1206.6	1143.58	1286.31	1635.62	1601.8	1696.13	H.D2	Others	N.D	H.U	N.D	N.D	N.D	N.D	N.D
ENSMUST00000191138.6	Hivep2	chr10	13966379	+	-2.07714	0.901073	0.193036	1.1859	0.124716	0.313876	0.0185662	-0.202601	0.132443	55.5922	136.088	164.601	105.715	102.845	127.681	151.104	139.222	167.727	Low Exp	Low Exp	Low Exp	Low Exp	Low Exp	Low Exp	Low Exp	Low Exp	Low Exp
ENSMUST00000022059.13	Ahrr	chr13	74292329	-	-2.07634	0.576743	1.46298	-0.282913	NA	0.322765	NA	NA	NA	28.7855	46.6564	101.575	27.4635	NA	17.9903	NA	NA	NA	Low Exp	Low Exp	Low Exp	Low Exp	Low Exp	Low Exp	Low Exp	Low Exp	Low Exp
ENSMUST00000093812.4	Cd109	chr9	78615464	+	-2.07563	0.261718	-0.0605848	-0.252139	0.277299	0.153841	-0.0439857	-0.636698	-0.357217	62.6018	100.647	90.4532	67.6209	39.3365	43.0505	27.6583	23.0362	26.7767	Low Exp	Low Exp	Low Exp	Low Exp	Low Exp	Low Exp	Low Exp	Low Exp	Low Exp
ENSMUST00000031822.12	Abcg2	chr6	58596627	+	-2.07415	-0.336921	-0.230753	0.0886218	0.114451	-0.0757737	-0.10578	-0.00727514	-0.139212	513.309	731.907	1038.61	651.513	414.279	446.093	501.306	515.347	527.574	H.D2	Others	N.D	N.D	N.D	N.D	N.D	N.D	N.D
ENSMUST00000032211.4	Gdf3	chr6	122609973	-	-2.07344	0.246931	0.242171	0.413895	0.0846725	0.00995949	0.0267376	0.0820565	0.0901861	450.27	1030.84	452.68	819.511	593.614	665.6	727.439	737.658	791.97	H.D2	N.D	N.D	S.U	N.D	N.D	N.D	N.D	N.D
ENSMUST00000066163.2	A930004D18Rik	chr2	18037737	-	-2.07336	-0.514813	0.0712163	0.399009	0.167381	-0.000579642	0.0132698	0.117776	-0.290689	78.1093	139.758	117.473	142.332	107.114	114.442	77.8226	80.0211	74.715	Low Exp	Low Exp	Low Exp	Low Exp	Low Exp	Low Exp	Low Exp	Low Exp	Low Exp
ENSMUST00000187285.6	Plekha6	chr1	133181321	+	-2.07067	0.0118613	-0.030521	-0.985613	0.0775245	-0.228675	0.0680516	0.0835607	0.0146961	39.3011	355.214	326.794	231.186	84.3474	87.1676	113.406	113.468	118.713	Low Exp	Low Exp	Low Exp	Low Exp	Low Exp	Low Exp	Low Exp	Low Exp	Low Exp
ENSMUST00000030862.4	Draxin	chr4	148130697	-	-2.06949	0.551816	0.320692	0.357135	0.470835	0.375315	-0.0367934	-0.174499	-0.0993113	26.6504	105.78	90.0177	73.5535	59.9319	66.9177	57.7171	54.802	60.1457	Low Exp	Low Exp	Low Exp	Low Exp	Low Exp	Low Exp	Low Exp	Low Exp	Low Exp
ENSMUST00000190043.1	1700096J18Rik	chr11	109346880	+	-2.0694	0.184963	NA	-0.767976	NA	1.2986	NA	NA	NA	34.9386	26.701	NA	16.8575	NA	13.7538	NA	NA	NA	Low Exp	Low Exp	Low Exp	Low Exp	Low Exp	Low Exp	Low Exp	Low Exp	Low Exp
ENSMUST00000067124.5	Lpin1	chr12	16589765	-	-2.06924	-0.121171	-0.159051	0.466904	0.199543	0.0120841	0.0291674	0.102353	-0.0354544	829.329	1659.77	1241.25	1524.16	1185.63	1270.94	898.246	916.532	935.748	H.D2	N.D	N.D	S.U	N.D	N.D	N.D	N.D	N.D
ENSMUST00000043843.11	Lasp1	chr11	97799668	+	-2.06872	0.141987	-0.380844	0.312318	-0.110366	-0.0842268	0.0310361	-0.0397101	-0.0998688	1049.98	2013.08	1320.03	1619.11	1053.04	1219.02	1537.09	1491.97	1564.55	H.D2	N.D	Others	Others	N.D	N.D	N.D	N.D	N.D
ENSMUST00000092955.10	Ahnak	chr19	8989284	+	-2.06609	0.251538	-0.883213	0.0973041	-0.224693	-0.216535	-0.0135165	0.105625	-0.239146	762.693	1414.88	702.573	1035.33	590.993	678.51	531.658	551.552	525.921	H.D2	N.D	I.D	N.D	N.D	N.D	N.D	N.D	N.D
ENSMUST00000097955.2	Cachd1	chr4	100776672	+	-2.06601	0.0395676	-0.305716	-0.213696	-0.0928082	-0.0284002	0.0348368	-0.00638927	-0.0216722	988.015	2672.39	2745.65	1964.46	1008.24	1186.05	2481.54	2431.12	2590.57	H.D2	N.D	Others	N.D	N.D	N.D	N.D	N.D	N.D
ENSMUST00000217578.1	Islr	chr9	58204306	-	-2.06432	1.07765	0.0627881	0.762926	0.134689	0.210585	0.541114	0.018117	0.093232	18.3007	187.564	76.5125	116.36	99.8598	117.382	26.0576	21.2179	23.3422	Low Exp	Low Exp	Low Exp	Low Exp	Low Exp	Low Exp	Low Exp	Low Exp	Low Exp
ENSMUST00000205828.1	Slc6a6	chr6	91701657	+	-2.0641	-0.11586	-0.410732	-0.423101	-0.160362	-0.103265	-0.0307629	-0.168822	-0.173232	507.642	800.833	597.783	596.327	270.384	316.463	375.694	356.663	381.855	H.D2	N.D	Others	S.D	N.D	N.D	N.D	N.D	N.D
ENSMUST00000065927.5	Tnfaip6	chr2	52038099	+	-2.06286	-0.619481	0.0298736	-0.0116125	-0.164349	-0.493935	NA	NA	NA	32.4706	73.9001	25.8691	70.4613	39.524	40.6421	NA	NA	NA	Low Exp	Low Exp	Low Exp	Low Exp	Low Exp	Low Exp	Low Exp	Low Exp	Low Exp
ENSMUST00000112254.7	Vwf	chr6	125552962	+	-2.06207	-0.0585183	-0.313123	0.00975545	-0.0508744	-0.0203625	0.0685852	0.0986064	-0.205078	199.991	610.524	308.739	487.702	282.705	328.901	215.306	216.583	209.016	Low Exp	Low Exp	Low Exp	Low Exp	Low Exp	Low Exp	Low Exp	Low Exp	Low Exp
ENSMUST00000181485.2	4632428C04Rik	chr16	30008662	+	-2.05897	0.487711	-0.130061	-0.070729	0.509007	0.250533	0.103452	0.175487	0.0558238	29.4328	113.681	90.0251	72.9569	50.5081	52.2128	80.0022	81.6645	83.819	Low Exp	Low Exp	Low Exp	Low Exp	Low Exp	Low Exp	Low Exp	Low Exp	Low Exp
ENSMUST00000202600.3	Fry	chr5	150196466	+	-2.05871	0.30428	0.0742986	-0.456981	-0.00587613	0.260967	0.0211865	0.0260182	0.0182347	387.696	1251.49	1138.61	797.361	372.898	472.901	476.579	474.808	507.067	H.D2	Others	N.D	S.D	N.D	N.D	N.D	N.D	N.D
ENSMUST00000034240.14	Kifc3	chr8	95142547	-	-2.05711	-0.0668774	-0.178073	-0.769162	0.334923	0.170963	-0.358496	-0.0322582	-0.536606	198.061	156.21	52.9966	106.76	47.9499	51.8261	157.705	174.227	159.264	H.D2	Low Exp	Low Exp	Low Exp	Low Exp	Low Exp	Others	N.D	Low Exp
ENSMUST00000022639.7	Nefl	chr14	68083862	+	-2.05627	0.0444839	0.2739	3.15264	0.215335	0.230613	-0.0460744	0.0185994	-0.0573333	37.5336	94.0019	109.958	262.735	413.538	477.02	222.225	226.315	235.274	Low Exp	Low Exp	Low Exp	H.U	N.D	N.D	N.D	N.D	N.D
ENSMUST00000041500.7	Srxn1	chr2	152105448	+	-2.05302	0.967563	0.292903	0.332691	0.0453414	0.0627257	-0.166197	-0.139011	-0.043875	264.815	730.766	273.681	419.71	290.57	336.491	561.14	562.9	622.948	H.D2	I.U	Others	Others	N.D	N.D	N.D	N.D	N.D
ENSMUST00000090568.6	Ptprz1	chr6	22875530	+	-2.0529	0.221786	-0.0247838	-0.753962	NA	0.356184	-0.0605012	0.137968	-0.0857145	38.6569	62.223	73.4423	38.5872	NA	20.6389	49.0919	52.3482	51.9308	Low Exp	Low Exp	Low Exp	Low Exp	Low Exp	Low Exp	Low Exp	Low Exp	Low Exp
ENSMUST00000124526.1	Ahnak2	chr12	112802657	-	-2.05264	-0.0287016	-0.440001	-0.56136	-0.267554	-0.872155	NA	NA	NA	166.575	148.558	32.6243	105.26	42.8389	41.9107	NA	NA	NA	Low Exp	Low Exp	Low Exp	Low Exp	Low Exp	Low Exp	Low Exp	Low Exp	Low Exp
ENSMUST00000107166.7	Tenm4	chr7	96210628	+	-2.05198	-0.508789	-0.00762815	-0.483418	0.143685	0.130869	0.142825	0.0518034	0.00828472	730.012	4825.94	5860.6	4011.47	1958.98	2241.53	1836.9	1767.18	1863.98	H.D2	S.D	N.D	S.D	N.D	N.D	N.D	N.D	N.D
ENSMUST00000088585.9	Sulf1	chr1	12718503	+	-2.05139	-0.516829	-0.505967	-1.07679	-0.0676927	0.0901792	0.0337236	0.0389504	-0.199514	728.144	1646.95	1211.4	1249.58	411.937	499.769	378.015	376.966	372.512	H.D2	S.D	Others	H.D	N.D	N.D	N.D	N.D	N.D
ENSMUST00000089184.10	Kcnj12	chr11	61022599	+	-2.04978	0.443691	-0.486277	0.594684	-0.21432	0.0268998	0.0610604	0.0530687	-0.154303	86.6766	366.598	535.552	284.878	201.388	249.181	284.011	281.764	281.289	Low Exp	S.U	S.D	I.U	N.D	N.D	N.D	N.D	N.D
ENSMUST00000107695.8	Trim2	chr3	84220870	-	-2.04956	-0.187306	-0.0404977	-0.439788	-0.222596	-0.210227	-0.0270457	0.087897	-0.420384	362.833	862.005	440.693	655.016	289.51	332.917	246.759	255.317	231.771	H.D2	N.D	N.D	S.D	N.D	N.D	Low Exp	Low Exp	Low Exp
ENSMUST00000204101.1	Gm31108	chr6	143153931	-	-2.0494	0.0481963	-0.0601118	0.598098	0.215634	0.474442	-0.0447661	0.032522	0.0379283	52.9329	152.982	198.376	137.966	114.385	144.33	66.2111	67.1983	72.5396	Low Exp	Low Exp	Low Exp	Low Exp	Low Exp	Low Exp	Low Exp	Low Exp	Low Exp
ENSMUST00000228153.1	Otx2os1	chr14	48668923	+	-2.04845	-0.143012	0.657328	-1.01905	0.38989	0.878709	-0.016502	0.0677299	-0.378092	104.082	150.338	49.1438	102.513	41.815	58.4793	61.8315	63.209	58.4371	Low Exp	Low Exp	Low Exp	Low Exp	Low Exp	Low Exp	Low Exp	Low Exp	Low Exp
ENSMUST00000069958.14	Gcnt2	chr13	40887193	+	-2.04663	-0.0698196	-0.410284	-0.716044	-0.0929958	-0.0236647	0.0335653	0.0589577	-0.155526	1156.26	2026.64	1287.75	1411.25	562.422	661.67	665.766	667.858	664.837	H.D2	N.D	Others	I.D	N.D	N.D	N.D	N.D	N.D
ENSMUST00000211812.1	Tenm3	chr8	48843951	-	-2.04546	0.310037	-0.367545	-1.2415	-0.348104	-0.029832	0.080601	-0.0125375	-0.0437661	118.409	850.788	349.701	479.924	131.878	168.201	410.599	394.705	418.317	H.D2	Others	Others	H.D	Others	N.D	N.D	N.D	N.D
ENSMUST00000031490.10	Ulk1	chr5	110810053	-	-2.04521	0.10592	-0.226827	0.158514	-0.0326478	-0.0369132	0.00580537	-0.0492561	-0.0478228	1823.67	4964.91	3187.88	3889.52	2432.84	2786.48	4419.09	4311.81	4619.76	H.D2	N.D	N.D	N.D	N.D	N.D	N.D	N.D	N.D
ENSMUST00000081265.11	Ebf1	chr11	44617317	+	-2.04117	-0.610882	-0.919506	-2.08116	-0.428966	-0.050891	0.540056	0.54241	0.162803	296.918	492.489	1239.66	346.092	55.3827	72.2725	39.7527	39.6465	36.5884	H.D2	I.D	I.D	Low Exp	Low Exp	Low Exp	Low Exp	Low Exp	Low Exp
ENSMUST00000177633.7	Zmynd8	chr2	165884645	-	-2.04036	0.0613762	0.0605301	0.373675	-0.0810268	-0.0771191	0.0141156	0.0164653	-0.124936	3288.99	6626.39	6162.16	5574.71	3761.96	4322.93	1887.07	1877.48	1916.77	H.D2	N.D	N.D	Others	N.D	N.D	N.D	N.D	N.D
ENSMUST00000120339.7	Inava	chr1	136234264	-	-2.04035	-0.224886	0.00407267	-1.8249	-0.0898331	0.0892599	-0.243289	0.058839	-0.165888	152.824	407.745	229.65	261.636	55.5366	67.2357	40.7943	44.9564	44.5	H.D2	N.D	N.D	H.D	Low Exp	Low Exp	Low Exp	Low Exp	Low Exp
ENSMUST00000110299.2	Tgm3	chr2	130012342	+	-2.03828	-0.823938	-0.384524	1.16082	0.715527	0.193484	-0.152331	0.0180278	0.164554	33.8882	41.0558	22.0144	57.3809	71.8938	66.55	25.3411	26.6998	30.1357	Low Exp	Low Exp	Low Exp	Low Exp	Low Exp	Low Exp	Low Exp	Low Exp	Low Exp
ENSMUST00000036248.12	Pmepa1	chr2	173276535	-	-2.03804	0.11596	0.420198	0.155959	-0.192214	-0.276538	-0.055602	-0.171797	-0.25245	449.35	967.848	479.262	754.585	444.902	499.298	350.233	334.874	349.936	H.D2	N.D	Others	N.D	N.D	Others	N.D	N.D	N.D
ENSMUST00000233769.1	Spats1	chr17	45474844	-	-2.03762	0.175524	-0.212823	0.935777	-0.15913	-0.232057	0.0120054	0.187236	-0.306835	479.21	1284.41	1166.48	1231.63	1006.86	1130.18	300.129	317.755	287.767	H.D2	N.D	N.D	I.U	N.D	N.D	N.D	N.D	Others
ENSMUST00000047526.7	Asap3	chr4	136206420	+	-2.03729	-0.271315	0.0497904	-0.720491	0.296232	0.471373	0.01444	-0.116766	-0.162617	217.261	526.498	426.164	391.633	178.922	220.433	233.842	222.401	234.372	H.D2	Others	N.D	I.D	Others	S.U	N.D	N.D	N.D
ENSMUST00000044970.6	Mgat3	chr15	80173702	+	-2.0362	0.294977	-0.348331	-0.174196	0.143601	0.139596	-0.0437444	0.120702	-0.110544	68.1817	592.993	318.864	400.26	229.229	261.626	236.093	248.523	246.32	Low Exp	Others	Others	N.D	N.D	N.D	N.D	N.D	N.D
ENSMUST00000041730.11	Lmx1b	chr2	33640608	-	-2.03299	0.696655	0.435117	1.15772	0.335227	0.571895	-0.0439027	0.000806121	-0.248109	30.4025	63.2563	84.1838	52.9337	55.4237	71.0635	382.632	385.728	381.143	Low Exp	Low Exp	Low Exp	Low Exp	Low Exp	Low Exp	Low Exp	Low Exp	Low Exp
ENSMUST00000034903.6	Gsta4	chr9	78192015	+	-2.03298	0.340271	0.205136	0.664599	0.145023	0.066314	0.0498631	0.0263799	0.0202102	710.083	2257.26	1354.16	1861.85	1532.23	1709.71	2527.65	2492.81	2664.84	H.D2	Others	N.D	I.U	N.D	N.D	N.D	N.D	N.D
ENSMUST00000066509.9	Etl4	chr2	20519828	+	-2.03228	-0.00533162	-0.571332	-0.461586	-0.104452	-0.000323486	-0.102459	0.0267694	-0.239894	2173.13	6911.58	5262.57	4921.47	2229.66	2651.48	4359.06	4529.71	4438.06	H.D2	N.D	S.D	S.D	N.D	N.D	N.D	N.D	N.D
ENSMUST00000005279.7	Klf5	chr14	99298687	+	-2.03198	-0.00425445	-1.08174	0.376486	0.0421866	-0.0947445	0.0253847	0.0124207	0.0508204	1684.22	5196.22	2539.22	4480.64	3153.93	3456.64	5150.11	5097.57	5533.68	H.D2	N.D	H.D	Others	N.D	N.D	N.D	N.D	N.D
ENSMUST00000182719.7	Schip1	chr3	68494243	+	-2.02922	-0.264421	-0.109368	0.348819	0.0363596	-0.0237539	-0.0655389	-0.0662505	0.00759833	1035.88	2294.07	1924.96	2135.74	1487.8	1670.84	1248.35	1240.22	1363.09	H.D2	Others	N.D	Others	N.D	N.D	N.D	N.D	N.D
ENSMUST00000030676.7	Grik3	chr4	125490841	+	-2.02844	-0.225163	-0.41318	0.161327	-0.0569929	-0.0431922	0.0712916	0.0168034	-0.128719	1481.48	3337.42	2310.13	2923.67	1811.33	2090.83	2123.41	2070.25	2112.22	H.D2	N.D	S.D	N.D	N.D	N.D	N.D	N.D	N.D
ENSMUST00000105784.7	Fblim1	chr4	141599882	-	-2.0257	-0.269262	0.325538	0.226098	0.059845	0.0674333	-0.0230534	0.0311773	-0.0163942	651.603	2331.66	1672.22	2107.99	1403.08	1613.09	1142.98	1158.12	1220.78	H.D2	Others	Others	N.D	N.D	N.D	N.D	N.D	N.D
ENSMUST00000038172.15	Mtmr12	chr15	12205088	+	-2.02561	-0.114058	0.17874	0.321709	0.0141575	0.00700774	0.0421009	0.049601	0.00347732	1305.29	2919.46	2649.13	2572.15	1753.22	2009.85	2287.38	2280.13	2402.08	H.D2	N.D	N.D	Others	N.D	N.D	N.D	N.D	N.D
ENSMUST00000023779.7	Nr4a1	chr15	101266846	+	-2.02531	0.0369685	-0.338654	-0.543373	0.185803	-0.0737354	-0.42137	0.0108356	-0.690101	144.157	255.347	75.022	176.226	85.3695	88.9752	84.2679	95.9153	83.19	H.D2	N.D	Low Exp	S.D	N.D	Low Exp	Low Exp	Low Exp	Low Exp
ENSMUST00000228985.1	Nr4a1	chr15	101254269	+	-2.02434	-0.0490235	-0.265099	-0.778203	-0.0163597	-0.265047	-0.275881	-0.0611149	-0.707638	263.836	426.204	140.289	291.809	115.84	122.497	137.394	145.956	129.19	H.D2	N.D	Others	I.D	N.D	Others	Others	N.D	I.D
ENSMUST00000120493.7	Gse1	chr8	120535857	+	-2.0213	0.128165	0.20753	0.174753	-0.330741	-0.119286	-0.0895215	-0.220614	-0.501899	676.983	1314.7	943.488	1024.77	584.67	719.698	670.896	638.424	628.243	H.D2	N.D	N.D	N.D	Others	N.D	N.D	N.D	S.D
ENSMUST00000022882.11	Myo10	chr15	25752882	+	-2.02122	-0.144431	0.00591242	-0.812299	-0.0155264	0.0463151	-0.0738839	-0.00960188	-0.233609	2216.11	6493.73	4370.77	4570.28	1779.66	2087.68	2658.57	2702.23	2686.69	H.D2	N.D	N.D	I.D	N.D	N.D	N.D	N.D	N.D
ENSMUST00000024811.8	Pim1	chr17	29490753	+	-2.02076	0.29424	0.219479	-0.507322	-0.0912676	0.0128214	-0.0457539	0.0130259	-0.0437588	401.624	2337.77	798.776	1483.08	662.008	787.317	1056.67	1073.1	1126.13	H.D2	Others	N.D	S.D	N.D	N.D	N.D	N.D	N.D
ENSMUST00000114987.3	Camk1d	chr2	5676005	-	-2.01904	-0.270743	0.151198	-0.0502206	0.190684	0.260779	0.0610976	0.0979768	-0.0321385	913.034	3278.5	5069.85	2768.56	1701.91	2005.86	2090.12	2105.92	2153.71	H.D2	Others	N.D	N.D	N.D	N.D	N.D	N.D	N.D
ENSMUST00000174697.1	Tmem229b	chr12	79007627	-	-2.01889	0.342789	0.130605	-0.89952	0.20316	0.349994	0.281188	-0.0711614	-0.146642	43.6052	228.593	186.453	133.455	53.1966	64.7865	192.86	168.566	176.712	Low Exp	Low Exp	Low Exp	Low Exp	Low Exp	Low Exp	Others	Low Exp	Low Exp
ENSMUST00000102963.9	Dnaic1	chr4	41569804	+	-2.01863	0.133719	0.324743	0.0766891	NA	NA	NA	NA	NA	16.9523	35.3409	27.2183	27.0015	NA	NA	NA	NA	NA	Low Exp	Low Exp	Low Exp	Low Exp	Low Exp	Low Exp	Low Exp	Low Exp	Low Exp
ENSMUST00000108265.2	Lrriq4	chr3	30647971	+	-2.01646	-0.361487	-0.362475	-1.10004	-0.0278288	0.116489	0.163772	0.0993803	0.0608726	96.499	213.621	76.0497	154.518	50.7096	61.3139	35.8105	34.6004	36.7292	H.D2	Others	Low Exp	H.D	Low Exp	Low Exp	Low Exp	Low Exp	Low Exp
ENSMUST00000028288.4	Notch1	chr2	26503823	-	-2.01641	0.141138	-0.225002	0.411453	-0.0218088	-0.057821	0.0797203	-0.0171608	-0.00127801	629.702	1323.03	1313.92	1092.96	764.63	866.588	1294.58	1243.87	1339.79	H.D2	N.D	N.D	S.U	N.D	N.D	N.D	N.D	N.D
ENSMUST00000032362.11	Slco1c1	chr6	141524416	+	-2.01573	-0.062237	0.156169	0.206713	-0.062346	-0.13787	NA	NA	NA	22.1194	141.542	636.402	119.101	74.3847	83.1328	NA	NA	NA	Low Exp	Low Exp	Low Exp	Low Exp	Low Exp	Low Exp	Low Exp	Low Exp	Low Exp
ENSMUST00000117606.1	Zscan10	chr17	23605505	+	-2.01546	-0.177766	-0.0621029	0.394595	-0.47626	-0.451338	-0.103258	-0.0201114	-0.426355	201.903	543.283	351.954	498.821	299.615	346.472	253.252	259.002	243.23	H.D2	N.D	N.D	S.U	S.D	S.D	N.D	N.D	S.D
ENSMUST00000044009.13	Camk1d	chr2	5714477	-	-2.01502	-0.26612	0.128346	0.115489	0.14366	0.223272	0.0542342	0.105444	-0.0350503	828.925	3553.94	5400.43	3115.42	2033.29	2402.42	2457.02	2488.47	2535.7	H.D2	Others	N.D	N.D	N.D	N.D	N.D	N.D	N.D
ENSMUST00000097820.8	Arhgef10l	chr4	140648752	-	-2.01255	0.0436792	0.0774658	-0.382979	-0.275942	-0.329175	-0.0976068	0.00800967	-0.261594	1194.16	3491.17	4791.45	2483.67	1108.65	1252.11	1451.44	1496.43	1466.67	H.D2	N.D	N.D	S.D	Others	Others	N.D	N.D	N.D
ENSMUST00000000312.11	Cdh1	chr8	106603367	+	-2.01248	-0.0618456	-0.397877	-0.988823	-0.182642	-0.10562	-0.0466785	0.00122695	-0.13107	2297.38	5033.83	2479.65	3358.96	1118.66	1319.16	2667.62	2696.97	2761.67	H.D2	N.D	Others	I.D	N.D	N.D	N.D	N.D	N.D
ENSMUST00000040999.13	Aox3	chr1	58113175	+	-2.01025	1.05109	0.0985751	-1.4364	-0.842316	-0.258541	0.27003	0.1992	0.0872514	19.6848	325.373	243.817	130.966	28.49	38.2653	261.657	253.529	260.376	Low Exp	Low Exp	Low Exp	Low Exp	Low Exp	Low Exp	Low Exp	Low Exp	Low Exp
ENSMUST00000113516.1	Kdr	chr5	75978454	-	-2.01016	1.02396	-1.34364	2.15891	-0.0366918	-0.008258	0.0288129	-0.143963	-0.289938	16.1994	142.576	16.047	157.946	188.611	220.5	88.3856	82.3544	84.7025	Low Exp	Low Exp	Low Exp	Low Exp	Low Exp	Low Exp	Low Exp	Low Exp	Low Exp
ENSMUST00000032185.8	Slc6a6	chr6	91684103	+	-2.00966	-0.133503	-0.447219	-0.350926	-0.126281	0.0227486	-0.0299285	-0.0880577	-0.191651	2080.86	3316.73	2245.55	2518.89	1194.52	1445.02	2095.75	2042.2	2116.1	H.D2	N.D	Others	Others	N.D	N.D	N.D	N.D	N.D
ENSMUST00000098801.8	Crxos	chr7	15896170	+	-2.0095	0.618163	0.00997991	-1.82445	-0.302999	-0.0464556	-0.194465	-0.0263007	-0.502621	107.768	686.588	243.339	323.6	63.9988	79.7971	358.099	376.975	346.789	H.D2	I.U	N.D	H.D	Others	N.D	N.D	N.D	S.D
ENSMUST00000205822.1	Sema4b	chr7	80198587	+	-2.00614	0.180384	-0.0714819	0.694405	-0.0636597	0.0211725	-0.00153664	-0.0397214	-0.0617448	841.929	1854.02	1301.01	1639.12	1266.51	1497.11	2054.79	2016.09	2143.16	H.D2	N.D	N.D	I.U	N.D	N.D	N.D	N.D	N.D
ENSMUST00000057676.6	Ubald2	chr11	116434099	+	-2.00606	-0.102668	0.0267162	0.0728859	-0.0251698	0.16417	-0.128773	0.312932	-0.0519377	270.598	422.738	159.429	348.395	209.826	257.745	184.309	214.295	201.237	H.D2	N.D	N.D	N.D	N.D	N.D	N.D	Others	N.D
ENSMUST00000171688.8	Ang	chr14	51091150	+	-2.00565	-0.102472	-0.4543	-0.56543	-0.0397551	-0.378534	0.371968	-0.656771	0.0334974	25.6166	93.5577	49.7673	68.0956	29.9848	30.7356	24.0811	17.0311	22.478	Low Exp	Low Exp	Low Exp	Low Exp	Low Exp	Low Exp	Low Exp	Low Exp	Low Exp
ENSMUST00000212425.1	Gm45866	chr8	123754370	+	-2.00502	0.506006	-0.249199	0.226642	0.166654	0.611328	0.423762	0.662782	0.244132	32.2194	88.2569	25.3369	60.3982	41.3125	57.1899	31.915	34.9258	31.7604	Low Exp	Low Exp	Low Exp	Low Exp	Low Exp	Low Exp	Low Exp	Low Exp	Low Exp
ENSMUST00000030032.12	Tmeff1	chr4	48585177	+	-2.00039	-0.234239	-0.0696382	-0.538334	-0.163415	-0.0582751	-0.0430305	0.0236935	-0.144599	1068.96	2673.58	2935.72	2026.43	862.749	1028.08	1643.9	1672.26	1691.89	H.D2	N.D	N.D	S.D	N.D	N.D	N.D	N.D	N.D
ENSMUST00000180797.1	Platr23	chr1	136624650	-	-1.99921	-0.558085	-0.538219	1.2496	-0.0674263	-0.691731	NA	NA	NA	22.4415	17.8796	33.9191	24.3332	22.7131	21.8548	NA	NA	NA	Low Exp	Low Exp	Low Exp	Low Exp	Low Exp	Low Exp	Low Exp	Low Exp	Low Exp
ENSMUST00000204087.1	Rab11fip5	chr6	85374626	-	-1.99761	-0.0687874	-0.196592	-0.741564	-0.239345	-0.201511	0.01331	0.0255427	-0.0998344	757.451	2243.07	1303.66	1559.14	584.413	678.878	633.082	632.667	648.713	H.D1	N.D	N.D	I.D	N.D	N.D	N.D	N.D	N.D
ENSMUST00000112101.7	Itga6	chr2	71786935	+	-1.9976	-0.330737	-0.719271	0.209131	-0.0439988	-0.0110985	-0.157089	-0.141762	-0.342459	643.557	1323.75	770.186	1213.39	770.89	895.832	811.979	810.944	814.715	H.D1	Others	I.D	N.D	N.D	N.D	N.D	N.D	Others
ENSMUST00000111089.7	Nefm	chr14	68124845	-	-1.99726	-0.211537	-0.106067	3.35818	0.206685	0.138061	0.0269311	0.0244762	-0.0404428	59.5672	113.396	239.8	388.97	623.244	696.118	97.101	95.9349	101.181	Low Exp	Low Exp	N.D	H.U	N.D	N.D	Low Exp	Low Exp	Low Exp
ENSMUST00000102534.10	Rasgrp1	chr2	117342875	-	-1.99716	-0.714082	0.279636	-3.37694	-0.702069	-0.18417	0.246348	0.00630163	-0.317444	252.729	394.348	362.736	268.283	17.4949	23.4641	46.0359	42.0762	40.3571	H.D1	I.D	Others	Low Exp	Low Exp	Low Exp	Low Exp	Low Exp	Low Exp
ENSMUST00000165537.7	Apobec3	chr15	79892442	+	-1.99671	-0.294482	-0.236739	1.09213	-0.323785	-0.402318	-0.282148	0.00234859	-0.291942	230.302	757.66	537.36	900.462	736.957	825.842	563.508	616.129	598.348	H.D1	Others	N.D	H.U	Others	S.D	Others	N.D	Others
ENSMUST00000082237.6	Mex3b	chr7	82867337	+	-1.99592	0.698311	NA	0.652228	-0.220621	-0.192364	-0.29862	0.245081	-0.289748	22.8691	71.8354	NA	50.6779	36.4005	42.4443	95.4104	114.793	102.017	Low Exp	Low Exp	Low Exp	Low Exp	Low Exp	Low Exp	Low Exp	Low Exp	Low Exp
ENSMUST00000196817.4	Rhoc	chr3	104788375	+	-1.9959	-0.597173	-0.0317237	0.157702	-0.110515	-0.0339083	NA	NA	0.304823	88.3683	61.9156	68.0362	60.5101	37.0808	43.7145	NA	NA	17.5969	H.D1	Low Exp	N.D	N.D	N.D	N.D	Low Exp	Low Exp	Low Exp
ENSMUST00000106312.3	Zfp553	chr7	127233061	+	-1.99489	-0.13854	-0.494265	0.531412	-0.0207185	0.0249543	0.0815221	0.112049	0.048199	746.735	1747.43	608.812	1645.09	1209.84	1412.24	1863.06	1872.96	1960.57	H.D1	N.D	Others	S.U	N.D	N.D	N.D	N.D	N.D
ENSMUST00000025497.7	Fbn2	chr18	58210487	-	-1.99369	0.341906	0.126802	0.254944	-0.371324	-0.476353	0.0483284	0.082179	-0.118991	32.693	86.8422	308.662	63.2538	36.3581	41.0439	184.355	185.912	185.409	Low Exp	Low Exp	Low Exp	Low Exp	Low Exp	Low Exp	Low Exp	Low Exp	Low Exp
ENSMUST00000121799.7	Arhgap23	chr11	97415533	+	-1.99359	0.0571959	-0.248864	0.294536	0.0968407	0.0139352	0.115607	-0.0331605	-0.00413089	859.252	1515.91	3152.3	1249.7	870.063	969.043	975.314	919.981	996.746	H.D1	N.D	N.D	Others	N.D	N.D	N.D	N.D	N.D
ENSMUST00000120143.7	Tpd52	chr3	9004723	-	-1.99288	0.000798867	-0.0422612	-0.261828	0.120282	0.147789	0.0406891	0.0175659	-0.0281067	1442.23	2990.48	2903.74	2207.68	1199.35	1390.45	2343.86	2311.55	2437.32	H.D1	N.D	N.D	N.D	N.D	N.D	N.D	N.D	N.D
ENSMUST00000135158.8	Chst3	chr10	60219287	-	-1.99113	-0.133021	-0.560822	0.337784	-0.213224	-0.304726	0.117368	0.0637513	-0.325771	50.7813	306.577	166.348	271.065	172.083	192.081	233.651	227.21	214.475	Low Exp	Low Exp	Low Exp	Low Exp	Low Exp	Low Exp	Low Exp	Low Exp	Low Exp
ENSMUST00000019726.7	Plin3	chr17	56290510	-	-1.99028	0.477686	0.0470635	-0.706247	0.216224	0.209764	0.0212068	-0.0494979	-0.0202496	307.148	784.84	291.976	446.264	198.128	227.601	238.023	231.556	250.607	H.D1	S.U	N.D	I.D	N.D	N.D	N.D	N.D	N.D
ENSMUST00000172699.1	Mex3a	chr3	88532368	+	-1.98901	0.0975943	0.0423683	0.0497462	-0.0449032	-0.00617678	-0.0150353	-0.00229381	-0.193849	232.264	928.388	442.509	712.576	422.125	490.618	579.128	578.831	581.066	Low Exp	N.D	N.D	N.D	N.D	N.D	N.D	N.D	N.D
ENSMUST00000026414.8	Dgka	chr10	128744041	-	-1.98713	0.0782306	-0.286769	-0.0488033	0.144407	0.195268	-0.113372	-0.0143748	-0.265128	267.379	362.029	154.814	272.91	165.177	193.341	232.113	239.073	235.548	H.D1	N.D	Others	N.D	N.D	N.D	N.D	N.D	Others
ENSMUST00000201185.3	Gsn	chr2	35256421	+	-1.98616	1.11048	-0.208822	-0.478664	0.355679	0.311791	-0.0701344	-0.21126	-0.342159	20.6899	100.121	45.0967	45.3702	23.7363	26.6094	42.6333	40.4282	41.6244	Low Exp	Low Exp	Low Exp	Low Exp	Low Exp	Low Exp	Low Exp	Low Exp	Low Exp
ENSMUST00000194690.5	Ddr2	chr1	170110503	-	-1.98608	0.808532	-0.412995	1.27139	0.0342075	-0.0868349	0.0653164	0.0349209	0.0047272	75.0283	1124.8	1051.94	944.17	924.762	1019.79	3072.42	3022.09	3203.58	Low Exp	I.U	Others	H.U	N.D	N.D	N.D	N.D	N.D
ENSMUST00000006669.5	Pdk1	chr2	71873317	+	-1.98592	-1.38533	-0.594803	0.347134	-0.03696	-0.0715643	0.0681688	-0.0485691	-0.0269784	446.654	427.895	248.379	527.853	357.529	404.494	211.158	201.809	217.823	H.D1	H.D	Low Exp	Others	N.D	N.D	Low Exp	Low Exp	Low Exp
ENSMUST00000190929.1	Pdzd2	chr15	12549278	-	-1.98462	-0.332245	-0.223309	-0.669792	0.215947	0.423432	-0.02137	-0.00437086	-0.326285	105.302	185.11	67.9319	141.473	64.3321	80.1529	68.6678	68.8867	66.4137	H.D1	Others	N.D	I.D	N.D	S.U	N.D	N.D	Others
ENSMUST00000023952.9	Krt8	chr15	102004313	-	-1.98392	-0.000535317	NA	0.744534	-1.39349	-0.80742	NA	NA	NA	31.1446	29.2378	NA	28.1744	15.5874	20.2296	NA	NA	NA	Low Exp	Low Exp	Low Exp	Low Exp	Low Exp	Low Exp	Low Exp	Low Exp	Low Exp
ENSMUST00000003135.13	Elf3	chr1	135258456	-	-1.98158	-0.276513	-0.883208	-0.911183	-0.699399	-0.76284	-0.290464	0.0709933	-0.413484	116.629	506.963	236.362	367.752	109.646	124.314	249.039	279.285	255.489	H.D1	Others	I.D	I.D	I.D	I.D	Others	N.D	S.D
ENSMUST00000231416.1	Grm4	chr17	27521403	-	-1.98039	0.578142	0.752608	-1.78855	0.332277	-0.510105	0.0776575	0.409345	-0.426598	16.4376	188.365	122.115	90.2137	22.6973	19.5134	33.5996	37.8751	30.5694	Low Exp	Low Exp	Low Exp	Low Exp	Low Exp	Low Exp	Low Exp	Low Exp	Low Exp
ENSMUST00000058997.14	Zbtb7c	chr18	75820219	+	-1.97963	0.308204	0.0351257	0.0867643	0.139115	0.372523	0.0399446	-0.00642922	-0.123207	63.4849	368.333	775.005	262.938	168.868	211.712	307.397	300.573	309.236	Low Exp	Low Exp	Low Exp	Low Exp	Low Exp	Low Exp	Low Exp	Low Exp	Low Exp
ENSMUST00000006128.6	Rcn1	chr2	105399235	-	-1.97956	-0.348868	0.0106534	0.132791	-0.0725721	-0.132499	-0.0404599	-0.0847475	-0.108664	394.993	1387.66	682.368	1254.56	765.943	862.051	814.758	798.28	847.796	H.D1	Others	N.D	N.D	N.D	N.D	N.D	N.D	N.D
ENSMUST00000089494.5	Il17d	chr14	57524777	+	-1.97424	0.336945	0.105854	0.799484	0.0763213	0.147881	0.0734526	-0.220963	0.162806	57.168	68.4373	96.8653	58.6184	50.0504	58.9489	41.057	36.9411	44.9934	H.D1	Low Exp	N.D	Low Exp	N.D	N.D	Low Exp	Low Exp	Low Exp
ENSMUST00000008878.9	Gprc5b	chr7	118995157	-	-1.97278	-0.43715	-0.362667	0.871347	-0.933484	-1.14231	-0.209207	0.0896008	-0.806843	114.111	311.224	237.775	358.717	230.607	252.893	265.778	292.416	238.532	Low Exp	Low Exp	Others	I.U	I.D	H.D	N.D	N.D	I.D
ENSMUST00000105914.1	Ahdc1	chr4	133039493	+	-1.97211	0.110436	-0.164989	0.198604	0.0476875	0.170553	-0.0191945	-0.026189	-0.12439	1070.83	2128.35	1137.49	1679.22	1100.4	1321.95	1460.03	1447.68	1500.4	H.D1	N.D	N.D	N.D	N.D	N.D	N.D	N.D	N.D
ENSMUST00000166877.7	Sox6	chr7	116038743	-	-1.96997	0.566437	0.389665	0.476629	-0.286762	-0.0638127	0.126391	-0.0171336	0.0986844	26.6804	121.165	162.024	87.0388	57.6109	70.7604	219.108	206.414	230.358	Low Exp	Low Exp	Low Exp	Low Exp	Low Exp	Low Exp	Low Exp	Low Exp	Low Exp
ENSMUST00000195992.1	4932422M17Rik	chr5	123138931	+	-1.96988	0.855986	0.170989	1.66583	0.194989	0.283623	-0.235595	0.0400325	-0.73097	114.541	112.101	124.843	107.739	124.834	147.541	33.599	36.5477	30.9653	H.D1	Low Exp	Low Exp	Low Exp	N.D	Others	Low Exp	Low Exp	Low Exp
ENSMUST00000239326.1	Asxl3	chr18	22344246	+	-1.96892	0.00612198	-0.136484	-0.945293	-0.286757	0.0287308	-0.176391	-0.225224	-0.290677	82.2961	333.071	311.875	217.692	72.2854	92.7811	99.6941	97.5666	102.289	Low Exp	Low Exp	Low Exp	Low Exp	Low Exp	Low Exp	Low Exp	Low Exp	Low Exp
ENSMUST00000070080.5	B4galt6	chr18	20746341	-	-1.96883	0.000279408	-0.543709	-0.174246	0.0627586	0.168673	0.0878009	0.047555	0.142393	1587.66	6187.12	4853.08	4658.64	2579.43	3073.11	3446.53	3376.83	3745.13	H.D1	N.D	S.D	N.D	N.D	N.D	N.D	N.D	N.D
ENSMUST00000003509.9	St8sia6	chr2	13794064	-	-1.96852	-0.608395	-0.640326	-0.091997	0.134231	0.0546337	0.0896939	0.0573642	-0.116677	496.897	888.285	1274.59	820.566	487.003	540.553	811.093	796.889	803.568	H.D1	I.D	I.D	N.D	N.D	N.D	N.D	N.D	N.D
ENSMUST00000122359.7	Afap1l2	chr19	57008207	-	-1.96838	-0.186002	0.169767	-2.13298	NA	-0.0280755	NA	NA	NA	69.878	136.471	115.938	84.2559	NA	16.6564	NA	NA	NA	Low Exp	Low Exp	Low Exp	Low Exp	Low Exp	Low Exp	Low Exp	Low Exp	Low Exp
ENSMUST00000070102.5	Nanos3	chr8	84176553	-	-1.96838	0.531419	0.221754	0.797856	-0.488233	-0.283207	-0.286844	0.0445429	-0.157442	65.3687	94.7005	84.3181	74.876	52.8899	64.6456	58.6447	65.0597	65.0866	H.D1	S.U	N.D	I.U	S.D	Others	Others	N.D	N.D
ENSMUST00000024782.11	Pgc	chr17	47726841	+	-1.96772	-0.863506	0.122825	-2.3396	NA	NA	NA	NA	NA	29.2654	104.379	77.7852	77.0361	NA	NA	NA	NA	NA	Low Exp	Low Exp	Low Exp	Low Exp	Low Exp	Low Exp	Low Exp	Low Exp	Low Exp
ENSMUST00000153668.7	Septin9	chr11	117308154	+	-1.966	-0.0436306	-0.0754538	-0.357844	-0.132735	0.127726	-0.026988	0.0589574	-0.441932	250.824	739.674	758.913	544.395	258.332	324.094	353.339	362.349	329.935	H.D1	N.D	N.D	Others	N.D	N.D	N.D	N.D	S.D
ENSMUST00000234613.1	Kcng3	chr17	83631899	-	-1.96569	0.571309	0.451643	0.93225	0.0475465	0.103018	0.109527	-0.1407	-0.35382	64.736	203.907	45.9993	166.847	147.406	172.307	122.258	111.704	111.832	Low Exp	Low Exp	Low Exp	Low Exp	Low Exp	Low Exp	Low Exp	Low Exp	Low Exp
ENSMUST00000236044.1	Cep55	chr19	38055036	+	-1.96517	-0.0528929	-0.079264	0.443498	-0.0214248	0.0558756	-0.0125542	-0.0297064	-0.060218	1556.94	3167.85	1803.95	2826.22	2006.21	2364.62	1589.34	1569.76	1664.5	H.D1	N.D	N.D	S.U	N.D	N.D	N.D	N.D	N.D
ENSMUST00000149154.7	Pcdh19	chrX	133688986	-	-1.96451	0.221185	0.0119541	0.179692	-0.314769	-0.459506	0.0578685	-0.136695	0.0236869	50.1695	117.352	190.522	88.7912	50.7847	56.2552	189.86	176.687	199.918	Low Exp	Low Exp	Low Exp	Low Exp	Low Exp	Low Exp	Low Exp	Low Exp	Low Exp
ENSMUST00000032492.8	Cd9	chr6	125494719	-	-1.96422	-0.0910643	-0.491181	-0.221408	-0.235088	-0.3005	-0.0269443	-0.029912	-0.161684	1169.89	3479.18	1712.37	2676.46	1310.38	1473.47	2406.55	2390.09	2449.63	H.D1	N.D	S.D	N.D	N.D	Others	N.D	N.D	N.D
ENSMUST00000053251.11	Rbpms	chr8	33929805	-	-1.96361	-0.115605	-0.217652	-0.512517	-0.0995641	0.0152192	-0.0446889	0.0172526	-0.177332	3151.45	6356.72	5859.63	4652.82	2058.93	2458.66	3439.41	3493.15	3503.29	H.D1	N.D	N.D	S.D	N.D	N.D	N.D	N.D	N.D
ENSMUST00000197679.4	Il6ra	chr3	89913159	-	-1.96259	-0.214377	-0.722327	0.0796751	-0.076252	-0.0886382	-0.104887	-0.167295	-0.297236	313.143	799.515	535.14	684.675	407.589	465.291	230.219	224.199	231.031	Low Exp	N.D	I.D	N.D	N.D	N.D	Low Exp	Low Exp	Low Exp
ENSMUST00000025520.9	Slc6a7	chr18	61014205	-	-1.96255	0.100338	0.0102121	-0.0842834	0.407823	0.409876	0.166687	0.0891167	0.197477	107.391	357.11	183.159	264.984	174.322	199.472	148.623	143.665	160.279	Low Exp	N.D	N.D	N.D	S.U	S.U	Low Exp	Low Exp	Low Exp
ENSMUST00000221366.1	Gm47076	chr13	34119701	+	-1.96167	-0.262811	0.0664739	0.371504	0.419493	-0.121179	NA	NA	NA	46.3697	53.5269	56.4568	50.2113	40.8832	38.0483	NA	NA	NA	Low Exp	Low Exp	Low Exp	Low Exp	Low Exp	Low Exp	Low Exp	Low Exp	Low Exp
ENSMUST00000031224.14	Tgfbr3	chr5	107289541	-	-1.96154	1.94646	0.207839	0.733094	0.19906	0.267649	0.593867	0.0907444	0.535839	75.8515	1702.2	1008.17	671.215	575.807	677.59	2287.1	1871.07	2378.23	Low Exp	H.U	N.D	I.U	N.D	Others	I.U	N.D	S.U
ENSMUST00000174317.7	Jmjd1c	chr10	67096490	+	-1.96099	-0.505346	-0.709564	0.562581	0.0113057	0.0623027	0.0063463	0.0182407	0.00958399	1628.12	3262.7	2121.3	3465.84	2602.3	3047.02	2643.77	2639.36	2817.94	H.D1	S.D	I.D	S.U	N.D	N.D	N.D	N.D	N.D
ENSMUST00000090601.11	Cttnbp2	chr6	18514758	-	-1.96023	0.319923	-0.617778	-0.333032	-0.110002	-0.0350836	0.132187	0.108901	-0.173901	286.033	510.841	411.145	330.599	159.2	188.406	251.885	248.18	241.215	H.D1	Others	I.D	Others	Low Exp	Low Exp	N.D	N.D	Low Exp
ENSMUST00000023238.5	Gsdmd	chr15	75862338	+	-1.96004	0.195371	-0.171252	-0.892732	-0.201525	-0.990892	-0.201631	-0.0357271	-0.270938	14.9009	87.7471	24.6901	54.6332	19.0019	17.8407	55.9298	58.7206	58.2792	Low Exp	Low Exp	Low Exp	Low Exp	Low Exp	Low Exp	Low Exp	Low Exp	Low Exp
ENSMUST00000099172.4	Kif5a	chr10	127263348	-	-1.95911	-0.120041	-0.302097	-1.34425	-0.119476	-0.0403783	-0.313189	0.058886	-0.475899	372.58	904.081	477.333	588.533	163.186	193.452	176.723	199.04	178.868	H.D1	N.D	Others	H.D	Low Exp	Low Exp	Low Exp	Low Exp	Low Exp
ENSMUST00000097873.9	C77080	chr4	129239186	-	-1.95886	-0.0277022	-0.244864	-0.289861	-0.205191	-0.0690869	0.165754	0.102968	-0.00569036	653.215	1904.23	965.352	1414.64	675.234	812.327	815.433	793.131	817.289	H.D1	N.D	N.D	Others	N.D	N.D	N.D	N.D	N.D
ENSMUST00000109266.10	Zmynd8	chr2	165858172	-	-1.95791	0.0498113	0.0271172	0.559253	-0.116894	-0.11685	0.0187807	0.0150105	-0.12932	2900.03	5248.38	5186.35	4673.32	3362.78	3859.54	1400.32	1390.02	1417.85	H.D1	N.D	N.D	S.U	N.D	N.D	N.D	N.D	N.D
ENSMUST00000054487.9	Ajuba	chr14	54577552	-	-1.95779	0.211609	0.0711179	0.157689	0.0630378	-0.0807015	-0.0489289	0.0130544	-0.196832	482.131	969.626	457.673	729.134	471.356	514.242	641.141	651.072	650.479	H.D1	N.D	N.D	N.D	N.D	N.D	N.D	N.D	N.D
ENSMUST00000051674.2	Lin28a	chr4	134018815	-	-1.95631	-0.153605	-0.523433	-1.66214	0.214896	0.232883	-0.0739287	-0.302044	-0.529879	280.998	418.581	220.044	267.182	70.4934	80.6035	40.5751	37.4418	37.5317	H.D1	N.D	S.D	H.D	Low Exp	Low Exp	Low Exp	Low Exp	Low Exp
ENSMUST00000150588.1	Sall4	chr2	168755943	-	-1.95542	0.0384408	0.145855	0.254823	0.172771	-0.0773368	-0.140249	-0.020285	-0.339424	101.531	306.547	152.281	251.169	175.621	185.824	255.437	265.052	255.484	H.D1	N.D	N.D	N.D	N.D	N.D	N.D	N.D	Others
ENSMUST00000015791.5	Lama5	chr2	180225860	-	-1.95497	0.363858	-0.156105	0.583457	-0.162451	-0.0782673	-0.0217773	0.00051029	-0.147576	1541.72	4009.35	2454.26	3201.74	2290.47	2703.66	3152.24	3159.09	3218.47	H.D1	Others	N.D	S.U	N.D	N.D	N.D	N.D	N.D
ENSMUST00000177437.7	Foxp1	chr6	99028257	-	-1.95479	-0.404441	0.215067	-0.792053	-0.122014	0.271244	0.168165	0.0788558	0.0494681	115.113	188.968	150.571	145.257	55.5997	72.9859	56.0271	53.6529	57.0817	H.D1	S.D	N.D	Low Exp	Low Exp	Low Exp	Low Exp	Low Exp	Low Exp
ENSMUST00000172552.7	Llgl2	chr11	115831968	+	-1.95442	-0.188843	-0.25385	0.490186	-0.155932	-0.226599	0.0445615	-0.00384083	-0.111634	163.931	376.29	309.95	356.361	245.409	275.473	438.243	427.576	442.218	H.D1	N.D	N.D	S.U	N.D	N.D	N.D	N.D	N.D
ENSMUST00000110492.1	Prag1	chr8	36094860	+	-1.95365	0.349555	-0.0243925	0.110843	0.232548	0.206036	0.00247618	0.0328261	-0.07537	123.518	286.856	197.678	201.455	135.823	154.402	182.051	182.411	188.797	Low Exp	Low Exp	Low Exp	Low Exp	Low Exp	Low Exp	Low Exp	Low Exp	Low Exp
ENSMUST00000036954.8	Gbx2	chr1	89931187	-	-1.95118	0.708551	0.46387	-0.31322	-0.214527	-0.118104	-0.163997	-0.264602	-0.0161242	28.8678	358.803	325.329	199.858	94.5862	110.95	102.037	98.585	114.371	Low Exp	I.U	Others	Others	N.D	N.D	N.D	Low Exp	N.D
ENSMUST00000050104.7	Gprc5a	chr6	135065673	+	-1.9509	-0.00329889	-0.0548689	-0.304129	0.0624966	0.337813	0.118183	0.00835631	-0.280865	193.996	537.925	305.707	394.787	205.765	261.029	225.492	215.537	209.526	H.D1	N.D	N.D	Others	N.D	Others	N.D	N.D	Others
ENSMUST00000143428.1	Gm11766	chr11	119938511	+	-1.94978	-0.241324	0.15524	1.00192	-0.0170709	-0.0478841	NA	NA	NA	49.0255	39.3078	65.6868	44.5368	39.465	44.505	NA	NA	NA	Low Exp	Low Exp	Low Exp	Low Exp	Low Exp	Low Exp	Low Exp	Low Exp	Low Exp
ENSMUST00000021458.12	Sptb	chr12	76710551	-	-1.94681	-0.018797	0.00487522	-0.070199	0.217176	0.28282	0.292305	0.0362182	-0.0722071	127.71	284.54	226.3	220.872	134.931	160.063	228.412	206.464	213.238	Low Exp	Low Exp	Low Exp	Low Exp	Low Exp	Low Exp	Low Exp	Low Exp	Low Exp
ENSMUST00000022913.5	Dcstamp	chr15	39745931	+	-1.94345	0.221157	-0.628654	0.303327	-0.038687	0.0702068	-0.205903	0.0360046	-0.146472	45.9097	141.502	71.4764	110.134	72.3086	87.1083	99.5202	107.468	108.051	Low Exp	Low Exp	Low Exp	Low Exp	Low Exp	Low Exp	Low Exp	Low Exp	Low Exp
ENSMUST00000088174.3	Hs6st1	chr1	36068380	+	-1.94311	0.22374	-0.41783	-0.462504	-0.134043	-0.17528	-0.0721001	-0.0604023	-0.136982	1562.7	5493.68	2361.77	3605.27	1619.35	1834.09	3010.87	3005.14	3138.75	H.D1	N.D	Others	S.D	N.D	N.D	N.D	N.D	N.D
ENSMUST00000070203.13	Sh3tc1	chr5	35729275	-	-1.94178	0.671744	-0.113157	1.14162	0.232254	0.133901	0.00805989	0.0924203	-0.153853	284.581	548.943	286.622	463.535	469.645	519.758	508.534	522.123	513.563	H.D1	I.U	N.D	H.U	N.D	N.D	N.D	N.D	N.D
ENSMUST00000090759.4	Acp6	chr3	97158862	+	-1.94131	-0.184722	0.0831021	0.0777644	0.0165624	-0.0473316	0.0112876	-0.00380968	-0.131937	261.26	890.754	816.306	755.332	464.376	519.669	575.741	570.145	584.97	H.D1	N.D	N.D	N.D	N.D	N.D	N.D	N.D	N.D
ENSMUST00000032105.10	Lrig1	chr6	94700163	-	-1.94059	0.081029	-0.580116	0.382751	-0.14751	-0.0719539	0.0235268	0.0435738	-0.133813	956.852	2073.29	1341	1734.23	1150.18	1356.3	2247.56	2249.61	2268.89	H.D1	N.D	S.D	S.U	N.D	N.D	N.D	N.D	N.D
ENSMUST00000040750.3	Lif	chr11	4267095	+	-1.94019	-0.0817823	0.0134491	0.723998	-0.200865	-0.488028	-0.2284	-0.167701	-0.512246	95.5628	131.692	97.5528	129.459	96.5039	101.526	167.161	169.023	163.131	Low Exp	Low Exp	Low Exp	Low Exp	Low Exp	Low Exp	Low Exp	Low Exp	Low Exp
ENSMUST00000026381.6	Padi4	chr4	140774202	-	-1.93719	0.306482	-0.0109141	-1.15075	0.177867	0.334021	-0.18917	-0.615812	-0.810932	24.175	293.999	128.053	168.545	57.4342	70.7346	26.9681	23.6918	23.9475	Low Exp	Others	N.D	H.D	Low Exp	Low Exp	Low Exp	Low Exp	Low Exp
ENSMUST00000054098.3	Slc35g1	chr19	38396048	+	-1.93657	0.439064	-0.259968	-0.462558	0.147206	0.196869	-0.0471562	0.0119264	-0.0708931	396.482	2207.18	1048.96	1334.2	660.003	771.645	1766.23	1792.5	1866.56	H.D1	S.U	N.D	S.D	N.D	N.D	N.D	N.D	N.D
ENSMUST00000000080.7	Klf6	chr13	5861538	+	-1.93636	0.381717	-0.0426834	-1.21935	0.302289	0.269833	-0.146573	-0.0663863	-0.13448	1349.88	1364.03	226.178	749.845	261.115	296.471	392.812	401.048	420.699	H.D1	S.U	N.D	H.D	Others	Others	N.D	N.D	N.D
ENSMUST00000037824.5	Foxh1	chr15	76669880	-	-1.93436	0.0987188	0.103341	-0.532982	0.214085	0.584337	-0.0474725	-0.173523	-0.393302	79.8205	94.2775	46.3907	63.3597	30.2503	41.0557	58.4459	55.6855	55.5659	H.D1	Low Exp	Low Exp	Low Exp	Low Exp	Low Exp	Low Exp	Low Exp	Low Exp
ENSMUST00000205104.1	Gm44448	chr6	134424353	-	-1.9338	-0.154505	0.0550127	0.939825	0.21914	-0.017136	NA	NA	NA	48.1722	79.9288	66.1292	86.1252	79.2358	84.1553	NA	NA	NA	Low Exp	Low Exp	Low Exp	Low Exp	Low Exp	Low Exp	Low Exp	Low Exp	Low Exp
ENSMUST00000021050.13	Adap2	chr11	80154117	+	-1.9328	-0.0639635	-0.371129	-1.10937	-0.110697	-0.129978	-0.0219967	0.191336	-0.132777	150.498	476.898	398.8	313.769	99.6165	114.552	300.348	322.33	308.457	H.D1	N.D	Others	H.D	N.D	N.D	N.D	N.D	N.D
ENSMUST00000093852.4	Zbtb16	chr9	48835940	-	-1.93261	0.211374	0.0728882	1.80421	0.0597787	0.10426	0.0830285	-0.110786	-0.226858	38.6689	72.9707	36.0571	96.7974	109.359	127.875	92.8283	86.3006	88.9705	Low Exp	Low Exp	Low Exp	Low Exp	Low Exp	Low Exp	Low Exp	Low Exp	Low Exp
ENSMUST00000217381.1	Fxyd6	chr9	45370253	+	-1.93219	-0.277226	-0.36712	-1.71084	0.00963155	-0.149167	-0.0331028	0.123291	-0.271299	562.519	762.001	337.064	502.193	117.611	128.245	385.519	405.683	379.513	H.D1	Others	Others	H.D	N.D	N.D	N.D	N.D	Others
ENSMUST00000056102.8	Dscam	chr16	97170827	-	-1.93216	-0.58226	-0.608161	0.980467	0.0208503	0.252785	-0.365416	-0.0715426	-0.187194	29.4271	75.0129	69.6251	92.6836	81.972	103.731	106.842	116.7	120.322	Low Exp	Low Exp	Low Exp	Low Exp	Low Exp	Low Exp	Low Exp	Low Exp	Low Exp
ENSMUST00000023994.9	Serping1	chr2	84775403	-	-1.932	0.834546	-0.148172	1.56099	0.536698	0.0924255	-0.0215143	0.173421	0.0440875	13.6411	81.559	55.3432	75.43	98.2312	94.7277	353.538	377.337	385.536	Low Exp	Low Exp	Low Exp	Low Exp	S.U	N.D	N.D	N.D	N.D
ENSMUST00000085519.12	Anp32a	chr9	62341381	+	-1.92945	-0.192471	0.184611	-0.193099	0.0485712	0.000320065	-0.00697954	0.0371633	-0.111283	810.362	3336.98	2050.13	2670	1457.3	1644.74	1498.57	1513.75	1540.54	H.D1	N.D	N.D	N.D	N.D	N.D	N.D	N.D	N.D
ENSMUST00000041124.12	Zfp704	chr3	9610097	-	-1.92876	-0.13205	0.0472454	0.0103891	-0.0937475	-0.0678581	0.0398487	0.052539	-0.0786838	2043.77	4859.63	6383.67	3981.43	2275.12	2636.17	3678.36	3674.23	3759.94	H.D1	N.D	N.D	N.D	N.D	N.D	N.D	N.D	N.D
ENSMUST00000129907.2	Gm53	chr11	96251105	+	-1.92828	-0.00111629	-0.131078	-0.0334558	-0.0181026	-0.0955978	0.031424	-0.046851	-0.0331624	559.054	2064.7	1244.04	1603.78	922.544	1032	1552.77	1501.1	1617.35	H.D1	N.D	N.D	N.D	N.D	N.D	N.D	N.D	N.D
ENSMUST00000102694.3	Ptgfrn	chr3	101110087	-	-1.92813	0.139761	-0.343975	-0.0117215	-0.160304	-0.207503	-0.125751	-0.0212282	-0.271823	1093.22	3662.15	1847.89	2719.24	1505.95	1705.13	2240.92	2307.67	2276.09	H.D1	N.D	Others	N.D	N.D	N.D	N.D	N.D	Others
ENSMUST00000020215.15	Socs2	chr10	95416802	-	-1.92791	-0.295927	-0.0220979	0.626736	0.0971157	-0.167053	0.0478893	0.0691086	0.196126	397.565	302.445	236.518	308.485	246.891	257.996	205.681	206.477	231.049	H.D1	Others	N.D	I.U	N.D	N.D	N.D	N.D	N.D
ENSMUST00000054274.7	Lhfpl2	chr13	94057804	+	-1.92764	0.385865	-0.207065	-1.33747	0.150567	0.240927	0.0156398	-0.0542962	-0.273404	345.154	1446.19	1018.22	784.163	241.556	285.694	939.296	912.387	909.113	H.D1	S.U	N.D	H.D	N.D	N.D	N.D	N.D	Others
ENSMUST00000080141.5	Tmem117	chr15	94629098	+	-1.92681	0.0518956	0.407661	1.39944	-0.0203809	0.0303531	0.0607702	0.0350177	0.138192	310.787	749.378	750.61	887.886	886.065	1036.77	645.824	636.25	707.178	H.D1	N.D	Others	H.U	N.D	N.D	N.D	N.D	N.D
ENSMUST00000093993.4	Pwwp2b	chr7	139248451	+	-1.92631	0.170064	-0.288518	-1.05266	-0.0215647	-0.65987	0.270199	0.409067	-0.276306	30.9948	125.726	52.286	75.9671	25.582	23.9412	25.1185	26.3232	22.074	Low Exp	Low Exp	Low Exp	Low Exp	Low Exp	Low Exp	Low Exp	Low Exp	Low Exp
ENSMUST00000082130.12	Ltk	chr2	119760415	-	-1.92495	0.414431	-0.738768	0.566264	-0.214718	-0.604352	-0.268849	-0.226961	-0.213956	30.3482	142.226	89.6026	110.657	78.0652	79.3259	96.3587	96.9362	104.793	Low Exp	Low Exp	Low Exp	Low Exp	Low Exp	Low Exp	Low Exp	Low Exp	Low Exp
ENSMUST00000180572.1	Agrn	chr4	156197487	-	-1.92405	0.0279116	-0.0738082	-0.566755	0.141242	0.12504	0.0107312	-0.0340484	-0.103527	750.674	1861.99	1446.8	1287	601.591	684.472	1266.18	1239.11	1297.29	H.D1	N.D	N.D	S.D	N.D	N.D	N.D	N.D	N.D
ENSMUST00000098106.8	Rusc2	chr4	43406573	+	-1.92254	0.373678	-0.170911	-0.436659	0.257518	0.161284	-0.0593599	-0.0714063	-0.146576	151.332	662.622	325.651	413.108	216.767	239.075	350.184	346.188	362.085	Low Exp	Others	N.D	S.D	N.D	N.D	N.D	N.D	N.D
ENSMUST00000099294.8	Ablim1	chr19	57197631	-	-1.92194	-0.0762802	-0.090059	-2.28851	0.117602	0.0485974	-0.190327	0.120999	-0.383893	400.108	1367.91	338.316	808.596	138.511	154.489	121.343	134.337	121.233	H.D1	N.D	N.D	H.D	Low Exp	Low Exp	Low Exp	Low Exp	Low Exp
ENSMUST00000088483.9	Gpc6	chr14	116925271	+	-1.92178	-1.12719	-0.0741913	-0.16395	-0.00742662	-0.00858299	0.123219	0.0877333	0.126215	102.437	670.598	1347.06	692.679	376.382	432.586	563.434	552.011	600.347	H.D1	H.D	N.D	N.D	N.D	N.D	N.D	N.D	N.D
ENSMUST00000168729.7	Tgm1	chr14	55713494	-	-1.92114	0.230026	-0.499243	-0.770587	0.073778	-0.178769	-0.306626	-0.314666	-0.690027	156.803	229.05	46.699	142.882	58.366	61.3855	32.5432	32.3393	30.9756	H.D1	N.D	Low Exp	Low Exp	Low Exp	Low Exp	Low Exp	Low Exp	Low Exp
ENSMUST00000037907.12	Ddx58	chr4	40239824	-	-1.91784	-1.3615	-0.211771	-0.610306	0.174393	0.187132	-0.118094	-0.192392	-0.381318	203.149	200.185	153.48	199.893	93.3696	107.201	44.2186	42.8128	43.5017	Low Exp	Low Exp	Low Exp	Low Exp	Low Exp	Low Exp	Low Exp	Low Exp	Low Exp
ENSMUST00000171847.7	Slc29a1	chr17	45599617	-	-1.91715	0.161042	-0.628054	0.43986	-0.0201473	0.148697	0.159407	8.94274e-05	-0.127189	339.597	977.418	548.024	806.925	572.256	696.063	432.189	405.666	417.013	H.D1	N.D	I.D	S.U	N.D	N.D	N.D	N.D	N.D
ENSMUST00000029453.12	Vangl1	chr3	102204623	-	-1.91639	-0.243339	-0.242024	-0.649378	-0.0228894	-0.0958228	-0.043914	0.0287944	-0.268343	868.36	1828.95	924.133	1364	577.878	647.206	862.041	877.776	852.667	H.D1	N.D	N.D	I.D	N.D	N.D	N.D	N.D	Others
ENSMUST00000032709.2	Kctd15	chr7	34655508	-	-1.91543	0.114891	0.337935	0.800222	-0.240069	-0.168226	-0.232112	-0.109745	-0.50194	168.336	297.515	135.603	279.417	211.412	249.328	341.041	352.381	334.875	H.D1	N.D	Others	I.U	N.D	N.D	N.D	N.D	S.D
ENSMUST00000105436.8	Fam13c	chr10	70440655	+	-1.91541	-0.18457	-0.181622	-0.871239	0.319621	0.381415	-0.173935	0.138314	-0.163302	201.198	471.41	268.108	334.698	144.154	167.939	55.7202	61.5362	59.3527	Low Exp	Low Exp	Low Exp	Low Exp	Low Exp	Low Exp	Low Exp	Low Exp	Low Exp
ENSMUST00000030069.6	Ptgr1	chr4	58987077	-	-1.91355	0.324321	0.0593369	-0.175425	-0.363817	-0.292773	-0.0074314	-0.0274681	-0.134344	362.136	684.756	298.326	457.121	220.248	257.784	543.869	536.994	554.448	H.D1	Others	N.D	N.D	Others	Others	N.D	N.D	N.D
ENSMUST00000121322.7	Cgnl1	chr9	71771557	-	-1.9132	1.14421	0.388432	1.41367	0.35548	0.328942	0.232587	0.061054	0.173146	65.3575	116.564	479.007	88.047	101.417	115.006	521.429	486.565	543.307	Low Exp	Low Exp	Low Exp	Low Exp	Low Exp	Low Exp	Low Exp	Low Exp	Low Exp
ENSMUST00000235532.1	Dusp1	chr17	26562128	-	-1.91175	0.189169	0.164139	-0.349073	0.206423	0.0415949	-0.308659	-0.0943361	-0.365867	502.527	351.563	349.537	238.584	128.122	138.225	223.099	237.799	233.24	H.D1	N.D	N.D	Others	N.D	N.D	Others	N.D	Others
ENSMUST00000232448.1	Dppa2	chr16	48303908	+	-1.91061	0.357591	-0.339236	2.28098	0.137324	0.143345	-0.12863	-0.0557711	-0.119457	197.65	353.666	399.397	553.143	726.412	838.828	1517.93	1546.38	1621.67	H.D1	Others	Others	H.U	N.D	N.D	N.D	N.D	N.D
ENSMUST00000201998.1	Hip1	chr5	135489258	-	-1.91042	0.188625	0.110658	0.551464	0.0150899	-0.068688	-0.113435	0.00575872	-0.0128757	165.323	658.894	428.672	556.976	417.251	465.376	465.544	481.798	512.608	H.D1	N.D	N.D	S.U	N.D	N.D	N.D	N.D	N.D
ENSMUST00000031243.14	Spp1	chr5	104435120	+	-1.91023	0.129038	0.284552	-0.50913	0.102642	0.00225566	-0.0912076	0.0155268	-0.031463	518.962	1983.88	797.029	1339.08	637.325	707.008	1693.06	1745.97	1839.73	H.D1	N.D	Others	S.D	N.D	N.D	N.D	N.D	N.D
ENSMUST00000055576.11	Pcsk6	chr7	65862133	+	-1.90782	0.0933894	0.116278	0.689125	-0.105035	-0.184752	0.05159	0.0164708	-0.088236	1253.97	3485.21	3008.22	3175.06	2413.89	2699.33	3088.22	3032.88	3134.41	H.D1	N.D	N.D	I.U	N.D	N.D	N.D	N.D	N.D
ENSMUST00000004051.7	Hlf	chr11	90390918	-	-1.90706	-0.234146	0.437842	-0.620666	NA	NA	0.0541432	-0.27292	0.193634	39.2359	39.0501	27.3128	28.8925	NA	NA	22.9209	20.3184	25.6052	Low Exp	Low Exp	Low Exp	Low Exp	Low Exp	Low Exp	Low Exp	Low Exp	Low Exp
ENSMUST00000034260.8	B3gnt3	chr8	71701801	-	-1.90561	0.600604	NA	1.97507	0.0301706	0.195357	NA	NA	NA	19.8986	52.2868	NA	64.1013	75.778	93.2026	NA	NA	NA	Low Exp	Low Exp	Low Exp	Low Exp	Low Exp	Low Exp	Low Exp	Low Exp	Low Exp
ENSMUST00000106204.1	Rhbdl2	chr4	123809914	+	-1.90484	-0.249018	0.159865	-3.44006	NA	NA	NA	NA	NA	18.9955	89.4073	64.4192	52.8029	NA	NA	NA	NA	NA	Low Exp	N.D	N.D	Low Exp	Low Exp	Low Exp	Low Exp	Low Exp	Low Exp
ENSMUST00000031447.11	Anxa3	chr5	96793397	+	-1.90414	0.794396	NA	1.20617	0.249433	0.303723	-0.0839028	0.0395989	-0.00482243	28.6995	35.584	NA	29.396	29.9516	35.1675	38.7995	40.2082	42.4218	Low Exp	Low Exp	Low Exp	Low Exp	Low Exp	Low Exp	Low Exp	Low Exp	Low Exp
ENSMUST00000222417.1	Gm32834	chr13	51418686	-	-1.90181	0.366771	0.34398	1.63282	-0.518095	-0.508349	NA	NA	NA	18.1617	67.9823	54.7134	79.0009	72.3524	83.307	NA	NA	NA	Low Exp	Low Exp	Low Exp	Low Exp	Low Exp	Low Exp	Low Exp	Low Exp	Low Exp
ENSMUST00000006367.7	Htra1	chr7	130936229	+	-1.89987	-0.578999	-0.428849	2.95814	-0.195045	-0.218858	-0.0712049	0.0741034	-0.227845	146.651	146.396	249.1	445.451	589.178	669.917	441.595	461.386	447.118	H.D1	Low Exp	S.D	H.U	N.D	N.D	N.D	N.D	N.D
ENSMUST00000049644.8	Dppa3	chr6	122626419	+	-1.89934	1.95505	0.0636434	-0.0109933	0.475796	0.468185	0.289963	0.209819	0.408668	17.5229	224.902	39.1238	71.2777	50.3495	57.4769	831.481	803.713	927.666	Low Exp	H.U	Low Exp	N.D	S.U	S.U	Others	N.D	S.U
ENSMUST00000171543.7	Prom1	chr5	44101944	-	-1.89872	-0.0829128	-0.459372	-2.58234	0.66075	1.21767	0.293744	0.185895	0.17679	143.225	469.456	261.953	272.395	48.1068	71.9369	59.1817	56.597	60.3239	Low Exp	N.D	S.D	H.D	Low Exp	Low Exp	Low Exp	Low Exp	Low Exp
ENSMUST00000118314.7	Nexmif	chrX	104201183	-	-1.89718	-0.600511	-0.325612	1.19837	-0.0918514	-0.176307	-0.146565	-0.0196656	-0.138609	396.997	662.465	714.081	894.156	813.637	910.195	1324.61	1375.15	1414.03	Low Exp	Low Exp	Others	H.U	N.D	N.D	N.D	N.D	N.D
ENSMUST00000107189.7	Sh3gl2	chr4	85205476	+	-1.89534	-0.327672	-0.502817	-0.580835	-0.143851	-0.215188	0.0737624	0.0663523	-0.0330319	1966.35	4896.16	2970.5	3796.82	1594.12	1790.11	1599.83	1586.08	1640.52	H.D1	Others	S.D	S.D	N.D	N.D	N.D	N.D	N.D
ENSMUST00000023601.13	St6gal1	chr16	23224756	+	-1.89525	-0.256502	-0.0984876	1.16225	-0.257532	-0.582491	-0.134865	0.0349186	-0.499484	293.776	204.11	458.419	245.508	211.789	219.068	406.914	428.885	387.706	H.D1	Low Exp	N.D	H.U	N.D	S.D	N.D	N.D	S.D
ENSMUST00000178704.7	Ddc	chr11	11898143	-	-1.8951	-0.280345	-0.0102458	-0.481848	0.0651356	-0.114415	0.00683181	0.0220847	-0.0957363	259.112	801.764	819.809	622.815	296.276	320.094	398.845	398.174	410.177	Low Exp	Low Exp	Low Exp	Low Exp	Low Exp	Low Exp	Low Exp	Low Exp	Low Exp
ENSMUST00000046614.9	Gipc2	chr3	152166230	-	-1.89493	0.0329605	0.358616	0.115617	0.000811164	-0.00828491	-0.107488	-0.207985	-0.0169688	22.9615	11244	6843.93	8952.72	5539.08	6348.76	6873.93	6612.67	7549.44	Low Exp	N.D	Others	N.D	N.D	N.D	N.D	N.D	N.D
ENSMUST00000022428.12	Rnase4	chr14	51091112	+	-1.89485	-0.125155	-0.462362	-0.774634	0.0632136	-0.239991	0.345475	-0.339323	0.0688103	30.2647	116.092	60.6981	82.2454	33.5592	34.6555	26.7123	20.9089	25.51	Low Exp	N.D	Low Exp	Low Exp	Low Exp	Low Exp	Low Exp	Low Exp	Low Exp
ENSMUST00000183087.1	Bvht	chr18	61639620	+	-1.89398	0.251585	0.38845	-0.350319	-0.0489375	0.04123	-0.413152	0.0171936	-0.501281	127.238	273.999	175.547	181.977	88.5066	105.649	59.5379	68.07	61.8735	H.D1	N.D	S.U	Others	N.D	N.D	S.D	N.D	S.D
ENSMUST00000052126.5	Fam25c	chr14	34355389	-	-1.89247	0.202805	-0.439484	0.13113	-0.346289	0.144318	0.0374733	0.123857	0.0433512	58.5564	361.178	208.239	270.967	151.817	203.985	321.652	329.901	342.952	H.D1	N.D	Others	N.D	Others	N.D	N.D	N.D	N.D
ENSMUST00000031766.11	Asns	chr6	7693208	-	-1.89243	0.065391	0.0994272	-0.486401	-0.0322808	-0.0603844	-0.053743	0.0153443	-0.115267	1851.2	9642.7	4406.92	6681.64	3062.45	3482.64	4856.34	4945.07	5064.94	H.D1	N.D	N.D	S.D	N.D	N.D	N.D	N.D	N.D
ENSMUST00000009689.10	Kcnq1	chr7	143107241	+	-1.89163	0.0393413	0.0404633	1.98605	0.148103	0.0568241	-0.15191	-0.197359	-0.0338899	1320.17	953.88	3348.55	1461.45	1801.48	2001.98	31.7553	31.0936	35.0577	Low Exp	Low Exp	Low Exp	Low Exp	Low Exp	Low Exp	Low Exp	Low Exp	Low Exp
ENSMUST00000049787.2	Lrrn4	chr2	132880883	-	-1.89064	-0.092574	-0.209384	-0.481021	-0.483611	-0.0827176	0.217117	-0.173322	0.122494	19.2102	51.1961	61.4622	37.1998	14.3457	19.1139	43.7849	38.0764	44.997	Low Exp	Low Exp	Low Exp	Low Exp	Low Exp	Low Exp	Low Exp	Low Exp	Low Exp
ENSMUST00000111265.8	Tspan18	chr2	93334486	-	-1.89045	-0.140978	-0.0400163	-0.820057	-0.322037	-1.14145	-0.655518	-0.259862	-1.09717	16.0008	188.454	164.601	132.391	46.0716	42.708	108.403	120.874	103.352	Low Exp	Low Exp	Low Exp	Low Exp	Low Exp	Low Exp	Low Exp	Low Exp	Low Exp
ENSMUST00000147695.8	Lonrf2	chr1	38836711	-	-1.89023	-0.0160176	-0.143818	1.41024	-0.0835893	0.114171	0.205176	-0.181642	-0.306607	65.4028	124.628	104.842	151.7	149.227	183.245	90.4656	78.542	81.1275	Low Exp	Low Exp	Low Exp	Low Exp	Low Exp	Low Exp	Low Exp	Low Exp	Low Exp
ENSMUST00000016488.12	Ppdpf	chr2	181187323	+	-1.88932	-0.0510361	0.182013	-0.372792	1.35509	0.661515	-0.120312	-0.350131	-0.183012	23.4269	52.5599	32.7063	39.0679	34.1679	28.23	53.6657	49.6029	55.9524	Low Exp	Low Exp	Low Exp	Low Exp	Low Exp	Low Exp	Low Exp	Low Exp	Low Exp
ENSMUST00000127448.7	9630014M24Rik	chr18	38601617	+	-1.88491	-0.27042	0.191815	1.62338	0.231259	0.227627	0.385635	0.497538	0.161837	60.283	55.9801	29.2678	81.6339	95.6155	108.734	25.5705	26.6369	25.0715	Low Exp	Low Exp	Low Exp	Low Exp	Low Exp	Low Exp	Low Exp	Low Exp	Low Exp
ENSMUST00000069004.13	Dcbld1	chr10	52233647	+	-1.88471	-0.913812	-0.500624	0.758989	-0.340466	-0.411736	-0.184285	-0.0281107	-0.30441	839.132	881.325	1477.04	1106.45	801.741	901.846	877.128	919.073	899.892	H.D1	I.D	S.D	I.U	Others	S.D	N.D	N.D	Others
ENSMUST00000031565.14	Fscn1	chr5	142960355	+	-1.88295	0.116645	0.0463545	-0.872939	0.00128995	0.0198986	-0.117994	-0.0402005	-0.257064	641.773	2925.78	1503.85	1868.14	705.114	816.036	1130.99	1155.5	1151	H.D1	N.D	N.D	I.D	N.D	N.D	N.D	N.D	N.D
ENSMUST00000005601.8	Il27ra	chr8	84042587	-	-1.881	0.525104	0.170425	0.602643	0.547334	0.48498	NA	NA	NA	33.608	51.627	26.4006	38.7809	37.2786	41.7621	NA	NA	NA	Low Exp	Low Exp	Low Exp	Low Exp	Low Exp	Low Exp	Low Exp	Low Exp	Low Exp
ENSMUST00000099356.9	Arrdc3	chr13	80883411	+	-1.87992	0.358637	0.569762	0.509059	0.0148232	0.0701213	-0.0203165	0.0114606	-0.00778667	1091.73	1722.14	1014.72	1346.46	993.688	1165.78	1370.87	1377.8	1465.88	H.D1	Others	Others	S.U	N.D	N.D	N.D	N.D	N.D
ENSMUST00000211821.1	Cacna1e	chr1	154864067	-	-1.87967	-0.682516	0.0751877	1.16333	0.434713	0.234701	-0.143301	0.0533915	-0.109282	28.2052	37.0437	128.644	50.6146	55.2808	58.4633	108.297	114.888	116.534	Low Exp	Low Exp	Low Exp	Low Exp	Low Exp	Low Exp	Low Exp	Low Exp	Low Exp
ENSMUST00000066427.10	Sp100	chr1	85650013	+	-1.87855	0.0549684	-0.116664	1.38296	-0.403195	-0.413519	0.203195	-0.0568676	-0.307264	20.3252	116.86	79.5953	137.669	120.666	137.939	89.7109	81.091	80.1591	Low Exp	Low Exp	Low Exp	Low Exp	Low Exp	Low Exp	Low Exp	Low Exp	Low Exp
ENSMUST00000048043.11	Coro2b	chr9	62537043	-	-1.87822	-0.298503	0.106435	-1.51635	0.111608	-0.20686	0.224824	NA	-0.0355557	124.292	235.19	194.777	159.589	44.0938	45.3314	20.6288	NA	20.1032	Low Exp	Low Exp	N.D	Low Exp	Low Exp	Low Exp	Low Exp	Low Exp	Low Exp
ENSMUST00000031542.12	Oasl2	chr5	114896983	+	-1.87813	0.397055	0.726502	-0.0485636	0.134488	0.0560978	-0.112717	0.206637	-0.472133	18.2041	47.226	25.7766	31.6685	18.7002	21.1102	163.943	182.523	155.82	Low Exp	Low Exp	Low Exp	Low Exp	Low Exp	Low Exp	Low Exp	Low Exp	Low Exp
ENSMUST00000210253.1	Gm5608	chr8	13547028	-	-1.87806	0.192863	0.299173	1.10849	-0.671596	-0.261191	0.124876	0.323957	-0.349999	35.9714	87.1102	137.898	88.149	65.7365	84.6144	85.6731	91.7218	77.9742	Low Exp	Low Exp	Low Exp	Low Exp	Low Exp	Low Exp	Low Exp	Low Exp	Low Exp
ENSMUST00000009617.9	Kcnc4	chr3	107459552	-	-1.87529	-0.846031	-1.35948	0.401124	NA	NA	NA	0.56153	0.162617	17.451	17.0232	19.0486	18.6782	NA	NA	NA	18.8304	17.343	Low Exp	Low Exp	Low Exp	Low Exp	Low Exp	Low Exp	Low Exp	Low Exp	Low Exp
ENSMUST00000107598.8	Pakap	chr4	57845248	+	-1.87481	-0.221699	-0.289855	-1.17685	0.0506222	0.0003537	-0.098043	-0.0318315	-0.254493	552.018	1517.2	1016.25	1040.38	338.574	382.409	659.006	670.185	666.399	H.D1	N.D	Others	H.D	N.D	N.D	N.D	N.D	N.D
ENSMUST00000028735.7	Jag1	chr2	137116644	-	-1.87456	-0.171492	-0.0149864	-1.08882	0.355849	0.101077	0.0887329	0.112931	0.0416006	428.989	939.046	752.593	641.149	245.897	256.342	226.28	227.086	236.883	H.D1	N.D	N.D	H.D	Others	N.D	Low Exp	Low Exp	Low Exp
ENSMUST00000208431.1	Gm44618	chr7	28629248	+	-1.87387	0.196442	0.354197	-1.1787	NA	NA	NA	NA	0.0659256	23.8856	61.7781	26.6572	36.8651	NA	NA	NA	NA	18.395	Low Exp	Low Exp	Low Exp	Low Exp	Low Exp	Low Exp	Low Exp	Low Exp	Low Exp
ENSMUST00000030643.2	Extl1	chr4	134372546	-	-1.87386	0.334274	0.141334	-0.485527	0.441915	0.0648552	-0.365833	-0.0601753	-0.408356	58.1782	179.38	91.371	112.444	62.0597	61.375	41.6608	45.7312	43.8073	Low Exp	Low Exp	Low Exp	Low Exp	Low Exp	Low Exp	Low Exp	Low Exp	Low Exp
ENSMUST00000197440.4	Slc7a7	chr14	54417699	-	-1.87226	-1.0784	-0.977344	0.419119	0.310277	-0.00475236	-0.161355	0.0446487	-0.69186	266.859	201.382	122.782	237.238	189.525	192.443	74.949	79.7826	68.119	H.D1	H.D	I.D	S.U	Others	N.D	Low Exp	Low Exp	Low Exp
ENSMUST00000024708.5	Tnfrsf21	chr17	43016584	+	-1.87213	-0.499182	-0.0949617	0.363994	-0.616441	-0.49569	-0.275132	-0.0423305	-0.47078	743.387	1045.19	939.243	1048.42	598.628	711.886	511.714	548.79	513.108	H.D1	S.D	N.D	Others	I.D	S.D	Others	N.D	S.D
ENSMUST00000093893.11	Arhgap42	chr9	9239026	-	-1.87182	0.0408347	-0.340668	-0.119258	-0.248752	-0.0704599	-0.0245115	0.106997	-0.185835	640.72	1362.46	1243.38	1022.27	520.798	633.783	1365.21	1422.72	1377.05	H.D1	N.D	Others	N.D	N.D	N.D	N.D	N.D	N.D
ENSMUST00000032421.3	St8sia1	chr6	142964396	-	-1.87109	0.115006	0.0983951	-0.423704	-0.0162712	0.0607486	0.0733607	0.00907527	-0.0944464	969.167	2608.92	1058.38	1794.52	853.068	1006.45	1582.6	1538.19	1590.48	H.D1	N.D	N.D	S.D	N.D	N.D	N.D	N.D	N.D
ENSMUST00000097175.4	Dppa2	chr16	48310476	+	-1.86885	0.360277	-0.40293	2.35769	0.136804	0.166534	-0.141889	-0.0690017	-0.134463	181.879	306.374	319.839	496.922	662.957	771.822	1425.1	1451.54	1521.69	H.D1	Others	S.D	H.U	N.D	N.D	N.D	N.D	N.D
ENSMUST00000112574.8	Klf8	chrX	153237748	+	-1.86593	0.0103678	-0.394314	-0.481158	-0.325601	-0.0539893	-0.182892	-0.0324425	-0.418073	452.974	1399.91	1258.66	990.235	414.435	517.972	706.954	738.847	699.616	H.D1	N.D	S.D	S.D	Others	N.D	N.D	N.D	S.D
ENSMUST00000050020.7	Jaml	chr9	45079228	+	-1.86579	0.594474	-0.699061	-2.92961	NA	NA	NA	NA	NA	21.0114	112.848	24.3645	50.3916	NA	NA	NA	NA	NA	Low Exp	Low Exp	Low Exp	Low Exp	Low Exp	Low Exp	Low Exp	Low Exp	Low Exp
ENSMUST00000226342.2	Dgkh	chr14	78732776	-	-1.86429	-0.691718	-0.231062	-0.526829	0.065512	-0.0967879	0.0502779	-0.0813732	-0.0834132	742.278	1196.39	1143.57	1036.79	482.367	524.354	360.079	342.506	366.192	H.D1	I.D	N.D	S.D	Low Exp	Low Exp	Low Exp	Low Exp	Low Exp
ENSMUST00000121992.1	Ido2	chr8	24576331	-	-1.86344	0.215141	0.031248	0.194216	0.471514	0.063486	NA	0.603556	NA	19.5172	40.0922	42.8408	30.5102	23.9321	23.0919	NA	15.9391	NA	Low Exp	Low Exp	Low Exp	Low Exp	Low Exp	Low Exp	Low Exp	Low Exp	Low Exp
ENSMUST00000023291.5	Mapk8ip2	chr15	89453926	+	-1.86308	-0.380574	0.343754	-3.39996	NA	NA	NA	NA	NA	46.934	214.849	82.0156	133.359	NA	NA	NA	NA	NA	Low Exp	Low Exp	Low Exp	Low Exp	Low Exp	Low Exp	Low Exp	Low Exp	Low Exp
ENSMUST00000205156.2	Emp1	chr6	135362545	+	-1.85975	0.225419	0.0362517	0.974903	0.34462	0.654615	-0.12798	-0.308672	-0.623482	17.28	131.077	28.4266	125.204	123.111	160.448	32.2761	30.3197	29.6851	Low Exp	Low Exp	Low Exp	Low Exp	Others	I.U	Low Exp	Low Exp	Low Exp
ENSMUST00000070256.8	Kcnq3	chr15	66286642	-	-1.85931	-0.195805	-0.208439	0.387306	-0.0586455	-0.450109	-0.241871	-0.197064	-0.566978	71.463	60.6158	109.566	55.9979	38.6849	38.9592	61.2856	61.7146	59.0529	Low Exp	Low Exp	Low Exp	Low Exp	Low Exp	Low Exp	Low Exp	Low Exp	Low Exp
ENSMUST00000106532.3	Slc16a5	chr11	115462472	+	-1.85811	0.673118	0.154462	1.08488	-0.561375	-0.766929	0.0952471	-0.216447	-0.1604	35.1974	91.475	70.1839	75.7752	58.3121	62.7747	42.8987	38.355	41.9541	Low Exp	Low Exp	Low Exp	Low Exp	Low Exp	Low Exp	Low Exp	Low Exp	Low Exp
ENSMUST00000154169.3	Rell1	chr5	63968821	-	-1.85622	-0.248126	-0.511591	-0.159868	-0.10225	0.00926995	0.0166279	0.0386698	-0.0632187	1716.28	1740.66	1161.19	1425.92	751.653	898.321	1227.86	1230.91	1272.47	H.D1	N.D	S.D	N.D	N.D	N.D	N.D	N.D	N.D
ENSMUST00000143911.7	Hnf4a	chr2	163506834	+	-1.85622	-0.0320244	-0.294782	-0.660718	0.212069	-0.0987525	-0.512592	-0.295884	-1.02262	46.3843	65.5331	52.7291	45.6036	21.1372	21.5968	52.3227	55.5081	48.9054	Low Exp	Low Exp	Low Exp	Low Exp	Low Exp	Low Exp	Low Exp	Low Exp	Low Exp
ENSMUST00000237091.1	Gm36037	chr18	34982922	+	-1.85585	0.737524	0.507519	-0.628118	0.774657	0.816323	-0.0686248	-0.231869	-0.425123	33.4439	176.167	122.573	91.4523	52.7437	62.3904	82.444	77.6502	78.2595	Low Exp	Low Exp	Low Exp	Low Exp	Low Exp	Low Exp	Low Exp	Low Exp	Low Exp
ENSMUST00000020759.11	Efemp1	chr11	28853251	+	-1.85555	0.146417	-0.323451	0.415594	NA	-0.0547483	0.390685	-0.348786	0.123605	22.0628	30.8885	47.7636	25.688	NA	20.3453	25.5753	19.6751	24.6155	Low Exp	Low Exp	Low Exp	Low Exp	Low Exp	Low Exp	Low Exp	Low Exp	Low Exp
ENSMUST00000034592.10	Dscaml1	chr9	45430352	+	-1.85522	0.399929	0.113172	1.45277	0.0676243	-0.288409	0.1428	0.217825	0.042092	120.497	142.274	208.184	150.728	158.061	161.032	252.615	259.036	260.138	Low Exp	Low Exp	Low Exp	Low Exp	Low Exp	Low Exp	Low Exp	Low Exp	Low Exp
ENSMUST00000168081.8	Eya1	chr1	14310235	-	-1.85467	0.182574	-0.454126	0.328222	-0.0430644	-0.0350797	0.0788462	0.102151	-0.144004	731.372	731.469	496.213	582.312	391.307	448.92	743.587	745.232	733.249	H.D1	N.D	Others	Others	N.D	N.D	N.D	N.D	N.D
ENSMUST00000111816.2	Trim71	chr9	114564321	-	-1.85251	-0.0139881	0.158631	-0.34852	-0.0223838	-0.030798	0.0346998	-0.0218689	-0.057961	2601.56	8936.73	5742.66	6529.69	3218.15	3686.05	3809.29	3714.76	3930.92	H.D1	N.D	N.D	Others	N.D	N.D	N.D	N.D	N.D
ENSMUST00000009138.12	Stk38	chr17	29007950	-	-1.85047	-0.0740631	-0.160225	-1.02361	-0.0402058	0.0652954	-0.112002	-0.0510143	-0.0667694	1582.07	3642.51	2290.81	2429.04	834.615	993.423	1444.15	1465.89	1562.13	H.D1	N.D	N.D	H.D	N.D	N.D	N.D	N.D	N.D
ENSMUST00000025399.8	Pmaip1	chr18	66458594	+	-1.8489	-0.121556	-0.46145	1.0375	-0.246507	-0.37453	0.16024	-0.234663	-0.0353155	25.5875	48.7352	62.3237	53.4558	43.7559	48.6352	44.7853	38.8337	44.2882	Low Exp	Low Exp	Low Exp	Low Exp	Low Exp	Low Exp	Low Exp	Low Exp	Low Exp
ENSMUST00000111529.7	Ablim1	chr19	57118956	-	-1.84883	-0.280313	-0.212455	-2.50602	0.0933766	0.08194	-0.341829	0.00549864	-0.354807	348.93	1095.64	274.017	683.013	100.935	115.182	88.6413	98.9459	93.7834	H.D1	Others	Low Exp	H.D	Low Exp	Low Exp	Low Exp	Low Exp	Low Exp
ENSMUST00000058845.8	Basp1	chr15	25413736	-	-1.84875	0.142718	0.0790546	0.589293	-0.136631	-0.325542	-0.101708	0.0499177	-0.2552	142.008	427.754	608.061	371.421	269.188	290.878	338.555	354.161	342.873	H.D1	N.D	N.D	I.U	N.D	Others	N.D	N.D	N.D
ENSMUST00000049676.2	Trpv3	chr11	73267519	+	-1.84819	0.596046	-0.193214	0.106326	0.365825	0.479923	-0.307658	-0.553821	-0.618638	18.6119	83.1554	38.3717	52.9311	38.0279	45.863	59.5589	54.8633	57.942	Low Exp	Low Exp	Low Exp	Low Exp	Low Exp	Low Exp	Low Exp	Low Exp	Low Exp
ENSMUST00000067754.10	Rab37	chr11	115091431	+	-1.8466	-0.131106	0.0531494	0.477295	0.00853059	-0.237063	NA	NA	NA	161.255	179.683	214.287	166.401	120.354	127.208	NA	NA	NA	Low Exp	Low Exp	Low Exp	Low Exp	Low Exp	Low Exp	Low Exp	Low Exp	Low Exp
ENSMUST00000088402.11	Hdac7	chr15	97831801	-	-1.84572	-0.890508	0.0960177	-1.70022	0.216173	0.0446786	0.423239	NA	-0.0607661	125.733	304.71	102.213	238.099	60.8375	65.4196	22.3118	NA	19.9166	Low Exp	I.D	Low Exp	Low Exp	Low Exp	Low Exp	Low Exp	Low Exp	Low Exp
ENSMUST00000035645.11	Rusc2	chr4	43382068	+	-1.84507	0.52043	-0.177874	-0.759514	0.102433	0.0824793	0.0306421	-0.00124015	-0.0338127	292.175	1475.6	733.093	821.291	344.238	390.471	630.793	619.754	656.852	H.D1	S.U	N.D	I.D	N.D	N.D	N.D	N.D	N.D
ENSMUST00000039071.2	Cacng5	chr11	107915011	-	-1.84469	0.0826862	-0.807789	-3.01915	NA	0.360742	NA	NA	NA	21.575	281.902	113.953	152.553	NA	21.6024	NA	NA	NA	Low Exp	Low Exp	Low Exp	Low Exp	Low Exp	Low Exp	Low Exp	Low Exp	Low Exp
ENSMUST00000149046.3	Rtl1	chr12	109600340	-	-1.8443	-0.69581	-0.665249	0.667824	-0.253718	-0.153737	NA	NA	NA	649.612	596.836	513.972	690.891	494.539	586.589	NA	NA	NA	H.D1	Low Exp	Low Exp	I.U	N.D	N.D	Low Exp	Low Exp	Low Exp
ENSMUST00000086399.5	Icam1	chr9	21015984	+	-1.84375	0.250486	0.148293	1.14112	0.127695	0.0604446	0.127123	0.0759506	0.0795525	296.775	669.304	882.181	670.378	648.072	727.54	730.812	714.185	764.111	H.D1	N.D	N.D	H.U	N.D	N.D	N.D	N.D	N.D
ENSMUST00000041717.13	Tcf7l2	chr19	55741817	+	-1.84374	0.0708087	-0.107391	0.133335	-0.0225149	0.0832748	-0.0394177	0.00636113	-0.205595	594.43	2025.35	1381.45	1595.68	984.436	1176.02	1606.73	1621.87	1619	H.D1	N.D	N.D	N.D	N.D	N.D	N.D	N.D	N.D
ENSMUST00000102532.9	Sema3b	chr9	107609187	-	-1.84322	-0.568073	NA	0.171771	NA	0.656612	NA	NA	NA	23.2148	25.6729	NA	24.9545	NA	23.5193	NA	NA	NA	Low Exp	Low Exp	Low Exp	Low Exp	Low Exp	Low Exp	Low Exp	Low Exp	Low Exp
ENSMUST00000053336.7	2510009E07Rik	chr16	21694581	-	-1.84131	0.677311	0.143885	0.451819	-0.248289	-0.00209771	-0.0224716	0.0678623	-0.150821	82.3747	843.979	799.696	570.24	374.477	469.389	1306.83	1341.48	1333.39	Low Exp	I.U	N.D	S.U	N.D	N.D	N.D	N.D	N.D
ENSMUST00000170651.1	Dnah8	chr17	30624354	+	-1.84123	0.466918	0.279387	-0.401301	0.00432633	0.1615	-0.0783032	-0.0508109	-0.165008	2624.36	7939.48	8149.52	4795.57	2323.42	2820.05	2723.47	2732.01	2819.31	H.D1	S.U	Others	S.D	N.D	N.D	N.D	N.D	N.D
ENSMUST00000021177.14	Sec14l1	chr11	117115240	+	-1.84099	-0.0870954	-0.328922	1.22801	-0.28777	-0.172266	-0.139304	0.0627939	-0.333654	602.796	1027.91	636.392	1198.8	1036	1233.74	763.153	813.94	763.384	H.D1	N.D	Others	H.U	Others	N.D	N.D	N.D	Others
ENSMUST00000090973.11	Nes	chr3	87971079	+	-1.83997	0.280891	0.0851065	-1.59912	-0.332004	-0.0770587	0.0266746	-0.348874	-0.047281	144.83	316.64	189.025	175.66	40.3146	50.2011	104.52	91.5938	108.525	Low Exp	Low Exp	Low Exp	Low Exp	Low Exp	Low Exp	Low Exp	Low Exp	Low Exp
ENSMUST00000134503.7	Ggt1	chr10	75568663	+	-1.8371	0.324202	0.172636	-2.7882	NA	0.702885	0.0785739	-0.26439	-0.58666	42.0074	217.533	137.092	107.737	NA	18.6569	64.3446	57.2418	55.5892	Low Exp	Others	N.D	Low Exp	Low Exp	Low Exp	Low Exp	Low Exp	Low Exp
ENSMUST00000021750.14	Ryr2	chr13	12106847	-	-1.83695	-1.08662	-0.396134	0.508998	-0.211492	-0.499665	-0.138393	0.00461581	-0.278646	185.717	856.764	1172.51	1037.88	705.94	744.703	1472.22	1535.4	1497.88	Low Exp	Low Exp	S.D	S.U	N.D	S.D	N.D	N.D	Others
ENSMUST00000111236.3	Tnfrsf19	chr14	61037972	-	-1.83637	0.180104	-0.218849	-0.229503	0.032693	-0.0568978	-0.0215902	0.0220751	-0.184253	317.582	1280.51	1198.92	892.833	474.718	528.429	1960.36	1979.18	1977.8	H.D1	N.D	N.D	N.D	N.D	N.D	N.D	N.D	N.D
ENSMUST00000147030.1	Macf1	chr4	123664777	-	-1.83581	-0.0515407	-0.00963853	-0.184578	-0.0659465	0.0137025	0.0245434	0.0107345	-0.022253	2618.7	7189.32	5866	5497.57	2889.56	3411.43	5189.24	5134.95	5438.06	H.D1	N.D	N.D	N.D	N.D	N.D	N.D	N.D	N.D
ENSMUST00000222324.1	Gm40977	chr13	62097770	+	-1.83329	-0.231781	-0.259672	-1.17484	-0.382835	-0.266853	0.0168735	0.116173	-0.0585289	65.8575	574.543	474.564	396.227	112.186	132.852	343.609	353.524	356.955	H.D1	N.D	N.D	H.D	S.D	Others	N.D	N.D	N.D
ENSMUST00000093362.11	Urgcp	chr11	5741123	-	-1.83162	0.321962	-0.14847	0.0408281	-0.239376	-0.300015	0.0556459	-0.0220906	-0.169965	237.086	284.955	171.872	200.322	111.189	124.77	494.066	477.925	487.266	H.D1	Low Exp	Low Exp	Low Exp	Low Exp	Low Exp	N.D	N.D	N.D
ENSMUST00000186723.2	Gramd1a	chr7	31155896	-	-1.83112	-0.00369257	0.117551	-0.253652	-0.166057	-0.160428	-0.172231	0.0169064	-0.279764	259.085	592.452	371.407	439.012	216.097	249.243	312.506	331.246	321.607	H.D1	N.D	N.D	N.D	N.D	N.D	N.D	N.D	Others
ENSMUST00000076670.2	Plppr1	chr4	49059282	+	-1.83108	-0.574743	-0.0234328	-0.728988	NA	0.452934	-0.266481	-0.234928	-0.0819535	21.3806	41.278	128.676	33.5305	NA	18.738	55.5522	55.439	62.5621	Low Exp	Low Exp	Low Exp	Low Exp	Low Exp	Low Exp	Low Exp	Low Exp	Low Exp
ENSMUST00000156585.8	Ldb1	chr19	46045232	-	-1.83095	-0.236944	-0.116322	-0.328048	-0.117305	-0.0377626	0.095552	0.0540104	-0.0601956	580.721	1626.69	896.303	1283.79	620.021	731.616	787.3	770.82	794.608	H.D1	N.D	N.D	Others	N.D	N.D	N.D	N.D	N.D
ENSMUST00000097317.9	Slc29a1	chr17	45595903	-	-1.82978	0.145264	-0.647699	0.443051	-0.0331709	0.143721	0.151103	-0.00452678	-0.108666	317.956	901.184	515.222	748.997	529.298	645.187	410.693	386.057	399.931	H.D1	N.D	I.D	S.U	N.D	N.D	N.D	N.D	N.D
ENSMUST00000026703.5	Bach1	chr16	87699026	+	-1.82939	0.241987	0.122353	0.51457	-0.0179674	-0.0482859	-0.163946	-0.0623586	-0.238627	1086.87	1544.74	1191.69	1264.24	926.108	1052.34	1506.69	1550.19	1566.96	H.D1	N.D	N.D	S.U	N.D	N.D	N.D	N.D	N.D
ENSMUST00000091420.5	Skida1	chr2	18049051	-	-1.82931	0.310078	-0.286709	1.25872	-0.271275	-0.0465739	-0.330885	-0.0855418	-0.252404	57.8644	182.821	56.1682	187.082	163.595	203.223	177.485	190.914	193.965	Low Exp	Low Exp	Low Exp	Low Exp	Others	N.D	Low Exp	Low Exp	Low Exp
ENSMUST00000029674.7	Efna4	chr3	89338026	-	-1.82897	0.00347365	0.228202	-0.304823	0.208059	0.00246041	0.0281468	0.170448	-0.244478	90.734	195.28	108.38	142.754	78.6109	83.417	102.468	107.261	100.048	H.D1	N.D	N.D	Others	N.D	N.D	N.D	N.D	N.D
ENSMUST00000097561.8	Csrp1	chr1	135720061	+	-1.82884	0.127072	-0.033784	-0.0374005	0.0537496	-0.0395131	-0.305574	-0.0725969	-0.287872	295.041	614.927	361.151	454.736	266.84	297.435	398.729	426.829	426.678	H.D1	N.D	N.D	N.D	N.D	N.D	Others	N.D	Others
ENSMUST00000112533.7	Ly75	chr2	60383272	-	-1.82864	-0.288067	-0.171771	-0.389158	-0.158954	-0.113208	-0.0480205	-0.018298	-0.161099	1327.71	3514.43	2009.77	2786.07	1285.66	1500.82	1301.62	1306.33	1335.24	H.D1	Others	N.D	S.D	N.D	N.D	N.D	N.D	N.D
ENSMUST00000114246.3	Fzd7	chr1	59482424	+	-1.82712	0.129668	0.0774175	0.703421	-0.248652	0.041297	-0.250694	-0.162719	-0.162307	158.934	170.491	106.884	153.912	111.804	141.438	122.989	125.757	134.917	Low Exp	Low Exp	Low Exp	Low Exp	Low Exp	Low Exp	Low Exp	Low Exp	Low Exp
ENSMUST00000211921.1	Gm31805	chr8	95833675	-	-1.823	1.39737	0.784976	0.426305	0.349632	0.301455	0.499054	0.313935	0.594105	21.8472	97.7888	38.0244	46.7589	37.7601	42.0739	51.9994	47.9875	57.749	Low Exp	Low Exp	Low Exp	Low Exp	Low Exp	Low Exp	Low Exp	Low Exp	Low Exp
ENSMUST00000048655.7	Dusp10	chr1	184034459	+	-1.82297	0.571848	0.228087	-2.50279	0.724135	0.274013	-0.0334721	0.0761011	-0.302802	192.955	382.531	234.959	173.797	31.2823	30.0963	58.2727	60.0829	56.7126	H.D1	S.U	N.D	Low Exp	Low Exp	Low Exp	Low Exp	Low Exp	Low Exp
ENSMUST00000027800.14	Tmem63a	chr1	180942459	+	-1.82272	0.0417292	-0.212887	-1.69131	-0.0586188	-0.239773	-0.149356	-0.395612	-0.256704	128	270.472	187.64	161.338	38.01	40.774	72.7278	66.9736	74.9528	Low Exp	N.D	N.D	Low Exp	Low Exp	Low Exp	Low Exp	Low Exp	Low Exp
ENSMUST00000165257.7	Tsku	chr7	98361287	-	-1.8189	-0.141285	0.0784568	0.289435	-0.0245021	0.051014	-0.119625	-0.0192166	-0.239765	198.666	197.123	150.061	172.755	115.89	136.1	156.203	160.571	159.782	H.D1	N.D	N.D	Others	N.D	N.D	N.D	N.D	N.D
ENSMUST00000115580.2	Gm5820	chr18	38892458	+	-1.81697	-0.824098	NA	0.289899	NA	0.185424	NA	NA	NA	23.638	21.7919	NA	23.51	NA	19.3874	NA	NA	NA	Low Exp	Low Exp	Low Exp	Low Exp	Low Exp	Low Exp	Low Exp	Low Exp	Low Exp
ENSMUST00000009143.7	Bmp7	chr2	172940305	-	-1.81522	0.172348	-0.0693187	-1.81498	0.0255386	0.132657	-0.0462096	-0.0925075	-0.0683684	140.341	819.256	464.453	458.159	100.115	119.882	283.909	278.001	300.452	Low Exp	N.D	N.D	H.D	Low Exp	Low Exp	N.D	N.D	N.D
ENSMUST00000155203.1	Zbtb10	chr3	9250563	+	-1.81484	0.00582734	-0.636875	-0.0691537	-0.0739404	0.174337	-0.0270624	-0.0415522	-0.087717	165.967	1292.13	1206.06	993.502	550.715	691.164	1159.39	1147.49	1209.26	Low Exp	N.D	I.D	N.D	N.D	N.D	N.D	N.D	N.D
ENSMUST00000221332.1	Gm34081	chr12	109516740	-	-1.81249	-0.0812188	-0.400387	0.400885	-0.521091	-0.13573	0.168964	0.153813	0.412718	33.5485	95.6028	91.0007	85.2837	50.1997	65.5562	21.8073	21.4075	25.4776	Low Exp	Low Exp	Low Exp	Low Exp	Low Exp	Low Exp	Low Exp	Low Exp	Low Exp
ENSMUST00000046518.11	Itpk1	chr12	102704940	-	-1.81167	-0.370242	-0.381428	1.08795	-0.0137337	-0.0598757	0.0431567	0.0689948	-0.0050612	1584.8	4655.93	4084.88	5647.05	5106.86	5774.77	2321.33	2329.21	2430.98	H.D1	Others	S.D	H.U	N.D	N.D	N.D	N.D	N.D
ENSMUST00000078525.6	Rnf150	chr8	82863285	+	-1.81132	-0.710823	-0.160396	-0.613329	NA	0.719545	NA	NA	NA	18.1772	39.2513	34.4863	34.1849	NA	22.7291	NA	NA	NA	Low Exp	Low Exp	Low Exp	Low Exp	Low Exp	Low Exp	Low Exp	Low Exp	Low Exp
ENSMUST00000020962.11	Ubxn2a	chr12	4907705	-	-1.81026	0.19036	0.0276991	-0.241141	-0.163013	-0.0915272	-0.113242	-0.0910975	-0.213316	1346.86	5135.38	3546.12	3565.04	1765.42	2078.65	3680.3	3685.11	3793.7	H.D1	N.D	N.D	N.D	N.D	N.D	N.D	N.D	N.D
ENSMUST00000086617.10	Myo18b	chr5	112896364	-	-1.81008	-0.487165	0.116206	-1.06009	-0.106424	-0.127277	0.0125239	0.339033	0.13206	37.6633	285.13	171.523	215.163	70.3871	80.3613	59.7657	67.294	66.4797	Low Exp	Low Exp	Low Exp	Low Exp	Low Exp	Low Exp	Low Exp	Low Exp	Low Exp
ENSMUST00000106051.7	C77080	chr4	129227872	-	-1.8098	-0.0225519	-0.201813	-0.221787	-0.185061	-0.111221	0.142783	0.0732603	-0.00451429	431.767	1177.04	508.268	885.367	440.107	517.969	477.931	463.956	483.182	H.D1	N.D	N.D	N.D	N.D	N.D	N.D	N.D	N.D
ENSMUST00000226482.1	Gm46515	chr15	36695665	-	-1.80936	0.686495	-0.0188245	-0.357034	0.0188639	0.344988	0.0382769	-0.260371	-0.497476	90.7257	279.337	169.859	155.46	77.5935	100.565	38.7873	34.8382	34.7493	Low Exp	Low Exp	Low Exp	Low Exp	Low Exp	Low Exp	Low Exp	Low Exp	Low Exp
ENSMUST00000216604.1	Gm30015	chr9	43746100	-	-1.80812	-0.529164	0.144789	0.974229	0.0204858	0.125348	0.320446	0.560923	-0.166682	51.9619	106.849	141.641	130.189	115.775	137.956	28.1896	30.7164	25.2288	H.D1	S.D	N.D	I.U	N.D	N.D	Low Exp	Low Exp	Low Exp
ENSMUST00000040576.9	Parm1	chr5	91517686	+	-1.80681	-0.354982	-0.603428	1.10638	-0.316765	-0.585407	-0.144048	0.0120246	-0.24187	129.222	434.018	444.792	527.164	435.399	460.874	1564.86	1639.52	1614.24	Low Exp	Others	I.D	H.U	Others	I.D	N.D	N.D	N.D
ENSMUST00000029773.12	Cnn3	chr3	121426518	+	-1.80613	0.324808	-0.00547097	-0.294582	0.0899545	0.0568651	-0.00128912	0.0285743	0.0587258	1583.11	3980.43	2933.09	2595.94	1371.33	1553.37	2461.4	2472.47	2677.62	H.D1	Others	N.D	Others	N.D	N.D	N.D	N.D	N.D
ENSMUST00000209299.1	Got1l1	chr8	27223828	-	-1.80551	-0.0403283	0.0893541	-0.812228	0.0723174	-0.00973514	0.036172	0.170769	-0.0622357	257.35	682.396	773.692	463.199	185.258	207.438	571.266	595.53	587.991	H.D1	N.D	N.D	I.D	N.D	N.D	N.D	N.D	N.D
ENSMUST00000206468.1	Gm20670	chr7	64057602	+	-1.80331	0.464747	0.128669	-1.47524	NA	NA	-0.276159	-1.28784	-0.602523	27.3462	109.814	65.6513	57.8604	NA	NA	20.6379	15.7945	19.8976	Low Exp	Low Exp	Low Exp	Low Exp	Low Exp	Low Exp	Low Exp	Low Exp	Low Exp
ENSMUST00000117399.1	Msn	chrX	96096041	+	-1.80292	0.19106	-0.139594	-0.0415319	-0.0605917	0.108649	-0.164607	-0.191011	-0.142509	560.729	1337.91	1337.01	969.996	546.307	666.364	503.132	497.171	539.471	H.D1	N.D	N.D	N.D	N.D	N.D	N.D	N.D	N.D
ENSMUST00000159592.7	Ssh1	chr5	113993789	-	-1.80122	-0.0402394	-0.0257459	-0.196646	-0.223468	-0.276491	-0.126317	-0.0539699	-0.319186	958.323	1551.97	971.937	1179.77	584.617	661.233	855.196	871.517	855.926	H.D1	N.D	N.D	N.D	N.D	Others	N.D	N.D	Others
ENSMUST00000112529.7	Sms	chrX	157492287	-	-1.79724	-0.366547	-0.201145	1.15618	-0.0708382	-0.0692106	0.024162	-0.0310941	-0.027246	345.969	685.571	919.053	850.208	767.801	883.089	1428.27	1393.11	1494.44	H.D1	Others	N.D	H.U	N.D	N.D	N.D	N.D	N.D
ENSMUST00000106334.8	Tmc8	chr11	117782304	+	-1.79697	0.30553	0.0817217	-0.75207	0.879405	0.537647	-0.20856	-0.00166611	-0.428414	27.4483	129.118	100.41	77.9687	45.0457	43.9713	26.783	28.7069	26.6357	Low Exp	Low Exp	Low Exp	Low Exp	Low Exp	Low Exp	Low Exp	Low Exp	Low Exp
ENSMUST00000085658.4	Insyn1	chr9	58488603	+	-1.79634	0.918695	-0.41606	1.44198	0.772184	0.729886	0.143857	-0.227683	0.260206	31.0517	156.416	40.4934	132.952	184.746	207.851	304.091	266.115	338.63	Low Exp	Low Exp	Low Exp	H.U	I.U	I.U	N.D	N.D	N.D
ENSMUST00000020308.4	Ddit4	chr10	59951832	-	-1.79436	0.352165	0.403082	1.28629	0.121291	-0.162114	-0.141922	-0.0514468	-0.338779	183.679	182.565	198.654	185.267	189.299	196.261	267.95	274.399	267.43	H.D1	Others	Others	H.U	N.D	N.D	N.D	N.D	Others
ENSMUST00000052068.10	Rbp1	chr9	98422961	+	-1.79429	-0.374298	-0.205067	0.135689	1.26476	0.630542	0.170656	0.279578	-0.106323	22.763	24.0068	74.1668	22.1069	23.761	20.3404	51.6754	53.3507	50.0707	Low Exp	Low Exp	Low Exp	Low Exp	Low Exp	Low Exp	Low Exp	Low Exp	Low Exp
ENSMUST00000067190.11	Lifr	chr15	7129566	+	-1.794	-0.207462	-0.363543	-0.287991	0.0145598	-0.0088228	-0.0398217	-0.0414005	-0.0467557	882.911	2177.85	1386.99	1716.45	885.026	1006.97	634	630.036	673.694	H.D1	N.D	Others	Others	N.D	N.D	N.D	N.D	N.D
ENSMUST00000162645.7	Zmiz1	chr14	25459249	+	-1.79381	0.91325	0.311397	1.10569	-0.00607793	-0.0554329	0.049024	-0.00785299	-0.0639392	189.393	1747.31	2172.47	1312.84	1199.4	1354.43	3092.67	3014.67	3168.63	Low Exp	Low Exp	Low Exp	Low Exp	Low Exp	Low Exp	Low Exp	Low Exp	Low Exp
ENSMUST00000160013.7	Gng2	chr14	19977194	-	-1.79281	-0.202506	-1.22157	-1.44293	-0.517256	-0.235185	-0.448378	-0.099966	-0.184265	283.043	1339.08	732.594	883.598	205.068	257.39	187.886	208.413	217.103	H.D1	N.D	H.D	H.D	S.D	N.D	S.D	N.D	N.D
ENSMUST00000219003.1	Utrn	chr10	12548879	-	-1.79126	-0.566362	-0.341313	-0.00162409	-0.0104882	0.214623	0.0635796	0.00575425	-0.058991	1560.67	2142.12	2068.46	1992.76	1164.38	1452.56	1633.48	1591.49	1666.25	H.D1	S.D	Others	N.D	N.D	N.D	N.D	N.D	N.D
ENSMUST00000153494.1	Zfp385c	chr11	100692455	-	-1.79076	-0.0596844	0.295172	-3.4874	NA	NA	NA	NA	NA	38.3851	62.4423	37.9247	35.3542	NA	NA	NA	NA	NA	Low Exp	Low Exp	Low Exp	Low Exp	Low Exp	Low Exp	Low Exp	Low Exp	Low Exp
ENSMUST00000024954.10	Epas1	chr17	86753700	+	-1.78876	-0.408507	0.156239	0.400521	-0.0561327	-0.146921	-0.0805174	-0.0291533	-0.0302037	252.968	572.336	470.172	565.085	388.615	433.474	129.269	130.61	140.22	H.D1	S.D	N.D	S.U	N.D	N.D	Low Exp	Low Exp	Low Exp
ENSMUST00000019038.14	Septin9	chr11	117266246	+	-1.78847	0.0299533	-0.139539	-0.403914	-0.0816907	0.0700623	-0.00330936	0.087086	-0.340951	571.825	1778.64	1545.1	1264.85	596.234	722.019	971.61	998.207	927.219	H.D1	N.D	N.D	S.D	N.D	N.D	N.D	N.D	Others
ENSMUST00000239395.1	Ldhb	chr6	142507920	-	-1.78847	0.0593672	0.303286	-2.71696	0.132055	0.121187	-0.161066	-0.138914	-0.236984	1209.91	1968.53	424.918	1082.86	141.631	161.563	529.906	531.336	551.259	H.D1	N.D	Others	H.D	N.D	N.D	N.D	N.D	N.D
ENSMUST00000057283.7	B4galnt3	chr6	120294559	-	-1.7884	0.292964	-0.0861746	-0.643846	-0.101575	-0.0371097	-0.047445	0.0743106	-0.0467065	1008.09	1875.82	1436.58	1160.65	478.226	561.531	1510	1565.52	1608.6	H.D1	Others	N.D	I.D	N.D	N.D	N.D	N.D	N.D
ENSMUST00000017908.2	Zswim1	chr2	164822686	+	-1.78762	0.255681	0.080283	-0.0662107	-0.216567	-0.123186	-0.0538013	-0.237424	-0.082752	192.142	382.028	185.313	268.747	142.358	168.697	251.997	235.812	265.53	H.D1	N.D	N.D	N.D	N.D	N.D	N.D	N.D	N.D
ENSMUST00000143346.7	A730036I17Rik	chr2	129218969	+	-1.78517	-0.498739	NA	-0.332378	NA	NA	NA	NA	NA	19.4456	36.5178	NA	31.8929	NA	NA	NA	NA	NA	Low Exp	Low Exp	Low Exp	Low Exp	Low Exp	Low Exp	Low Exp	Low Exp	Low Exp
ENSMUST00000079691.12	Gss	chr2	155592729	-	-1.78473	0.619476	0.0542914	0.0577049	-0.0875186	-0.152983	-0.0988403	-0.0125424	-0.161743	617.357	1564.53	1359.86	977.198	573.976	643.904	1305.8	1336.59	1361.95	H.D1	I.U	N.D	N.D	N.D	N.D	N.D	N.D	N.D
ENSMUST00000025547.3	Timm21	chr18	84951523	-	-1.78383	0.345052	-0.00582402	1.30691	-0.117974	0.0151037	-0.153884	-0.28151	-0.190589	279.063	362.68	787.981	372.832	346.49	417.398	44.023	42.0788	46.1944	H.D1	Others	N.D	H.U	N.D	N.D	Low Exp	Low Exp	Low Exp
ENSMUST00000059768.17	Tead1	chr7	112679355	+	-1.78261	-0.0584785	0.00272994	-0.776586	-0.0417423	-0.0627859	0.0654231	0.0484238	0.0325806	3273.3	11741.5	16287.5	8081.51	3165.28	3615.14	7199.68	7115.85	7579.13	H.D1	N.D	N.D	I.D	N.D	N.D	N.D	N.D	N.D
ENSMUST00000107473.2	Rara	chr11	98960478	+	-1.78078	-0.220039	0.222671	-1.58197	0.0466022	0.0308289	0.0342026	-0.0681544	-0.453713	242.405	509.155	346.285	335.157	86.6162	98.7657	119.283	114.659	108.431	H.D1	N.D	N.D	H.D	Low Exp	Low Exp	Low Exp	Low Exp	Low Exp
ENSMUST00000061826.2	B3galnt1	chr3	69598860	-	-1.77944	-0.803015	-0.240601	-0.514621	-0.132401	-0.147034	-0.0654562	0.309238	0.0211798	76.4084	119.382	68.2071	106.396	46.1073	52.6823	46.1879	52.3836	50.8329	Low Exp	Low Exp	Low Exp	Low Exp	Low Exp	Low Exp	Low Exp	Low Exp	Low Exp
ENSMUST00000110191.9	Gcnt2	chr13	40859814	+	-1.77934	-0.0817422	-0.376284	-0.728496	-0.0936579	-0.0581977	-0.0124824	0.0495858	-0.200176	1345.46	2433.04	1583.23	1698.37	670.707	780.541	786.317	798.656	786.749	H.D1	N.D	Others	I.D	N.D	N.D	N.D	N.D	N.D
ENSMUST00000021681.3	Vash1	chr12	86678747	+	-1.7791	0.477556	-0.111895	0.820194	0.268154	0.543042	0.175425	0.116626	0.489825	26.4278	172.53	56.8822	142.466	129.045	165.06	64.0783	62.2454	77.3273	Low Exp	Low Exp	Low Exp	I.U	Others	S.U	Low Exp	Low Exp	Low Exp
ENSMUST00000130486.1	Gm15675	chr1	130437191	-	-1.77601	0.840198	-0.0922318	0.201069	0.489298	0.6434	0.535924	0.277801	0.347714	32.9822	77.2699	65.2103	45.7214	35.3868	43.3437	81.987	73.8384	80.8527	Low Exp	Low Exp	Low Exp	Low Exp	Low Exp	Low Exp	Low Exp	Low Exp	Low Exp
ENSMUST00000140490.7	Steap3	chr1	120265280	-	-1.77557	0.821535	0.2349	0.438911	0.131554	0.0603897	-0.052594	0.0480797	-0.214354	43.6364	360.65	389.924	228.172	170.229	189.938	760.29	782.725	767.763	Low Exp	I.U	N.D	S.U	N.D	N.D	N.D	N.D	N.D
ENSMUST00000026672.7	Pde8a	chr7	81213756	+	-1.77479	0.317226	0.126568	-0.0551857	0.157085	0.315094	0.135824	0.0429215	0.036581	778.875	1853.15	1585	1275.22	772.9	941.096	965.516	928.877	992.498	H.D1	Others	N.D	N.D	N.D	Others	N.D	N.D	N.D
ENSMUST00000032491.14	Tnfrsf1a	chr6	125349729	+	-1.77368	0.514315	0.0944506	-0.95539	0.303718	0.461007	0.00492301	0.0989511	-0.527239	65.9051	337.786	132.194	181.682	72.6353	88.5093	69.2816	71.4566	62.3209	Low Exp	S.U	N.D	I.D	Others	S.U	Low Exp	Low Exp	Low Exp
ENSMUST00000092567.10	Gjc1	chr11	102819671	-	-1.77276	-0.192661	-0.175922	0.262648	0.14424	0.178996	-0.0228035	-0.0264052	0.0447855	788.877	1671.28	1293.35	1486.74	1033.55	1201.98	1277.5	1267.9	1392.88	H.D1	N.D	N.D	N.D	N.D	N.D	N.D	N.D	N.D
ENSMUST00000102731.7	Tnip1	chr11	54962937	-	-1.77232	-0.209309	-0.115146	-0.983539	-0.00642529	-0.153829	-0.0200218	-0.0415225	-0.188283	1031.61	1882.93	1463.16	1319.76	469.676	512.085	850.053	839.084	855.929	H.D1	N.D	N.D	I.D	N.D	N.D	N.D	N.D	N.D
ENSMUST00000044405.7	Lpar6	chr14	73237999	+	-1.77202	0.0512279	0.0351637	0.41855	-0.30461	-0.150249	0.168609	-0.0420591	0.0321175	85.812	141.591	68.9554	121.547	78.6219	93.8598	68.403	63.2507	69.4276	Low Exp	Low Exp	Low Exp	Low Exp	Low Exp	Low Exp	Low Exp	Low Exp	Low Exp
ENSMUST00000070181.6	Itpkb	chr1	180330526	+	-1.77177	0.934017	-0.243726	-1.6462	NA	1.68906	NA	NA	NA	42.6055	67.0664	24.7744	27.6581	NA	16.1196	NA	NA	NA	Low Exp	Low Exp	Low Exp	Low Exp	Low Exp	Low Exp	Low Exp	Low Exp	Low Exp
ENSMUST00000189359.6	Mdfic	chr6	15720709	+	-1.77093	0.260766	0.210914	-0.698835	-0.0297677	0.0506268	0.188245	0.18322	0.0630637	521.343	1518.11	1375.51	942.457	387.924	457.453	591.701	586.68	601.988	H.D1	N.D	N.D	I.D	N.D	N.D	N.D	N.D	N.D
ENSMUST00000039674.12	Pknox2	chr9	37147265	-	-1.77085	-0.736817	-0.237951	0.674877	-0.593157	-0.703254	-0.194283	0.108357	-0.428735	142.745	299.967	258.805	350.99	229.463	255.911	149.758	165.312	148.451	H.D1	I.D	N.D	I.U	I.D	I.D	Low Exp	Low Exp	Low Exp
ENSMUST00000026635.7	Farp1	chr14	121035561	+	-1.77063	0.0264892	0.0153167	-0.997805	-0.317644	-0.107229	-0.0735109	-0.102613	-0.307489	290.712	1032.29	1320.47	668.499	211.479	261.275	746.161	734.655	736.562	H.D1	N.D	N.D	I.D	Others	N.D	N.D	N.D	Others
ENSMUST00000028783.13	Spint1	chr2	119237462	+	-1.76844	-0.267163	-0.291379	1.84532	0.0794011	-0.0778015	0.0061816	0.0220344	0.0632878	279.478	444.636	266.036	705.169	822.285	894.161	570.066	569.586	619.768	H.D1	Others	Others	H.U	N.D	N.D	N.D	N.D	N.D
ENSMUST00000079063.6	Sox11	chr12	27342703	-	-1.76816	-0.0557916	0.307532	-0.717849	0.593206	0.211793	0.5088	0.446719	0.858908	68.1479	75.8257	139.474	52.6598	27.2884	26.8613	26.782	25.8753	33.0206	Low Exp	Low Exp	Low Exp	Low Exp	Low Exp	Low Exp	Low Exp	Low Exp	Low Exp
ENSMUST00000063982.6	Fzd5	chr1	64737747	-	-1.7681	-0.508815	-0.506028	-0.0291982	-0.029286	0.0340815	0.0222898	-0.0165678	0.086243	704.744	2573.66	918.922	2352.51	1351.66	1587.35	825.833	810.601	899.89	H.D1	S.D	Others	N.D	N.D	N.D	N.D	N.D	N.D
ENSMUST00000031607.6	Dtx1	chr5	120711927	-	-1.76688	0.259272	0.469368	-2.55877	0.825895	0.506303	NA	NA	NA	258.606	230.717	64.8029	119.374	23.0122	23.0624	NA	NA	NA	H.D1	Low Exp	Low Exp	Low Exp	Low Exp	Low Exp	Low Exp	Low Exp	Low Exp
ENSMUST00000060576.7	Lpar4	chrX	106920674	+	-1.7664	-0.186998	-0.285223	-1.13587	NA	NA	-0.796365	0.161166	-0.0269608	36.0464	56.9959	33.3672	38.9591	NA	NA	16.7105	22.2498	22.4235	Low Exp	Low Exp	Low Exp	Low Exp	Low Exp	Low Exp	Low Exp	Low Exp	Low Exp
ENSMUST00000034723.5	Aldh1a2	chr9	71215814	+	-1.76548	1.10702	-0.137244	0.396288	0.287514	0.731168	-0.0722342	-0.0814898	-0.29165	17.3727	91.0315	143.603	50.0688	38.73	53.3626	246.125	243.762	244.011	Low Exp	Low Exp	Low Exp	Low Exp	Low Exp	Low Exp	Low Exp	Low Exp	Low Exp
ENSMUST00000035346.13	Nol4l	chr2	153529948	-	-1.7649	0.292285	-0.184121	0.279924	0.29135	0.365013	0.0768841	-0.0308644	-0.133859	175.504	915.637	961.793	689.704	511.537	603.132	1018.49	974.926	1009.47	Low Exp	Others	N.D	Others	Others	Others	N.D	N.D	N.D
ENSMUST00000029673.9	Efna3	chr3	89322865	-	-1.76392	-0.0561554	0.211331	-0.613548	-0.58743	-0.369485	0.0124085	0.134081	-0.255596	57.029	181.346	89.0779	127.822	46.2046	56.1986	40.6027	42.0591	39.506	Low Exp	N.D	Low Exp	Low Exp	Low Exp	Low Exp	Low Exp	Low Exp	Low Exp
ENSMUST00000027677.7	Csrp1	chr1	135729222	+	-1.76381	0.153304	-0.0828933	-0.0946415	0.0893121	0.00277779	-0.258939	-0.0770666	-0.256437	279.415	560.941	316.782	405.743	234.488	262.279	375.657	395.711	400.049	H.D1	N.D	N.D	N.D	N.D	N.D	N.D	N.D	N.D
ENSMUST00000061093.6	Slc30a10	chr1	185454924	+	-1.76199	0.0453465	-0.518786	0.00760185	-0.0168413	-0.123483	-0.261084	-0.309996	-0.0286769	20.6903	192.125	49.8344	148.327	87.4345	96.0485	40.4863	39.674	46.3461	Low Exp	Low Exp	Low Exp	Low Exp	Low Exp	Low Exp	Low Exp	Low Exp	Low Exp
ENSMUST00000030902.12	Prdm16	chr4	154636815	-	-1.76174	0.287049	0.347669	-1.86151	-0.116123	0.20255	0.100775	-0.00594126	-0.322205	51.1051	652.439	204.034	350.721	73.067	93.2971	162.292	155.11	150.4	Low Exp	Low Exp	Low Exp	Low Exp	Low Exp	Low Exp	Low Exp	Low Exp	Low Exp
ENSMUST00000130418.7	Aldh1l1	chr6	90550800	+	-1.76166	0.29898	-0.433125	-0.413668	0.207702	0.137906	3.68918e-06	-0.0211956	-0.0538751	337.585	697.242	425.473	448.866	232.804	260.455	327.552	323.285	342.697	H.D1	Others	Others	S.D	N.D	N.D	N.D	N.D	N.D
ENSMUST00000007171.12	Chrd	chr16	20733133	+	-1.76133	0.530367	NA	-0.57745	NA	NA	NA	NA	NA	16.7275	46.6675	NA	26.077	NA	NA	NA	NA	NA	Low Exp	Low Exp	Low Exp	Low Exp	Low Exp	Low Exp	Low Exp	Low Exp	Low Exp
ENSMUST00000066503.13	Ceacam2	chr7	25539813	-	-1.76112	0.277801	-0.0970269	1.18803	0.158962	-0.0463185	NA	NA	NA	36.2608	176.538	308.289	178.154	174.871	187.402	NA	NA	NA	Low Exp	Low Exp	Low Exp	Low Exp	Low Exp	Low Exp	Low Exp	Low Exp	Low Exp
ENSMUST00000212297.1	Calb2	chr8	110168211	-	-1.76095	-0.777447	-0.108026	-2.69096	-0.750137	-0.0139026	NA	NA	NA	44.9111	238.547	49.8677	170.425	17.5902	25.2928	NA	NA	NA	H.D1	I.D	Low Exp	H.D	Low Exp	Low Exp	Low Exp	Low Exp	Low Exp
ENSMUST00000236587.1	Gm50399	chr18	35862251	+	-1.76068	0.0509034	-0.0558469	0.137581	-0.361054	0.0276671	0.575703	0.526797	0.395514	34.2645	66.8238	46.0693	53.432	29.8852	38.9784	30.6698	29.9091	30.4233	Low Exp	Low Exp	Low Exp	Low Exp	Low Exp	Low Exp	Low Exp	Low Exp	Low Exp
ENSMUST00000022082.7	Glrx	chr13	75839906	+	-1.76035	0.553669	0.00217409	0.0685046	0.00504624	0.0917048	0.101005	0.0274495	-0.111249	161.432	572.229	246.417	369.262	224.003	265	490.364	475.065	485.25	H.D1	S.U	N.D	N.D	N.D	N.D	N.D	N.D	N.D
ENSMUST00000219360.1	Gm47561	chr10	82771321	+	-1.76031	0.293483	0.236911	-1.73162	NA	NA	NA	NA	NA	16.6296	73.5997	44.2252	39.6162	NA	NA	NA	NA	NA	Low Exp	Low Exp	Low Exp	Low Exp	Low Exp	Low Exp	Low Exp	Low Exp	Low Exp
ENSMUST00000115021.7	Cald1	chr6	34709489	+	-1.75877	-0.195583	-0.0272562	0.0111612	0.122504	0.0354305	-0.00167467	0.0205006	-0.0843996	460.365	1493.28	616.629	1251.79	775.332	860.975	741.996	743.974	768.192	H.D1	N.D	N.D	N.D	N.D	N.D	N.D	N.D	N.D
ENSMUST00000025010.13	Tmem8	chr17	26113327	+	-1.75867	-0.0180287	-0.0722618	-2.3039	-0.159942	-0.0601995	-0.122644	-0.103259	-0.403993	229.131	779.829	207.863	450.893	68.8589	81.4515	218.767	219.267	212.988	H.D1	N.D	N.D	H.D	Low Exp	Low Exp	N.D	N.D	S.D
ENSMUST00000026324.9	Acot9	chrX	155262537	+	-1.75723	0.215075	-0.312228	-0.723914	0.103884	0.219589	0.0645103	0.0828926	0.0269129	432.909	923.915	687.261	581.31	246.941	295.848	296.239	296.006	311.508	H.D1	N.D	Others	I.D	N.D	N.D	N.D	N.D	N.D
ENSMUST00000039928.6	Plekhh1	chr12	79029174	+	-1.75671	0.383299	0.153427	-1.00051	-0.115477	0.210953	0.0129766	0.0525428	-0.100836	522.048	1528.8	944.677	865.487	293.36	378.353	764.677	770.255	782.517	H.D1	S.U	N.D	H.D	N.D	N.D	N.D	N.D	N.D
ENSMUST00000068133.9	Rara	chr11	98937709	+	-1.7563	-0.191868	0.228802	-1.50898	-0.021407	0.0600208	-0.094005	-0.187375	-0.37192	504.689	1096.7	846.448	718.605	187.646	221.529	250.476	241.769	244.199	H.D1	N.D	N.D	H.D	N.D	N.D	N.D	N.D	Others
ENSMUST00000028938.6	Cst3	chr2	148875467	-	-1.75514	-0.113919	-0.0510195	-0.261916	-0.0605777	-0.0268184	-0.0368813	-0.028539	0.0595296	249.472	485.542	246.18	374.05	188.994	220.53	344.172	343.4	378.874	H.D1	N.D	N.D	N.D	N.D	N.D	N.D	N.D	N.D
ENSMUST00000033098.15	Bcat2	chr7	45570348	+	-1.75436	0.0654174	-0.0431429	-0.334078	0.14552	-0.0683741	0.058384	0.0270223	-0.227987	305.277	534.705	278.686	380.313	200.35	214.608	335.942	330.298	324.931	H.D1	N.D	N.D	Others	N.D	N.D	N.D	N.D	N.D
ENSMUST00000106252.8	Mycl	chr4	122995952	+	-1.75408	-0.0117127	0.274888	-1.35739	-0.186075	-0.148071	-0.322691	0.00382815	-0.52867	36.683	250.204	102.721	156.448	41.8052	48.78	83.0228	91.7722	83.3413	Low Exp	N.D	Low Exp	Low Exp	Low Exp	Low Exp	Low Exp	Low Exp	Low Exp
ENSMUST00000026896.9	St8sia2	chr7	74013659	-	-1.75384	1.21712	0.183964	-1.78168	0.41393	0.572921	0.0716587	0.0714364	-0.0502385	18.5758	355.998	480.797	128.738	33.7796	41.0059	99.0254	98.3575	101.385	Low Exp	Low Exp	Low Exp	Low Exp	Low Exp	Low Exp	Low Exp	Low Exp	Low Exp
ENSMUST00000120204.7	Adgrb2	chr4	129984869	+	-1.75375	0.52761	0.151014	1.00431	-0.196537	-0.100604	0.0835329	0.0711246	-0.158795	18.6788	113.957	246.04	98.2686	81.2633	96.5778	122.357	121.006	120.293	Low Exp	Low Exp	Low Exp	Low Exp	Low Exp	Low Exp	Low Exp	Low Exp	Low Exp
ENSMUST00000034900.7	Ooep	chr9	78378552	-	-1.75364	-0.228493	-0.232766	-1.2477	0.126199	0.042829	-0.254536	-0.0799313	-0.340828	75.0033	315.27	141.096	214.464	68.0754	75.5778	113.837	120.021	117.998	Low Exp	N.D	N.D	H.D	N.D	N.D	N.D	N.D	Others
ENSMUST00000195970.4	Slc7a7	chr14	54410202	-	-1.75329	-1.06609	-0.948282	0.341614	0.413595	0.0766172	-0.197433	0.0114053	-0.672831	222.617	174.635	107.752	200.723	162.185	162.833	60.1569	63.9991	55.5842	H.D1	H.D	Low Exp	Others	S.U	N.D	Low Exp	Low Exp	Low Exp
ENSMUST00000044083.8	Dapk1	chr13	60602201	+	-1.75273	-0.795901	-0.121741	0.127792	-0.207227	-0.416085	-0.0256708	-0.0406759	0.000676774	526.897	930.773	676.344	951.449	556.578	596.289	300.193	297.005	322.575	H.D1	I.D	N.D	N.D	N.D	S.D	N.D	N.D	N.D
ENSMUST00000036188.7	Zc3h12a	chr4	125127834	-	-1.75079	-0.241565	-0.125756	1.08056	-0.257651	-0.133474	-0.0380614	0.0299227	-0.352885	95.0241	201.123	52.1983	232.668	193.464	231.715	101.212	102.521	97.1358	Low Exp	Low Exp	Low Exp	H.U	N.D	N.D	Low Exp	Low Exp	Low Exp
ENSMUST00000034991.7	Tbx18	chr9	87731261	-	-1.75061	0.0637088	-1.10115	1.38426	-0.191203	-0.427528	0.136441	0.247206	0.313729	19.7385	39.3438	24.5887	46.202	42.7107	46.1682	89.2914	92.6673	101.361	Low Exp	Low Exp	Low Exp	Low Exp	Low Exp	Low Exp	Low Exp	Low Exp	Low Exp
ENSMUST00000070532.7	Fabp3	chr4	130308739	+	-1.75037	0.293069	-0.171879	-0.963629	-0.586764	-0.478187	-0.298608	-0.186813	-0.571208	477.562	286.658	150.965	169.156	50.491	59.947	121.086	124.767	119.117	H.D1	Others	N.D	I.D	I.D	S.D	Others	N.D	S.D
ENSMUST00000152071.8	Mbp	chr18	82554532	+	-1.74934	0.708954	-0.0127582	0.706062	0.239381	0.348894	0.00144731	0.0242958	-0.251145	51.8967	122.809	79.2032	87.8161	76.6848	92.0009	314.184	314.573	307.719	Low Exp	Low Exp	Low Exp	Low Exp	N.D	Others	N.D	N.D	N.D
ENSMUST00000075774.4	Tubb2b	chr13	34130353	-	-1.7492	0.0387743	0.0543218	0.158383	-0.0726526	-0.167385	0.087225	0.0907534	0.0347242	293.545	553.267	304.14	443.502	274.687	305.57	325.585	324.512	340.644	H.D1	N.D	N.D	N.D	N.D	N.D	N.D	N.D	N.D
ENSMUST00000142683.7	Tsc22d1	chr14	76487759	+	-1.74887	0.192537	0.464176	1.28605	-0.027258	-4.94212e-05	0.0132135	0.126896	0.0563257	690.27	1255.63	697.165	1355.94	1302.61	1513.29	606.414	627.665	655.031	H.D1	N.D	Others	H.U	N.D	N.D	N.D	N.D	N.D
ENSMUST00000032476.10	Slc2a3	chr6	122742745	-	-1.74827	-0.2385	-0.604338	-0.784659	-0.286179	-0.210983	-0.154188	0.0382653	-0.221465	2923.79	7708.07	3178.65	5620.8	2025.47	2385.25	4545.69	4825.67	4735.12	H.D1	N.D	I.D	I.D	Others	N.D	N.D	N.D	N.D
ENSMUST00000095456.9	Mcf2l	chr8	12873827	+	-1.74634	-0.255548	-0.235795	-1.09524	-0.090024	-0.00918012	0.132635	0.0796255	0.0874581	728.968	615.871	300.136	431.784	139.189	164.46	73.1677	71.3506	76.6339	H.D1	N.D	N.D	H.D	N.D	N.D	Low Exp	Low Exp	Low Exp
ENSMUST00000081232.8	Plcg2	chr8	117498279	+	-1.74561	0.431252	0.342303	0.153568	-0.0276218	0.0187545	-0.0371488	-0.0130188	-0.0421934	344.428	861.451	1079.62	595.622	371.055	434.236	657.746	660.036	700.298	H.D1	S.U	Others	N.D	N.D	N.D	N.D	N.D	N.D
ENSMUST00000042647.6	Plekhg6	chr6	125380793	-	-1.74477	0.405574	-0.180882	-1.12444	-0.251309	-0.242948	0.687031	0.130027	0.386121	45.7517	223.594	86.2057	124.113	37.345	43.089	28.7708	22.9268	27.0501	Low Exp	Low Exp	Low Exp	Low Exp	Low Exp	Low Exp	Low Exp	Low Exp	Low Exp
ENSMUST00000038107.8	Cited2	chr10	17723225	+	-1.74362	0.123179	0.0474105	1.02365	-0.08519	-0.124795	-0.215069	-0.0717473	-0.206532	99.5262	351.431	159.108	354.191	304.613	346.621	354.103	368.984	378.503	H.D1	N.D	N.D	H.U	N.D	N.D	N.D	N.D	N.D
ENSMUST00000185281.6	C130071C03Rik	chr13	83721381	+	-1.74311	-0.132624	0.379129	1.07147	-0.621129	-0.42741	0.360447	NA	0.210062	56.4373	39.2068	61.9651	44.473	32.9014	40.1724	17.7048	NA	17.7374	Low Exp	Low Exp	Low Exp	Low Exp	Low Exp	Low Exp	Low Exp	Low Exp	Low Exp
ENSMUST00000187467.1	Ms4a14	chr19	11314454	-	-1.74216	0.343921	0.30473	-0.43225	NA	NA	NA	NA	NA	32.4327	32.4073	52.916	20.5323	NA	NA	NA	NA	NA	Low Exp	Low Exp	Low Exp	Low Exp	Low Exp	Low Exp	Low Exp	Low Exp	Low Exp
ENSMUST00000160844.9	Nrxn1	chr17	91093000	-	-1.74121	-0.104004	0.168143	-0.405844	0.572263	-0.0108285	0.0252885	0.133826	-0.0651769	35.8308	84.9232	152.784	63.358	38.2545	35.2253	50.2844	51.7215	51.7374	Low Exp	Low Exp	Low Exp	Low Exp	Low Exp	Low Exp	Low Exp	Low Exp	Low Exp
ENSMUST00000036884.2	Klf9	chr19	23141210	+	-1.74055	-0.0416971	-0.601699	0.198475	-0.0287007	-0.0236694	0.0350701	-0.0146889	0.0449123	1908.5	3945.68	2437.74	3284.59	2088.47	2405.52	3138.55	3067.39	3355.11	H.D1	N.D	I.D	N.D	N.D	N.D	N.D	N.D	N.D
ENSMUST00000033486.5	Plp2	chrX	7671330	-	-1.73998	0.510994	-0.0860952	-0.0796367	-0.0635247	0.11075	-0.283729	0.00403562	-0.330888	110.897	212.091	93.5864	134.673	74.3936	90.9366	83.7945	91.5786	87.9602	H.D1	S.U	N.D	N.D	N.D	N.D	Others	N.D	Others
ENSMUST00000211623.1	Eid3	chr10	82866626	+	-1.73948	0.19722	-0.116722	0.0146239	-0.182634	-0.170558	0.0380563	0.0311482	0.0324565	77.7021	173.036	174.662	126.775	70.0556	81.0588	99.4755	98.8087	105.539	H.D1	N.D	N.D	N.D	N.D	N.D	N.D	N.D	N.D
ENSMUST00000152247.7	Tnrc18	chr5	142788523	-	-1.73947	-0.138671	0.218872	0.167514	-0.127187	-0.050575	-0.0655963	0.0464128	-0.230124	770.17	1663.64	1165.41	1420.02	859.864	1015.71	812.503	840.647	820.18	H.D1	N.D	N.D	N.D	N.D	N.D	N.D	N.D	N.D
ENSMUST00000110748.3	Nrcam	chr12	44328974	+	-1.73706	0.365069	-0.0215369	0.215989	-0.469001	-0.107118	0.251156	0.325525	0.327307	43.304	72.0934	113.085	52.4398	29.6811	37.5901	56.1935	57.1832	61.5432	Low Exp	Low Exp	Low Exp	Low Exp	Low Exp	Low Exp	Low Exp	Low Exp	Low Exp
ENSMUST00000230599.1	Csnk1e	chr15	79455566	-	-1.7369	0.188171	-0.11146	-1.26396	-0.192693	-0.270984	-0.0777008	-0.0155456	-0.297891	220.712	892.573	466.39	525.961	149.116	167.208	369.464	374.671	366.335	H.D1	N.D	N.D	H.D	N.D	Others	N.D	N.D	Others
ENSMUST00000002084.13	Abcd1	chrX	73716611	+	-1.73681	0.20567	-0.0717209	0.801475	0.0850549	0.314494	-0.179304	-0.0387067	-0.241168	48.6981	117.773	88.0487	107.15	91.0967	113.631	137.382	143.177	143.695	Low Exp	Low Exp	Low Exp	Low Exp	Low Exp	Low Exp	Low Exp	Low Exp	Low Exp
ENSMUST00000018871.7	Cpsf4l	chr11	113710015	-	-1.73629	-0.232361	0.316514	1.12669	0.286764	0.0919349	-0.185554	-0.0889154	-0.25271	294.401	203.48	191.414	239.883	246.235	263.292	165.562	170.124	172.559	H.D1	N.D	Others	H.U	Others	N.D	N.D	N.D	N.D
ENSMUST00000213494.1	Gm47186	chr9	44423391	-	-1.73609	0.723478	0.454753	0.64369	0.248241	0.301212	NA	0.381388	0.15434	28.706	160.239	148.597	112.415	95.3645	111.427	NA	19.3222	18.8912	Low Exp	Low Exp	Low Exp	Low Exp	Low Exp	Low Exp	Low Exp	Low Exp	Low Exp
ENSMUST00000098070.9	Zfp462	chr4	54948042	+	-1.73523	-0.495957	-0.569356	-0.747415	-0.0459641	-0.0168308	-0.0324786	0.0629368	-0.220484	617.794	1916.31	2033.57	1516.6	602.571	698.591	1237.32	1271.72	1237.98	H.D1	S.D	S.D	I.D	N.D	N.D	N.D	N.D	N.D
ENSMUST00000031020.4	4930548H24Rik	chr5	31485860	+	-1.73502	-0.0939761	0.042508	1.19749	-0.122814	-0.179102	NA	NA	NA	207.777	237.408	197.161	274.502	245.982	277.771	NA	NA	NA	H.D1	N.D	N.D	H.U	N.D	N.D	Low Exp	Low Exp	Low Exp
ENSMUST00000006716.7	Wnt6	chr1	74771896	+	-1.7324	NA	0.298464	NA	0.227769	-0.0233881	NA	NA	NA	16.4518	NA	28.5057	NA	20.3833	21.499	NA	NA	NA	Low Exp	Low Exp	Low Exp	Low Exp	Low Exp	Low Exp	Low Exp	Low Exp	Low Exp
ENSMUST00000206869.1	Ttyh1	chr7	4124489	+	-1.7316	-0.46387	-0.0244014	-1.79549	-0.183031	0.0188674	NA	NA	NA	138.97	229.932	142.334	160.813	34.3715	42.2868	NA	NA	NA	H.D1	S.D	N.D	H.D	Low Exp	Low Exp	Low Exp	Low Exp	Low Exp
ENSMUST00000123460.1	Zfp986	chr4	145868794	+	-1.73131	-0.158722	-0.249082	-0.863764	0.0948364	0.031025	0.163	0.0269	-0.161584	117.839	204.544	181.516	143.878	56.2495	63.514	106.667	100.824	101.635	Low Exp	Low Exp	Low Exp	Low Exp	Low Exp	Low Exp	Low Exp	Low Exp	Low Exp
ENSMUST00000092940.12	Spns3	chr11	72550506	-	-1.73066	0.3955	0.336611	-0.615417	0.569866	0.697319	0.691381	0.407807	0.139239	16.2823	103.881	97.1058	62.4045	33.0755	40.6365	54.2111	47.9366	46.4081	Low Exp	Low Exp	Low Exp	Low Exp	Low Exp	Low Exp	Low Exp	Low Exp	Low Exp
ENSMUST00000064762.5	Map1b	chr13	99516544	-	-1.73063	0.149402	0.0201538	0.237001	0.129004	0.197404	0.114216	0.106583	0.0376193	738.698	1382.62	1476.21	1086.54	747.04	878.092	593.176	588.424	615.175	H.D1	N.D	N.D	N.D	N.D	N.D	N.D	N.D	N.D
ENSMUST00000023687.8	Ifngr2	chr16	91547090	+	-1.72978	-0.117772	-0.196504	-0.739401	0.281802	0.135028	-0.0945154	-0.0722034	-0.37828	113.97	188.873	106.527	133.668	59.8768	65.1774	112.988	112.848	110.194	Low Exp	Low Exp	Low Exp	Low Exp	Low Exp	Low Exp	Low Exp	Low Exp	Low Exp
ENSMUST00000084770.4	Fut9	chr4	25800088	-	-1.72918	-0.360972	-0.117289	-0.823869	0.0945365	0.0986405	0.0226459	-0.0249771	-0.0566386	1628.3	2454.87	2503.32	1844.52	737.942	851.067	836.169	817.267	866.213	H.D1	Others	N.D	I.D	N.D	N.D	N.D	N.D	N.D
ENSMUST00000068023.7	Cadm4	chr7	24482031	+	-1.72908	0.445946	0.0874954	-0.662879	0.192954	-0.255694	0.0778471	-0.114516	-0.0172228	87.8789	417.642	225.735	242.457	109.663	107.998	129.028	120.069	132.947	H.D1	S.U	N.D	I.D	N.D	N.D	N.D	N.D	N.D
ENSMUST00000209872.1	Triml2	chr8	43180536	+	-1.72647	-0.141939	-0.0209776	0.0269492	0.00616279	-0.0278831	0.0466923	-0.0243004	0.0159922	839.158	2355.81	1262	1944.18	1159.43	1317.07	1358.38	1317.59	1432.45	H.D1	N.D	N.D	N.D	N.D	N.D	N.D	N.D	N.D
ENSMUST00000087374.9	Adam23	chr1	63445934	+	-1.72618	-1.04783	-0.427933	0.628191	-0.00921974	0.00535367	0.0168474	0.00991817	-0.0288806	1936.94	1590.17	1574.85	1975.66	1515.85	1748.01	470.006	466.369	492.317	H.D1	H.D	S.D	I.U	N.D	N.D	N.D	N.D	N.D
ENSMUST00000180187.1	Gm21971	chr12	102727322	-	-1.72614	-0.176044	0.0165408	1.64416	0.164073	0.236291	NA	NA	NA	16.5638	40.1723	40.4628	57.068	64.1412	76.1888	NA	NA	NA	Low Exp	Low Exp	Low Exp	Low Exp	Low Exp	Low Exp	Low Exp	Low Exp	Low Exp
ENSMUST00000153965.7	Amotl2	chr9	102716802	+	-1.72348	0.2155	-0.00687789	0.713416	0.0507133	0.000624375	0.146308	0.102623	0.185182	1358.88	1585.28	569.736	1391.98	1126.66	1274.06	1188.88	1162.29	1283.73	H.D1	N.D	N.D	I.U	N.D	N.D	N.D	N.D	N.D
ENSMUST00000145665.7	Irak3	chr10	120202130	-	-1.72176	-0.132624	-0.142925	0.301437	-0.277227	-0.308919	-0.31727	-0.00415054	-0.650974	539.658	1072.82	1241.28	946.656	578.628	659.464	274.951	302.973	265.583	H.D1	N.D	N.D	Others	Others	Others	Others	N.D	I.D
ENSMUST00000093292.10	Sertad2	chr11	20543255	+	-1.72067	0.33295	0.0735953	-0.449894	0.153988	0.149964	0.0499402	0.0560264	0.0291433	794.243	2642.27	3086.97	1667.05	831.977	955.579	1570.32	1563.59	1659.65	H.D1	Others	N.D	S.D	N.D	N.D	N.D	N.D	N.D
ENSMUST00000098363.9	Necab2	chr8	119446758	+	-1.72055	-1.24911	-0.214743	-0.980693	-0.753201	-2.17592	NA	NA	NA	26.9629	88.7041	91.6613	82.0317	23.4009	20.9085	NA	NA	NA	Low Exp	Low Exp	Low Exp	Low Exp	Low Exp	Low Exp	Low Exp	Low Exp	Low Exp
ENSMUST00000217994.1	Utrn	chr10	12614831	-	-1.71969	-0.535216	-0.284772	0.0984621	0.0366993	0.240667	0.0518411	-0.00302424	-0.0323585	1830.61	2398.88	2475.39	2265.05	1405.75	1743.36	1954.98	1906.55	2021.04	H.D1	S.D	Others	N.D	N.D	N.D	N.D	N.D	N.D
ENSMUST00000171233.8	Slc37a1	chr17	31295455	+	-1.71955	-0.629523	-0.22135	-1.3609	-0.456861	-0.53266	-0.339182	-0.0145293	-0.362651	315	375.661	334.116	283.855	70.2985	79.4748	105.886	117.221	112.199	H.D1	I.D	N.D	H.D	Low Exp	Low Exp	Low Exp	Low Exp	Low Exp
ENSMUST00000038562.8	Spsb1	chr4	149955036	-	-1.71857	0.391769	0.179536	-1.70109	0.606395	0.0844115	-0.086241	-0.0160375	-0.328168	82.6091	592.59	869.287	309.141	91.8626	85.4499	317.368	322.928	312.77	Low Exp	S.U	N.D	H.D	Low Exp	Low Exp	N.D	N.D	Others
ENSMUST00000034989.14	Me1	chr9	86695910	-	-1.71839	0.0992367	-0.2423	0.0500642	-0.208537	-0.10467	-0.111065	0.0245927	-0.211243	515.255	1142.96	1691.15	873.211	489.155	581.1	687.667	715.739	707.97	H.D1	N.D	N.D	N.D	N.D	N.D	N.D	N.D	N.D
ENSMUST00000110204.8	Esrrb	chr12	86421653	+	-1.71737	-0.229949	-0.386772	0.260391	-0.118173	-0.123732	-0.0242747	0.00506817	-0.115327	5437.58	12477.8	9308.09	11236	7130.98	8174.7	7436.4	7468.52	7680.53	H.D1	N.D	Others	N.D	N.D	N.D	N.D	N.D	N.D
ENSMUST00000193703.5	Enah	chr1	182019661	-	-1.71705	-0.205812	-0.22555	-0.663904	-0.0527163	0.0377279	-0.0459709	0.0323063	-0.142801	2206.02	7121.69	6050.31	5237.61	2170.15	2574.85	3916.71	4001.57	4037.92	H.D1	N.D	N.D	I.D	N.D	N.D	N.D	N.D	N.D
ENSMUST00000097697.7	Catip	chr1	74362134	+	-1.71606	-0.577042	NA	0.322128	-0.0498917	-0.162974	NA	NA	NA	18.6415	50.9728	NA	52.0241	34.0751	38.0497	NA	NA	NA	Low Exp	Low Exp	Low Exp	Low Exp	Low Exp	Low Exp	Low Exp	Low Exp	Low Exp
ENSMUST00000163595.2	Cdyl	chr13	35741461	+	-1.71587	-0.381594	0.0342155	0.0465534	0.00217901	0.0998777	0.0893551	0.0588506	-0.0779687	1812.3	3453.75	4385.67	3087.96	1854.65	2206.35	1981.55	1949.34	1990.14	H.D1	S.D	N.D	N.D	N.D	N.D	N.D	N.D	N.D
ENSMUST00000168747.2	Atp10a	chr7	58658190	+	-1.71219	-0.217365	-0.401381	-2.21395	0.328586	0.658788	0.0509365	-0.0479421	-0.237246	95.128	188.241	320.363	116.759	23.0888	29.8528	57.4696	55.049	55.4449	Low Exp	Low Exp	S.D	Low Exp	Low Exp	Low Exp	Low Exp	Low Exp	Low Exp
ENSMUST00000224263.1	Nid2	chr14	19768237	+	-1.71126	-0.166252	-0.200562	-0.0626376	-0.0852751	-0.0369473	-0.033012	-0.0153102	-0.0343516	1331.31	2501.94	2301.38	2039.36	1135.21	1323.08	1473.38	1473.42	1568.23	H.D1	N.D	N.D	N.D	N.D	N.D	N.D	N.D	N.D
ENSMUST00000103032.10	Llgl2	chr11	115824071	+	-1.71113	-0.175493	-0.233824	0.549877	-0.196639	-0.151345	0.0302545	0.0325727	-0.124387	491.907	1065.03	856.563	1020.82	711.669	829.243	1332.69	1325.23	1346.68	H.D1	N.D	N.D	S.U	N.D	N.D	N.D	N.D	N.D
ENSMUST00000054197.6	S1pr2	chr9	20976738	-	-1.71079	0.0471492	-0.227107	0.290701	-0.128208	0.138128	-0.0658531	0.170709	0.000371838	131.669	360.499	315.997	298.186	190.921	240.615	273.271	295.357	297.603	Low Exp	Low Exp	Low Exp	Low Exp	Low Exp	N.D	Low Exp	Low Exp	Low Exp
ENSMUST00000095541.10	Susd2	chr10	75643979	-	-1.71066	0.0348776	-0.295368	-0.461941	-0.0155241	-0.263468	-0.459713	-0.247941	-0.0954048	100.913	178.983	37.4345	126.348	58.6549	62.3721	80.3595	85.4112	95.7184	Low Exp	Low Exp	Low Exp	Low Exp	Low Exp	Low Exp	Low Exp	Low Exp	Low Exp
ENSMUST00000053855.7	Ddit4l	chr3	137623735	+	-1.71065	0.407538	0.0423786	1.71586	0.133142	-0.0399759	-0.0154544	-0.0372812	0.0872461	94.7798	186.407	162.51	221.109	253.279	272.578	705.82	696.968	778.413	Low Exp	Low Exp	N.D	H.U	N.D	N.D	N.D	N.D	N.D
ENSMUST00000111742.7	Bcat1	chr6	145076052	-	-1.71018	-0.114503	-0.407099	0.193909	-0.0396176	0.00501462	0.0318592	0.0555493	0.0459236	2927.91	11021.7	7327.86	9396.67	5944.52	6938.58	10353.5	10379.8	11081.9	H.D1	N.D	Others	N.D	N.D	N.D	N.D	N.D	N.D
ENSMUST00000164104.2	Gm3294	chr6	28981634	+	-1.71007	0.953001	0.400545	2.07596	0.0971322	0.0984466	NA	NA	NA	19.8126	30.1629	31.8434	33.4264	41.7254	47.9819	NA	NA	NA	Low Exp	Low Exp	Low Exp	Low Exp	Low Exp	Low Exp	Low Exp	Low Exp	Low Exp
ENSMUST00000171794.8	Gtf2ird1	chr5	134456777	-	-1.70968	0.108619	-0.0986757	-0.488887	-0.192922	-0.0601617	-0.11924	-0.0181827	-0.381637	1246.94	3271.93	2538.83	2227.38	964.982	1160.55	1683.59	1731.92	1650.77	H.D1	N.D	N.D	S.D	N.D	N.D	N.D	N.D	S.D
ENSMUST00000091878.5	Zfp987	chr4	146097298	+	-1.70912	-0.181841	-0.297561	-0.252279	0.255019	-0.365806	0.198644	0.29943	-0.033515	146.795	202.303	195.759	159.301	91.3317	84.8206	130.822	134.971	128.125	Low Exp	Low Exp	Low Exp	Low Exp	Low Exp	Low Exp	Low Exp	Low Exp	Low Exp
ENSMUST00000047168.12	Pde9a	chr17	31386253	+	-1.70866	-0.608785	-0.311379	-0.848146	0.14016	-0.0234531	0.130677	-0.0925508	0.05108	102.871	324.685	202.594	261.65	105.812	114.551	83.988	77.0864	86.6612	H.D1	I.D	Others	I.D	N.D	N.D	Low Exp	Low Exp	Low Exp
ENSMUST00000109529.1	Src	chr2	157457085	+	-1.70793	-0.0980489	-0.0836088	-0.0977247	-0.0907545	0.0573185	0.0758517	0.132686	-0.186856	221.108	557.826	368.015	442.018	239.9	290.642	350.961	355.964	342.284	H.D1	N.D	N.D	N.D	N.D	N.D	N.D	N.D	N.D
ENSMUST00000072777.13	Hmga2	chr10	120476469	-	-1.7079	-0.105926	-0.282554	-0.107808	0.0995602	0.181001	0.0401445	0.0767458	-0.0376745	427.576	1368.62	1213.8	1080.91	624.503	737.632	1223.23	1231.14	1267.5	H.D1	N.D	Others	N.D	N.D	N.D	N.D	N.D	N.D
ENSMUST00000094452.3	Wscd2	chr5	113490521	+	-1.7067	0.358228	0.340735	0.817664	0.330501	0.175898	0.105849	0.214493	0.0187566	123.266	433.659	216.673	372.948	348.797	376.996	110.15	113.403	113.874	Low Exp	Low Exp	Low Exp	Low Exp	Low Exp	Low Exp	Low Exp	Low Exp	Low Exp
ENSMUST00000010298.6	Spire2	chr8	123332703	+	-1.70609	-0.215007	-0.0216341	-1.51991	0.108522	-0.0333826	0.101097	0.223601	-0.0533767	207.27	342.775	269.977	225.993	61.6618	67.112	74.84	77.7874	75.6215	H.D1	N.D	N.D	H.D	Low Exp	Low Exp	Low Exp	Low Exp	Low Exp
ENSMUST00000041415.4	Kcnh3	chr15	99224861	+	-1.70485	-0.357674	0.420655	-1.9031	-0.507337	0.116454	NA	NA	NA	97.3625	204.986	64.2305	136.436	23.6257	33.7332	NA	NA	NA	Low Exp	Low Exp	Low Exp	Low Exp	Low Exp	Low Exp	Low Exp	Low Exp	Low Exp
ENSMUST00000094154.5	Serpinh1	chr7	99353113	-	-1.70476	0.159749	0.53981	-3.34538	1.08158	NA	-0.104154	0.419348	-0.00974917	19.3159	239.232	111.844	123.188	14.8192	NA	50.3563	60.6599	55.5278	Low Exp	N.D	Low Exp	Low Exp	Low Exp	Low Exp	Low Exp	Low Exp	Low Exp
ENSMUST00000043794.10	Jakmip1	chr5	37050915	+	-1.70466	0.114512	-0.259141	-0.991413	0.0394208	0.107976	-0.0899054	-0.120075	-0.163286	745.872	1782.42	691.236	1117.38	401.613	472.531	596.857	587.409	620.344	H.D1	N.D	N.D	I.D	N.D	N.D	N.D	N.D	N.D
ENSMUST00000048010.8	Dse	chr10	34207715	-	-1.70303	0.179534	-0.347552	0.207307	0.0132162	0.0184236	-0.00588049	0.129182	-0.0567933	704.754	1628.2	1137.03	1255.29	813.524	936.635	1223.27	1275.62	1280.34	H.D1	N.D	Others	N.D	N.D	N.D	N.D	N.D	N.D
ENSMUST00000098603.7	Tet2	chr3	133544291	-	-1.70299	-0.396017	-0.406164	0.848128	-0.0645264	-0.0971711	-0.0417485	-0.0166229	-0.200195	830.54	4179.81	3015.03	4706.77	3841.8	4370.49	4621.42	4633.65	4670.06	H.D1	S.D	S.D	I.U	N.D	N.D	N.D	N.D	N.D
ENSMUST00000204260.1	Gpnmb	chr6	49036649	+	-1.70214	0.121577	-0.349838	0.101143	-0.734987	-0.217192	NA	NA	NA	53.2597	63.6446	48.032	48.9342	23.9383	32.0174	NA	NA	NA	Low Exp	Low Exp	Low Exp	Low Exp	Low Exp	Low Exp	Low Exp	Low Exp	Low Exp
ENSMUST00000037423.3	Ovol2	chr2	144332144	-	-1.70184	-0.137219	-0.885244	-1.77163	NA	0.216373	-0.394403	-0.332511	-0.353022	35.2136	100.564	39.574	62.3299	NA	16.879	32.3165	32.5313	34.8293	Low Exp	Low Exp	Low Exp	Low Exp	Low Exp	Low Exp	Low Exp	Low Exp	Low Exp
ENSMUST00000054979.9	Aff1	chr5	103754180	+	-1.70162	-0.145386	-0.197807	0.143394	-0.157635	-0.136444	-0.16209	0.0247369	-0.253669	2541.1	6813.66	6492.41	5796.21	3444.82	3984.74	4457.06	4719.81	4607.48	H.D1	N.D	N.D	N.D	N.D	N.D	N.D	N.D	N.D
ENSMUST00000172856.7	Znrf1	chr8	111536097	+	-1.70044	-0.075041	0.0555841	-0.34865	-0.000329738	0.104916	0.0807391	-0.00278717	0.00569745	828.219	1070.3	985.435	796.877	395.994	473.692	986.573	951.726	1024.25	H.D1	N.D	N.D	Others	N.D	N.D	N.D	N.D	N.D
ENSMUST00000074729.5	Dgkh	chr14	78725150	-	-1.70009	-0.703923	-0.255392	-0.532823	0.0285375	-0.0931727	-0.0615759	-0.153867	-0.0961061	597.948	983.108	988.788	853.756	390.316	430.175	295.964	285.771	311.615	H.D1	I.D	N.D	S.D	N.D	N.D	N.D	N.D	N.D
ENSMUST00000239313.1	Nectin1	chr9	43744633	+	-1.69979	-0.182498	0.368778	1.09695	0.0564921	0.04884	-0.147934	-0.0523945	-0.374236	359.958	729.99	1095.51	835.778	777.946	891.052	359.832	369.877	356.812	H.D1	N.D	Others	H.U	N.D	N.D	N.D	N.D	Others
ENSMUST00000092584.5	Marcks	chr10	37138923	-	-1.69886	0.429285	0.707277	0.250539	0.0641498	0.0248752	-0.109723	0.144624	-0.153471	150.275	551.736	258.142	390.459	264.187	298.268	207.832	225.991	218.007	Low Exp	S.U	Others	N.D	N.D	N.D	N.D	N.D	N.D
ENSMUST00000166179.8	Mb	chr15	77050670	-	-1.69867	0.0449724	-0.619369	-0.450351	-0.0313411	0.0742192	-0.557519	0.00813033	-0.763106	26.7445	120.201	39.8528	83.8271	39.1898	46.2897	39.6312	47.2115	39.82	Low Exp	Low Exp	Low Exp	Low Exp	Low Exp	Low Exp	Low Exp	Low Exp	Low Exp
ENSMUST00000099501.9	Arhgap45	chr10	80016721	+	-1.69744	-0.107225	0.192168	-2.71658	NA	NA	NA	NA	NA	37.9853	90.2821	29.7728	52.7369	NA	NA	NA	NA	NA	Low Exp	Low Exp	Low Exp	Low Exp	Low Exp	Low Exp	Low Exp	Low Exp	Low Exp
ENSMUST00000075671.4	Nfatc2ip	chr7	126396724	-	-1.69686	0.156411	-0.0477339	0.0117408	-0.174313	-0.0983324	-0.0348828	-0.026604	-0.111029	881.044	3590.66	1666.38	2667.38	1485.91	1749.88	2354.17	2347.41	2443.93	H.D1	N.D	N.D	N.D	N.D	N.D	N.D	N.D	N.D
ENSMUST00000018522.12	Cuedc1	chr11	88099226	+	-1.69544	-0.126352	0.213783	-0.751903	0.0588027	0.114752	-0.293191	-0.107214	-0.168165	166.18	451.794	590.415	317.679	131.575	152.864	311.175	328.788	345.376	H.D1	N.D	N.D	I.D	N.D	N.D	Others	N.D	N.D
ENSMUST00000020484.7	Txnrd1	chr10	82859205	+	-1.69484	0.222171	-0.0233894	0.0469891	0.000217651	0.00676201	-0.0375178	-0.0389604	-0.00788862	1683.73	4138.32	3857.66	3021.82	1817.9	2092.26	2333.66	2320.13	2510.03	H.D1	N.D	N.D	N.D	N.D	N.D	N.D	N.D	N.D
ENSMUST00000018005.9	Mybl2	chr2	163054666	+	-1.69462	-0.351377	-0.346788	-0.0858209	-0.0738423	-0.142267	-0.0307255	-0.0684649	-0.179547	2705.45	8450.19	5040.86	7272.27	3998.8	4490.02	4760.2	4671.62	4823.92	H.D1	Others	Others	N.D	N.D	N.D	N.D	N.D	N.D
ENSMUST00000114136.8	Pml	chr9	58249732	-	-1.69312	-0.115821	-0.718446	0.318529	-0.166616	-0.0550866	-0.0861234	-0.0127483	-0.329779	945.443	2075.21	1184.25	1826.25	1167.72	1393.48	1783.84	1818.28	1756	H.D1	N.D	I.D	Others	N.D	N.D	N.D	N.D	Others
ENSMUST00000142445.1	Gm14235	chr2	168153533	-	-1.69282	1.841	0.522209	-0.620542	1.02073	1.38184	0.84468	0.189829	0.367341	29.7026	213.493	66.7917	64.8418	42.767	57.8511	53.0979	40.2428	46.2836	Low Exp	Low Exp	Low Exp	Low Exp	Low Exp	Low Exp	Low Exp	Low Exp	Low Exp
ENSMUST00000086430.4	Col5a2	chr1	45503282	-	-1.69254	0.0549023	-0.113221	-0.786065	NA	0.45497	-0.25197	0.0981845	-0.0224508	18.7418	65.1973	72.6318	43.3631	NA	23.1106	28.8871	32.2091	33.2399	Low Exp	Low Exp	Low Exp	Low Exp	Low Exp	Low Exp	Low Exp	Low Exp	Low Exp
ENSMUST00000019268.10	Scrn1	chr6	54566346	-	-1.69247	0.50975	-0.366936	-0.351405	0.538451	0.459696	0.18112	0.039065	0.0427325	39.7527	209.115	137.306	125.094	76.7532	84.7056	233.265	220.199	236.615	Low Exp	Low Exp	Low Exp	Low Exp	Low Exp	Low Exp	N.D	Low Exp	Low Exp
ENSMUST00000142712.1	2410080I02Rik	chr19	23134900	+	-1.69243	0.62364	0.0512035	0.624664	0.043418	0.0118524	NA	NA	NA	17.3778	33.2594	20.7636	24.2511	19.2822	21.4848	NA	NA	NA	Low Exp	Low Exp	Low Exp	Low Exp	Low Exp	Low Exp	Low Exp	Low Exp	Low Exp
ENSMUST00000220291.1	Dusp6	chr10	99263230	+	-1.6906	-1.34986	-0.623363	0.897627	-0.103996	-0.183962	-0.158034	-0.24556	-0.679102	101.467	118.814	31.5041	172.029	140.224	157.622	45.3391	43.6363	41.3467	H.D1	Low Exp	Low Exp	I.U	N.D	N.D	Low Exp	Low Exp	Low Exp
ENSMUST00000065856.7	Hunk	chr16	90386013	+	-1.68922	-0.0827398	-0.410766	0.0207147	-0.378264	-0.245228	-0.138792	-0.00455652	-0.281236	664.502	2189.32	3179.44	1773.11	930.014	1112.61	2905.9	3022.19	2956.62	H.D1	N.D	Others	N.D	Others	N.D	N.D	N.D	Others
ENSMUST00000062069.5	Ptgs1	chr2	36230499	+	-1.68772	NA	NA	3.15835	-0.044186	0.517475	NA	NA	NA	29.8372	NA	NA	15.1825	21.7971	30.3783	NA	NA	NA	Low Exp	Low Exp	Low Exp	Low Exp	Low Exp	Low Exp	Low Exp	Low Exp	Low Exp
ENSMUST00000060148.5	Hivep1	chr13	42052052	+	-1.68693	0.0999895	-0.0997994	-0.360255	-0.0413206	0.0225494	0.12458	0.0580691	0.0707955	368.297	842.143	1023.85	588.763	286.237	337.211	465.506	451.451	486.412	Low Exp	N.D	N.D	Others	N.D	N.D	N.D	N.D	N.D
ENSMUST00000109621.9	Tox3	chr8	90348294	-	-1.68627	0.650728	-0.124731	-0.092259	0.325882	0.309038	-0.00130229	-0.197308	-0.218622	56.0974	180.069	82.477	106.352	67.5589	76.8953	145.659	135.72	144.418	Low Exp	Low Exp	Low Exp	Low Exp	Low Exp	Low Exp	Low Exp	Low Exp	Low Exp
ENSMUST00000205259.1	Chst8	chr7	34812685	-	-1.68586	-0.108374	-0.0915542	-0.393816	-0.328101	-0.461481	-0.077835	-0.16372	-0.264631	182.324	569.386	553.049	424.662	184.974	205.388	254.76	246.382	255.245	H.D1	N.D	N.D	S.D	Others	S.D	N.D	N.D	Others
ENSMUST00000073150.5	Peli2	chr14	48120921	+	-1.68583	-0.0407355	-0.588832	-0.0649209	-0.0737396	-0.0699413	0.161706	0.10408	-0.00753323	237.146	796.379	725.3	622.461	346.939	397.902	700.809	682.498	702.848	H.D1	N.D	I.D	N.D	N.D	N.D	N.D	N.D	N.D
ENSMUST00000056470.9	Zfp459	chr13	67421416	-	-1.6854	-0.434296	-0.216431	0.0671921	0.0674285	0.0858939	-0.078098	0.00467097	-0.22191	643.54	950.232	679.137	867.851	539.94	623.26	378.577	386.93	384.499	H.D1	S.D	N.D	N.D	N.D	N.D	N.D	N.D	N.D
ENSMUST00000058738.10	Hs3st5	chr10	36506840	+	-1.68516	0.519998	-0.279524	1.09234	0.567949	0.479564	0.587212	0.465673	0.337661	15.5248	31.2684	65.8606	27.9894	31.3806	34.548	21.0329	19.9506	20.3435	Low Exp	Low Exp	Low Exp	Low Exp	Low Exp	Low Exp	Low Exp	Low Exp	Low Exp
ENSMUST00000048957.10	Ptpn13	chr5	103425501	+	-1.68465	1.13909	0.0130018	1.94228	0.343937	0.412359	0.265984	0.0631034	0.210649	417.994	336.626	496.338	319.968	419.117	496.248	837.568	773.985	873.646	H.D1	Low Exp	N.D	Low Exp	Others	S.U	Others	N.D	N.D
ENSMUST00000060673.7	Liph	chr16	21995484	-	-1.68422	-0.339136	0.000792048	-1.24983	-0.21363	-0.140368	-0.002222	0.00710526	-0.232848	589.81	1005.33	1020.97	709.29	201.595	237.696	563.848	562.575	555.964	H.D1	Others	N.D	H.D	N.D	N.D	N.D	N.D	N.D
ENSMUST00000029515.4	S100a11	chr3	93520496	+	-1.68406	0.465086	-0.184488	-0.863584	0.42499	0.404807	0.219384	-0.210906	0.0323767	59.6482	172.681	74.1275	96.9583	43.3278	48.9962	101.902	87.1406	101.176	H.D1	S.U	N.D	I.D	S.U	S.U	N.D	N.D	N.D
ENSMUST00000024260.13	Pcbp4	chr9	106453889	+	-1.68358	0.287817	-0.0225201	-1.34008	0.320337	0.677165	0.0631691	0.0647659	0.0221972	146.26	262.554	162.65	147.281	48.372	64.6504	71.5648	71.1553	75.3664	H.D1	Others	N.D	H.D	Low Exp	Low Exp	Low Exp	Low Exp	Low Exp
ENSMUST00000025288.8	Zfp521	chr18	13972644	-	-1.68271	0.243422	0.00643172	-0.950125	0.15084	0.138842	0.0383063	0.0726372	-0.181583	78.8978	125.444	63.2012	75.923	29.3941	33.3775	71.6545	72.4317	70.8237	Low Exp	Low Exp	Low Exp	Low Exp	Low Exp	Low Exp	Low Exp	Low Exp	Low Exp
ENSMUST00000129574.2	Gm13420	chr2	29751685	-	-1.68206	0.849549	0.240869	-1.56709	0.193536	-0.0628264	0.477695	0.219218	-0.41726	43.5197	178.727	79.3219	78.2646	21.3585	22.3208	28.2425	25.3616	21.9494	Low Exp	Low Exp	Low Exp	Low Exp	Low Exp	Low Exp	Low Exp	Low Exp	Low Exp
ENSMUST00000108453.1	Zfp296	chr7	19577322	+	-1.67942	0.153888	-0.0272402	1.05968	-0.403857	-0.247422	-0.281848	-0.00886334	-0.32741	99.7619	269.166	139.937	271.942	214.43	259.233	188.459	204.929	197.708	H.D1	N.D	N.D	H.U	S.D	N.D	Others	N.D	Others
ENSMUST00000051995.13	Jak3	chr8	71676295	+	-1.679	0.215468	-0.0597564	1.05921	-0.065613	-0.170988	-0.0194346	0.0320475	0.104366	390.749	587.525	169.258	578.784	507.557	564.567	337.049	341.947	375.317	H.D1	N.D	Low Exp	H.U	N.D	N.D	N.D	N.D	N.D
ENSMUST00000006046.4	Trh	chr6	92244647	-	-1.67788	-0.716108	-0.740686	-2.24002	0.858483	0.555056	0.374879	0.17062	0.0581155	352.801	148.215	71.9162	106.307	25.4536	25.4429	25.7938	23.9017	24.3013	H.D1	I.D	Low Exp	H.D	Low Exp	Low Exp	Low Exp	Low Exp	Low Exp
ENSMUST00000034992.7	Nt5e	chr9	88327197	+	-1.67767	0.314376	-0.452069	2.22486	-0.126703	-0.0441627	-0.0409032	-0.329395	-0.0144808	86.0328	52.6724	123.837	81.6961	96.0964	113.504	117.965	106.792	126.653	Low Exp	Low Exp	Low Exp	Low Exp	Low Exp	Low Exp	Low Exp	Low Exp	Low Exp
ENSMUST00000029155.15	Epb41l1	chr2	156475548	+	-1.67544	0.0247861	-0.162156	-0.805533	0.178789	0.0625215	-0.0876022	0.00188725	-0.357375	280.158	734.298	553.701	487.156	203.496	223.142	563.716	578.248	550.774	H.D1	N.D	N.D	I.D	N.D	Low Exp	N.D	N.D	Others
ENSMUST00000107365.2	Tlr4	chr4	66827610	+	-1.67506	0.601847	-0.362012	NA	NA	0.0756066	0.171574	0.140737	0.13777	28.6875	24.9294	310.937	NA	NA	19.9131	188.684	185.696	198.295	Low Exp	Low Exp	Low Exp	Low Exp	Low Exp	Low Exp	Low Exp	Low Exp	Low Exp
ENSMUST00000000284.6	Trim25	chr11	88999451	+	-1.67407	0.0122215	-0.281106	-0.104787	0.0426631	0.149664	0.0772792	0.00334859	0.0567857	731.006	2515.13	1908.11	1914.7	1089.43	1297.68	1314.99	1274.62	1390.55	H.D1	N.D	Others	N.D	N.D	N.D	N.D	N.D	N.D
ENSMUST00000121200.8	Palld	chr8	61591138	-	-1.67335	0.392849	-0.269763	-0.303589	-0.0691314	-0.142811	0.0207136	0.000236384	-0.163854	553.517	1652.26	1218.03	1049.14	521.294	583.141	733.569	724.57	734.518	H.D1	S.U	Others	Others	N.D	N.D	N.D	N.D	N.D
ENSMUST00000187876.6	Lncpint	chr6	31218478	-	-1.67328	0.27839	0.234154	0.0734327	-0.174757	-0.232003	-0.0974508	-0.0288705	-0.233943	294.216	626.356	734.862	450.364	258.783	290.611	356.76	363.27	363.916	Low Exp	Low Exp	Low Exp	Low Exp	Low Exp	Low Exp	Low Exp	Low Exp	Low Exp
ENSMUST00000109655.8	Zfp423	chr8	87959569	-	-1.67232	-0.555027	-0.247771	1.35933	0.185317	-0.111181	-0.0405604	0.172516	-0.183013	157.836	103.784	285.071	146.66	154.815	161.754	109.42	117.605	111.176	Low Exp	Low Exp	Low Exp	Low Exp	Low Exp	Low Exp	Low Exp	Low Exp	Low Exp
ENSMUST00000037011.5	Trim36	chr18	46212605	-	-1.67026	0.608126	-0.480133	0.353836	0.463016	0.358814	0.339082	0.0491621	0.236118	32.3979	128.92	213.451	86.9712	71.5065	78.3873	137.547	122.665	140.822	Low Exp	Low Exp	Low Exp	Low Exp	Low Exp	Low Exp	Low Exp	Low Exp	Low Exp
ENSMUST00000102656.3	Foxo6	chr4	120287233	-	-1.66996	0.0875595	-0.0654163	0.329358	-0.0534194	-0.0972217	0.446404	0.253852	0.127408	81.8778	138.144	98.6732	112.97	75.1977	85.6507	107.637	99.2084	101.606	Low Exp	Low Exp	Low Exp	Low Exp	Low Exp	Low Exp	Low Exp	Low Exp	Low Exp
ENSMUST00000022416.14	Anxa11	chr14	25842182	+	-1.66987	0.0893994	0.0953904	-0.678404	0.0533318	0.224756	0.209478	0.105857	0.167893	298.275	625.844	448.161	415.479	176.892	216.707	375.807	359.657	394.396	H.D1	N.D	N.D	I.D	N.D	N.D	N.D	N.D	N.D
ENSMUST00000027467.10	Serpine2	chr1	79858635	-	-1.66897	0.0254043	-0.0356879	1.37843	-0.0972846	-0.169842	0.205116	0.145627	0.184571	152.33	182.385	515.13	215.851	208.356	233.401	188.406	183.242	199.148	H.D1	N.D	N.D	H.U	N.D	N.D	N.D	N.D	N.D
ENSMUST00000053263.8	Tmem82	chr4	141618238	-	-1.66487	0.375662	0.396071	-0.691086	-0.0340604	0.459856	-0.060261	0.229956	-0.134909	65.2759	193.771	108.272	115.428	46.8913	65.5741	72.3593	79.7834	75.1632	H.D1	Others	S.U	I.D	Low Exp	S.U	Low Exp	N.D	Low Exp
ENSMUST00000049912.14	Relb	chr7	19629422	-	-1.6646	0.23512	0.142635	-0.832947	0.12475	-0.0852361	0.054183	0.0919975	0.0746781	315.901	916.759	390.002	562.81	228.519	242.541	475.151	478.484	510.062	H.D1	N.D	N.D	I.D	N.D	N.D	N.D	N.D	N.D
ENSMUST00000113821.7	Dysf	chr6	84008550	+	-1.66282	-0.149888	-0.309173	-0.120732	-0.0324719	-0.452669	0.176598	0.326914	-0.237497	54.0218	114.345	107.954	92.1573	49.7973	50.5741	51.3531	53.7161	47.4349	Low Exp	Low Exp	Low Exp	Low Exp	Low Exp	Low Exp	Low Exp	Low Exp	Low Exp
ENSMUST00000007257.9	Clic1	chr17	35049966	+	-1.66195	0.00162196	-0.19414	-0.565042	-0.0985887	0.178123	0.108314	0.0391682	-0.195927	203.308	456.282	198.196	318.528	136.455	173.402	171.157	166.01	164.283	H.D1	N.D	N.D	S.D	N.D	N.D	N.D	N.D	N.D
ENSMUST00000169807.7	Pcgf2	chr11	97699643	-	-1.66094	-0.103251	-0.228322	0.0526399	-0.349176	-0.0688882	-0.0877391	0.034332	-0.247495	375.18	1391.17	1097.76	1141.46	613.28	771.466	973.458	1009.43	983.641	H.D1	N.D	N.D	N.D	Others	N.D	N.D	N.D	N.D
ENSMUST00000102493.7	Coro6	chr11	77462579	+	-1.66003	-0.285041	-0.0578502	0.0831577	-0.00365633	-0.798543	-0.164458	-0.509712	-0.415486	20.4452	47.9251	47.8959	41.8408	25.6085	22.9544	22.7602	20.4256	22.4223	Low Exp	Low Exp	Low Exp	Low Exp	Low Exp	Low Exp	Low Exp	Low Exp	Low Exp
ENSMUST00000234781.1	Gm50092	chr7	24512455	-	-1.65983	-0.216976	0.0951598	0.180889	-0.482491	-0.610327	NA	NA	NA	98.6004	112.845	131.864	99.2299	54.4543	60.595	NA	NA	NA	H.D1	Low Exp	N.D	Low Exp	Low Exp	Low Exp	Low Exp	Low Exp	Low Exp
ENSMUST00000067924.12	Lrrc8c	chr5	105519457	+	-1.65963	0.603142	0.369887	2.05358	-0.112352	-0.0764966	-0.0205446	0.0554659	-0.319754	32.0658	244.893	482.745	311.762	355.892	413.979	632.151	644.335	610.261	Low Exp	Low Exp	Low Exp	Low Exp	Low Exp	Low Exp	Low Exp	Low Exp	Low Exp
ENSMUST00000111068.7	Ephx1	chr1	181017507	-	-1.65871	-0.157954	-0.103664	-0.603812	0.0893136	-0.215816	-0.10806	-0.129994	-0.0512114	254.899	497.748	461.286	363.532	164.812	169.498	228.902	225.773	248.918	H.D1	N.D	N.D	I.D	N.D	N.D	N.D	N.D	N.D
ENSMUST00000021161.13	Slc13a5	chr11	72266603	-	-1.65859	-1.57113	-0.724853	2.02242	-0.486552	-0.746137	NA	NA	NA	53.1944	182.503	366.541	431.24	435.422	466.597	NA	NA	NA	Low Exp	Low Exp	I.D	H.U	S.D	I.D	Low Exp	Low Exp	Low Exp
ENSMUST00000025048.6	Acsbg3	chr17	56875477	+	-1.65655	0.200307	-0.061767	0.773077	-0.0247278	-0.0152783	-0.0276498	0.0640816	-0.0604581	346.499	628.362	576.649	567.491	456.505	525.5	512.194	526.802	539.935	H.D1	N.D	N.D	I.U	N.D	N.D	N.D	N.D	N.D
ENSMUST00000108889.9	Tnip1	chr11	54956082	-	-1.65618	-0.227031	-0.11742	-0.953409	-0.00455857	-0.151001	-0.0109116	-0.0501608	-0.181925	963.783	1788.47	1407.09	1266.12	458.187	499.793	816.858	801.614	821.702	H.D1	N.D	N.D	I.D	N.D	N.D	N.D	N.D	N.D
ENSMUST00000173107.7	Slit2	chr5	47983154	+	-1.6561	0.199529	0.129773	-0.0723229	0.0432802	0.183515	0.073269	0.00799996	0.152668	482.704	1704.27	1198.46	1220.65	701.518	850.632	1029.11	1000.18	1127.8	H.D1	N.D	N.D	N.D	N.D	N.D	N.D	N.D	N.D
ENSMUST00000130300.2	Ccbe1	chr18	66292667	-	-1.65587	-0.889654	-0.0809554	-3.43449	0.268715	0.358448	-0.0509886	0.413953	-0.19974	146.642	734.624	529.421	520.404	44.7827	53.0497	39.0551	46.132	39.722	Low Exp	I.D	N.D	H.D	Low Exp	Low Exp	Low Exp	Low Exp	Low Exp
ENSMUST00000045730.6	Akap12	chr10	4266362	+	-1.65532	0.131481	-0.133674	-0.395873	0.0737674	0.112466	-0.0110641	-0.0219906	-0.0463663	3741.74	8826.07	6404.28	6065.8	3023.27	3517.01	3706.78	3671.76	3901.76	H.D1	N.D	N.D	S.D	N.D	N.D	N.D	N.D	N.D
ENSMUST00000165874.7	Fam78b	chr1	167001462	+	-1.65512	-0.0267097	0.420682	0.129545	-0.615556	-0.506734	-0.174442	-0.0316664	-0.157686	59.2616	59.4044	52.9003	48.1863	24.7546	29.7211	22.2447	23.2363	23.883	Low Exp	Low Exp	Low Exp	Low Exp	Low Exp	Low Exp	Low Exp	Low Exp	Low Exp
ENSMUST00000142729.2	Mybl2	chr2	163074745	+	-1.65511	-0.350707	-0.340279	-0.196278	-0.116119	-0.131989	-0.0385772	-0.0255262	-0.156841	620.136	1941.36	1193.96	1631.12	837.8	956.404	929.267	927.678	951.911	H.D1	Others	Others	N.D	N.D	N.D	N.D	N.D	N.D
ENSMUST00000021459.13	Rab15	chr12	76822489	-	-1.65498	0.587346	0.0893499	0.336394	-0.0664787	0.00191296	-0.15968	-0.0204927	-0.202506	70.0742	171.867	99.2895	117.85	79.0835	92.3561	207.482	216.406	218.008	Low Exp	Low Exp	Low Exp	Low Exp	Low Exp	Low Exp	N.D	N.D	N.D
ENSMUST00000030336.10	Tnfrsf1b	chr4	145246869	-	-1.65413	0.316508	-0.527965	-0.798539	0.280718	0.37292	-0.00809425	0.00143874	-0.231384	135.251	629.617	526.474	377.186	163.686	195.416	395.598	394.08	390.98	Low Exp	Others	S.D	I.D	Others	Others	N.D	N.D	N.D
ENSMUST00000086693.11	Mtcl1	chr17	66449747	-	-1.65332	0.0117947	-0.166213	0.483184	0	0.0325246	0.116557	0.00543178	-0.0247607	1270	3201.8	2800.46	2823.12	2052.09	2383.36	2697.83	2579.36	2733.85	H.D1	N.D	N.D	S.U	N.D	N.D	N.D	N.D	N.D
ENSMUST00000212611.1	Kcnn1	chr8	70863258	-	-1.65309	-0.536036	NA	-3.37987	NA	NA	NA	NA	NA	53.3691	51.0312	NA	33.2158	NA	NA	NA	NA	NA	Low Exp	Low Exp	Low Exp	Low Exp	Low Exp	Low Exp	Low Exp	Low Exp	Low Exp
ENSMUST00000033828.6	Gas6	chr8	13494518	-	-1.65164	-0.116466	-0.274121	-0.361622	-0.185163	-0.497907	-0.37109	0.190527	-0.302263	101.981	174.465	120.532	131.842	60.5273	63.4421	41.3567	49.6407	44.803	Low Exp	Low Exp	Low Exp	Low Exp	Low Exp	Low Exp	Low Exp	Low Exp	Low Exp
ENSMUST00000026698.7	Podxl	chr6	31563864	-	-1.65144	0.732245	0.103251	0.852272	0.136304	0.327385	-0.025591	0.1953	-0.119633	100.838	168.156	130.74	126.176	110.356	136.165	179.054	192.852	184.912	Low Exp	Low Exp	Low Exp	Low Exp	Low Exp	Low Exp	Low Exp	Low Exp	Low Exp
ENSMUST00000042135.13	Rasa4	chr5	136083985	+	-1.64907	-0.322086	-0.055779	-0.479558	-0.227255	-0.122576	-0.191877	-0.0913955	-0.461339	106.729	423.279	313.861	333.029	142.847	170.159	154.083	158.398	151.146	Low Exp	Others	N.D	S.D	N.D	N.D	N.D	N.D	S.D
ENSMUST00000108639.7	Zbtb4	chr11	69765911	+	-1.64875	0.130678	0.263709	-0.204528	0.257701	0.175101	-0.038891	-0.156897	0.0345798	204.24	280.796	194.555	199.921	118.027	130.887	69.533	66.7279	75.6982	Low Exp	Low Exp	Low Exp	Low Exp	Low Exp	Low Exp	Low Exp	Low Exp	Low Exp
ENSMUST00000043983.10	Igsf3	chr3	101377088	+	-1.64677	0.148485	-0.220744	-0.346748	0.270226	0.327805	0.168403	0.0775904	0.0678632	471.18	1507.92	927.58	1039.91	570.651	668.923	1131.41	1088.52	1161.62	H.D1	N.D	N.D	Others	Others	Others	N.D	N.D	N.D
ENSMUST00000170878.1	Cd180	chr13	102693572	+	-1.64601	-0.0993884	-0.275263	0.542198	-0.0653283	-0.329542	-0.86393	-0.395495	-0.627137	149.424	236.548	159.353	220.78	160.799	169.029	23.835	26.9601	27.1175	Low Exp	Low Exp	Low Exp	Low Exp	Low Exp	Low Exp	Low Exp	Low Exp	Low Exp
ENSMUST00000105875.7	Trim63	chr4	134315119	+	-1.64541	-0.0332503	-0.0661932	-0.420642	-0.372487	-0.485286	-0.0781716	-0.595187	-0.435961	49.5685	124.066	70.9963	89.8492	38.2685	42.6713	20.4141	17.2522	19.3476	Low Exp	Low Exp	Low Exp	Low Exp	Low Exp	Low Exp	Low Exp	Low Exp	Low Exp
ENSMUST00000205913.1	A730082K24Rik	chr7	114948650	+	-1.64437	0.953729	0.217823	-0.725218	0.028174	0.585422	0.472977	0.0933948	0.00112968	46.5058	113.15	119.173	52.3791	21.3154	30.6334	37.3553	31.9375	33.2365	Low Exp	Low Exp	Low Exp	Low Exp	Low Exp	Low Exp	Low Exp	Low Exp	Low Exp
ENSMUST00000238864.1	Alg13	chrX	144317804	+	-1.64353	0.140917	-0.0291467	-0.340782	-0.0551574	0.0314173	-0.110249	-0.0446275	-0.0362668	2144.66	7556.36	5048.99	5235.83	2564.15	3032.32	4231.48	4301.86	4621.52	H.D1	N.D	N.D	Others	N.D	N.D	N.D	N.D	N.D
ENSMUST00000138703.7	Pfkp	chr13	6648724	-	-1.64239	-0.410837	-0.237857	0.0882772	0.0431527	0.111215	0.0462558	0.0286048	-0.0173433	1634.67	2459.57	2085.45	2240.55	1390.8	1637.37	1138.81	1124.81	1185.64	H.D1	S.D	N.D	N.D	N.D	N.D	N.D	N.D	N.D
ENSMUST00000030326.9	Pramef12	chr4	144408419	-	-1.64224	-0.107039	-0.543567	0.312139	0.0425159	-0.284303	-0.0379865	0.0731073	-0.277714	172.243	451.485	206.072	395.116	271.45	280.13	285.523	295.045	281.099	H.D1	N.D	S.D	Others	N.D	Others	N.D	N.D	Others
ENSMUST00000077569.10	Smarca1	chrX	47892480	-	-1.64179	0.0422866	-0.158153	-1.15259	0.226531	0.500812	-0.00998706	0.332894	0.349973	46.9974	105.411	65.3424	66.7372	23.6884	30.3687	38.4795	43.351	46.5801	Low Exp	Low Exp	Low Exp	Low Exp	Low Exp	Low Exp	Low Exp	Low Exp	Low Exp
ENSMUST00000046122.10	Lap3	chr5	45493406	+	-1.64167	-0.150881	-0.133218	0.292724	0.017928	-0.027455	0.057571	0.00619981	0.0331886	897.635	2523.7	1630.92	2232.7	1508.79	1704.61	1502.03	1466	1585.39	H.D1	N.D	N.D	Others	N.D	N.D	N.D	N.D	N.D
ENSMUST00000128570.8	Rreb1	chr13	37826315	+	-1.6414	0.122902	-0.0668894	-0.278527	-0.062911	0.120871	-0.00798337	0.0301389	-0.0639194	1457.84	3561.9	2908	2511.81	1262.76	1546.73	2108.85	2123.92	2203.83	H.D1	N.D	N.D	Others	N.D	N.D	N.D	N.D	N.D
ENSMUST00000002678.9	Tgfb1	chr7	25687002	+	-1.64038	-0.803464	-0.0380926	-2.04249	0.76074	0.98087	NA	NA	NA	53.8034	86.4126	61.0476	64.1064	15.7561	20.6426	NA	NA	NA	Low Exp	Low Exp	Low Exp	Low Exp	Low Exp	Low Exp	Low Exp	Low Exp	Low Exp
ENSMUST00000119962.7	Mical1	chr10	41476374	+	-1.63987	0.11502	-0.376263	-0.000586241	0.0741066	0.00655585	-0.0707994	-0.0481718	-0.33661	73.9175	248.014	154.834	186.012	112.201	125.816	144.821	145.291	141.455	Low Exp	Low Exp	Low Exp	Low Exp	Low Exp	Low Exp	Low Exp	Low Exp	Low Exp
ENSMUST00000061239.13	Sh3bp1	chr15	78899793	+	-1.63979	0.0309516	-0.112085	1.44001	-0.253723	-0.142998	-0.167755	-0.00296935	-0.301712	167.825	642.831	325.741	779.624	728.863	866.317	887.419	933.284	906.205	H.D1	N.D	N.D	H.U	N.D	N.D	N.D	N.D	Others
ENSMUST00000027863.12	Atp1b1	chr1	164458355	-	-1.63882	0.0180667	-0.292673	-0.884082	-0.0502164	-0.122079	0.0412329	0.00186193	-0.0315772	1552.56	7995.52	2490.27	5283.1	1954.18	2188.52	3216.02	3153.15	3338.96	H.D1	N.D	Others	I.D	N.D	N.D	N.D	N.D	N.D
ENSMUST00000023128.7	Itga5	chr15	103366790	-	-1.63702	0.0720781	-0.212388	0.275374	0.188728	0.167738	-0.168117	-0.0472856	-0.285191	135.546	747.626	440.068	610.541	435.447	495.759	758.418	785.399	778.242	Low Exp	N.D	N.D	Others	N.D	N.D	N.D	N.D	Others
ENSMUST00000117786.7	Csnk1e	chr15	79442084	-	-1.63689	0.0925194	-0.11976	-1.22638	-0.0645191	-0.0598924	-0.106713	0.0147373	-0.228977	364.912	1275.79	620.491	780.245	235.349	270.794	568.671	588.999	581.862	H.D1	N.D	N.D	H.D	N.D	N.D	N.D	N.D	N.D
ENSMUST00000102794.7	Ggta1	chr2	35461387	-	-1.63674	0.0427332	-0.106648	-0.23796	0.0334184	0.0632426	-0.0248139	2.63906e-05	-0.29039	606.125	1297.51	1054.43	948.503	504.37	586.933	746.665	748.294	728.664	H.D1	N.D	N.D	N.D	N.D	N.D	N.D	N.D	Others
ENSMUST00000028763.9	Tyro3	chr2	119799549	+	-1.63585	0.223886	-0.253444	0.553441	-0.00231678	0.0416656	-0.147436	0.00170644	-0.230145	292.543	923.946	456.141	771.365	574.193	669.175	533.31	558.606	553.197	H.D1	N.D	N.D	S.U	N.D	N.D	N.D	N.D	N.D
ENSMUST00000160973.7	Spata13	chr14	60634243	+	-1.63572	-0.24464	-0.124066	-0.851134	0.120204	0.272864	0.162282	-0.054563	0.297667	368.579	621.257	793.26	448.365	178.882	216.297	306.479	282.311	343.633	H.D1	N.D	N.D	I.D	Low Exp	Low Exp	Low Exp	Low Exp	Low Exp
ENSMUST00000171280.2	Crxos	chr7	15901661	+	-1.63527	0.67534	0.0700292	-1.18795	-0.544918	-0.0738103	-0.151428	0.0124437	-0.437617	36.2866	231.181	81.9313	113.986	30.5978	40.497	175.545	184.477	170.733	H.D1	I.U	N.D	H.D	S.D	N.D	N.D	N.D	S.D
ENSMUST00000112387.8	Hyal1	chr9	107576949	+	-1.63506	0.125599	0.0475829	0.18958	0.153035	-0.441052	-0.0338316	0.0952743	-0.431276	168.309	309.214	162.906	242.024	164.293	154.2	213.59	221.573	200.144	H.D1	N.D	N.D	N.D	N.D	S.D	N.D	N.D	S.D
ENSMUST00000033393.14	Ano1	chr7	144738526	-	-1.63487	0.507698	0.0842763	3.16422	0.390634	0.351213	0.24186	0.0774044	-0.00555459	24.4712	55.6245	61.6468	130.277	218.421	248.558	107.905	100.937	105.144	Low Exp	Low Exp	Low Exp	Low Exp	Low Exp	Low Exp	Low Exp	Low Exp	Low Exp
ENSMUST00000069782.10	Dglucy	chr12	100779094	+	-1.63425	0.0682769	-0.067203	0.187227	0.100968	-0.118705	-0.27866	-0.117826	-0.406931	172.917	373.276	319.397	299.086	197.601	211.062	209.875	219.858	215.22	H.D1	N.D	N.D	N.D	N.D	N.D	Others	N.D	S.D
ENSMUST00000238819.1	Ets1	chr9	32636240	+	-1.63424	0.291988	-0.318873	0.347208	NA	NA	NA	NA	NA	21.1564	24.8946	26.5722	19.1717	NA	NA	NA	NA	NA	Low Exp	Low Exp	Low Exp	Low Exp	Low Exp	Low Exp	Low Exp	Low Exp	Low Exp
ENSMUST00000169687.7	Gpd2	chr2	57237701	+	-1.6338	-0.340875	-0.343028	-0.303527	0.0424531	0.127716	-0.0272384	0.069647	-0.0140628	898.215	1709.93	1357.3	1399.92	723.172	855.176	773.8	795.57	827.37	H.D1	Others	Others	Others	N.D	N.D	N.D	N.D	N.D
ENSMUST00000034883.6	Stoml1	chr9	58253235	+	-1.63373	-1.43974	-0.327751	0.21694	-1.21463	-0.978856	-1.1636	-0.159512	-1.44063	206.727	321.98	236.571	388.237	179.953	217.697	271.874	354.03	273.394	H.D1	H.D	Others	N.D	H.D	I.D	H.D	N.D	H.D
ENSMUST00000055096.4	Ttc12	chr9	49486174	-	-1.63266	0.474523	0.700065	-0.536958	-0.0199627	0.0263026	0.254047	0.0338497	0.331589	142.217	339.271	266.074	199.733	89.7807	104.614	65.2391	59.8563	71.5419	Low Exp	S.U	I.U	Low Exp	Low Exp	Low Exp	Low Exp	Low Exp	Low Exp
ENSMUST00000180252.2	Tmem151b	chr17	45549692	-	-1.63208	1.27075	-0.759979	-1.37325	0.608145	1.67011	0.672374	NA	0.897583	44.6119	194.643	27.2499	71.4237	25.272	48.9681	18.5294	NA	21.6928	Low Exp	Low Exp	Low Exp	Low Exp	Low Exp	Low Exp	Low Exp	Low Exp	Low Exp
ENSMUST00000071361.12	Zfp428	chr7	24507088	+	-1.6309	-0.13748	0.098275	-0.709491	-0.374542	-0.413439	-0.188872	-0.0247923	-0.32544	440.185	1048.7	582.669	749.696	273.964	311.315	409.585	430.015	418.613	H.D1	N.D	N.D	I.D	Others	S.D	N.D	N.D	Others
ENSMUST00000100193.7	Septin9	chr11	117331720	+	-1.62939	0.0429132	-0.119695	-0.0913131	-0.0444798	0.0615424	0.0519422	0.155054	-0.231912	389.145	992.976	788.641	748.944	416.536	496.837	665.747	687.566	644.809	H.D1	N.D	N.D	N.D	N.D	N.D	N.D	N.D	N.D
ENSMUST00000106930.7	Dnajc6	chr4	101496550	+	-1.62917	-0.359698	-0.332653	-0.977496	-0.223384	-0.16833	-0.0499372	-0.0629134	-0.29986	1871.87	2602.18	1907.25	1910.05	630.066	738.022	882.674	873.491	866.946	H.D1	Others	Others	I.D	N.D	N.D	N.D	N.D	Others
ENSMUST00000031003.10	Ppp2r2c	chr5	36868509	+	-1.62912	0.510256	-0.170465	1.3005	-0.0710927	-0.230021	-0.081068	0.0304851	-0.338695	249.453	871.66	695.786	835.899	794.727	865.895	1144.1	1182.63	1121.63	H.D1	S.U	N.D	H.U	N.D	N.D	N.D	N.D	Others
ENSMUST00000054776.3	Plekhf2	chr4	11007583	-	-1.62758	0.135785	-0.0973344	-0.150383	-0.00530066	0.0233754	-0.0232596	-0.0396358	-0.0382904	1569.3	5076.36	2487.89	3662.65	2000.01	2322.54	3465.27	3425.32	3671.71	H.D1	N.D	N.D	N.D	N.D	N.D	N.D	N.D	N.D
ENSMUST00000111879.4	Dclk3	chr9	111439107	+	-1.62725	0.331943	-0.105408	0.927596	0.0113611	0.150423	-0.0910112	-0.0497448	-0.187321	39.5378	196.977	95.0017	177.857	153.079	184.642	92.1929	92.816	95.0566	Low Exp	Low Exp	Low Exp	Low Exp	Low Exp	Low Exp	Low Exp	Low Exp	Low Exp
ENSMUST00000033035.12	Slc5a11	chr7	123214834	+	-1.62598	-0.265238	0.104232	-0.374751	0.189118	0.123564	0.1952	0.137111	-0.30848	193.347	399.542	240.467	315.286	165.936	186.045	130.269	126.456	116.711	Low Exp	Low Exp	Low Exp	Low Exp	Low Exp	Low Exp	Low Exp	Low Exp	Low Exp
ENSMUST00000021494.5	Ccdc175	chr12	72185016	-	-1.62561	0.272046	0.312225	1.18059	0.158329	0.49662	NA	NA	NA	30.5667	83.8366	114.804	84.547	84.1186	110.743	NA	NA	NA	Low Exp	Low Exp	Low Exp	Low Exp	Low Exp	Low Exp	Low Exp	Low Exp	Low Exp
ENSMUST00000203144.1	Gm35037	chr7	3451357	+	-1.62533	0.182366	0.129657	-1.50265	NA	NA	NA	NA	NA	18.7395	74.18	83.5225	42.6653	NA	NA	NA	NA	NA	Low Exp	Low Exp	Low Exp	Low Exp	Low Exp	Low Exp	Low Exp	Low Exp	Low Exp
ENSMUST00000232332.2	Gm1043	chr5	37085370	+	-1.62523	0.122121	-0.220805	-1.15678	-0.0116539	0.103145	-0.063636	-0.131965	-0.128222	659.084	1780.21	541.672	1089.44	349.284	418.857	557.597	541.889	581.15	Low Exp	Low Exp	Low Exp	Low Exp	Low Exp	Low Exp	Low Exp	Low Exp	Low Exp
ENSMUST00000230977.1	Slc39a4	chr15	76617384	-	-1.62455	0.0577794	0.170048	-0.146519	-0.505644	-0.49104	-0.219445	-0.021511	-0.212203	83.4367	127.723	38.5043	93.807	43.2244	50.058	58.484	62.1086	62.5915	Low Exp	Low Exp	Low Exp	Low Exp	Low Exp	Low Exp	Low Exp	Low Exp	Low Exp
ENSMUST00000167085.7	Spats2l	chr1	57774894	+	-1.62397	-0.572065	-0.164073	0.0119174	-0.135202	-0.121368	-0.00335228	0.145883	-0.0542982	264.456	497.301	271.492	466.129	262.983	304.201	342.578	358.849	358.544	H.D1	S.D	N.D	N.D	N.D	N.D	N.D	N.D	N.D
ENSMUST00000105256.9	Ctdsp2	chr10	126978697	+	-1.62305	-0.189616	-0.152424	-0.251237	-0.0966554	-0.131097	0.0403533	-0.000591733	-0.0807781	797.952	1890.94	901.968	1494.86	753.103	855.187	1287.85	1262.47	1315.63	H.D1	N.D	N.D	N.D	N.D	N.D	N.D	N.D	N.D
ENSMUST00000167258.7	Ttll6	chr11	96133761	+	-1.62292	0.681008	0.50472	0.530893	-0.127875	-0.350328	-0.14749	0.0641776	-0.214921	47.1814	243.295	114.2	168.203	118.673	126.998	189.074	202.062	196.714	Low Exp	Low Exp	Low Exp	Low Exp	Low Exp	Low Exp	Low Exp	Low Exp	Low Exp
ENSMUST00000198157.1	Gm43091	chr5	135672987	-	-1.62269	0.405411	-0.101843	-0.125929	0.541859	-0.162879	NA	NA	NA	21.2373	51.115	41.9226	33.4706	23.1244	20.1112	NA	NA	NA	Low Exp	Low Exp	Low Exp	Low Exp	Low Exp	Low Exp	Low Exp	Low Exp	Low Exp
ENSMUST00000032770.3	Pgpep1l	chr7	68264225	-	-1.62116	0.042115	0.193109	-1.16226	0.446767	0.319715	-0.151883	0.255888	-0.0556517	46.2916	186.184	72.9479	116.668	43.8315	48.1247	84.4181	96.9313	92.8559	Low Exp	Low Exp	Low Exp	Low Exp	Low Exp	Low Exp	Low Exp	Low Exp	Low Exp
ENSMUST00000100301.10	Prkcg	chr7	3303521	+	-1.62106	0.0931308	-0.404034	0.58448	-0.0791219	0.24856	0.0325797	-0.0309406	-0.161715	64.139	303.134	170.054	268.431	196.64	254.511	419.078	407.544	418.333	Low Exp	N.D	S.D	S.U	N.D	N.D	N.D	N.D	N.D
ENSMUST00000033749.8	Pir	chrX	164269511	+	-1.62008	0.11983	0.0249001	-0.523497	-0.583124	-0.424527	-0.207736	0.0115123	-0.417138	328.978	752.46	915.704	506.847	192.525	230.612	299.889	321.094	299.651	H.D1	N.D	N.D	S.D	S.D	S.D	N.D	N.D	S.D
ENSMUST00000032825.13	Mfge8	chr7	79149022	-	-1.62	-0.378668	-0.775255	-0.416282	0.049411	0.12325	-0.0819417	-0.00634884	-0.282855	130.872	673.078	433.85	544.843	266.669	315.009	460.227	469.35	458.993	H.D1	S.D	I.D	S.D	N.D	N.D	N.D	N.D	Others
ENSMUST00000150522.7	Ttc39b	chr4	83285169	-	-1.61786	-0.0347362	-0.183308	-0.15298	-0.114671	0.0441087	-0.0790056	0.0709979	-0.201715	350.459	1248.85	1367.68	955.329	502.298	610.714	695.679	729.04	711.422	H.D1	N.D	N.D	N.D	N.D	N.D	N.D	N.D	N.D
ENSMUST00000163871.8	Cadps2	chr6	23839433	-	-1.61781	0.291774	-0.157671	0.382184	-0.158979	0.32365	0.100377	0.101639	0.22057	103.873	389.338	322.386	301.693	197.613	269.48	287.664	286.171	319.812	Low Exp	Others	N.D	S.U	N.D	Others	N.D	N.D	N.D
ENSMUST00000100052.10	Igf2bp2	chr16	22163299	-	-1.61655	-0.0463236	-0.186227	0.475066	0.0542016	0.0343152	0.0506685	0.0188902	-0.0390018	651.643	2051.64	1826.74	1839.77	1360.45	1548.91	3555.23	3496.36	3670.96	H.D1	N.D	N.D	S.U	N.D	N.D	N.D	N.D	N.D
ENSMUST00000040259.7	Atp6v0a4	chr6	38124585	-	-1.61571	0.159267	-0.389327	-3.23746	NA	NA	-0.0769887	-0.212654	0.140436	28.707	250.028	69.6156	129.841	NA	NA	45.886	43.552	52.8776	Low Exp	Low Exp	Low Exp	Low Exp	Low Exp	Low Exp	Low Exp	Low Exp	Low Exp
ENSMUST00000127442.7	Ppp1r18	chr17	35865593	+	-1.6142	0.0837133	0.0520409	-0.0657488	0.110227	0.195546	-0.0073054	0.167308	-0.315427	76.9337	225.719	80.0397	169.31	100.602	119.139	127.791	135.193	123.045	Low Exp	Low Exp	Low Exp	Low Exp	Low Exp	Low Exp	Low Exp	Low Exp	Low Exp
ENSMUST00000231768.1	Fetub	chr16	22918381	+	-1.61361	0.623931	0.327769	-0.171626	0.348523	0.664844	0.0128474	0.112722	-0.186848	35.2554	188.605	139.526	111.352	68.4061	89.9047	102.665	105.586	102.403	Low Exp	I.U	Others	N.D	Others	I.U	N.D	N.D	N.D
ENSMUST00000155381.1	Rab11fip4	chr11	79660562	+	-1.61303	0.285424	-0.418399	-0.150678	-0.122491	0.0173676	-0.0690346	-0.150185	-0.128156	121.671	423.857	330.786	288.627	151.779	182.683	347.309	335.672	362.816	H.D1	Others	S.D	N.D	N.D	N.D	N.D	N.D	N.D
ENSMUST00000138595.2	Crocc2	chr1	93168613	+	-1.61228	-0.330957	NA	-0.158686	NA	NA	NA	NA	NA	50.122	24.4915	NA	20.3207	NA	NA	NA	NA	NA	Low Exp	Low Exp	Low Exp	Low Exp	Low Exp	Low Exp	Low Exp	Low Exp	Low Exp
ENSMUST00000194279.5	Il7	chr3	7613757	-	-1.6084	-0.338133	0.0177595	-0.453126	-0.406006	-0.838217	NA	NA	NA	26.9909	111.968	236.244	89.3157	36.1961	37.4151	NA	NA	NA	Low Exp	Low Exp	Low Exp	Low Exp	Low Exp	Low Exp	Low Exp	Low Exp	Low Exp
ENSMUST00000117859.7	D930048N14Rik	chr11	51650918	+	-1.60759	-0.214421	-0.637614	0.149151	0.0834879	-0.144914	-0.298869	0.095227	-0.336	99.0484	163.746	119.997	143.127	93.7839	98.2298	54.4206	61.5087	57.0796	Low Exp	Low Exp	Low Exp	Low Exp	Low Exp	Low Exp	Low Exp	Low Exp	Low Exp
ENSMUST00000111037.2	Lgr4	chr2	109917646	+	-1.60722	-0.345493	-0.164119	-0.424209	0.0927481	0.079831	-0.0138975	0.0264899	-0.154838	1308.05	1781.74	2059.89	1426.11	706.909	805.843	1120.76	1130.26	1138.16	H.D1	Others	N.D	S.D	N.D	N.D	N.D	N.D	N.D
ENSMUST00000234834.1	Fhod3	chr18	24709482	+	-1.60716	-0.56707	-0.0238176	-1.05086	0.0481844	0.0963687	0.197638	0.0257892	-0.144831	214.708	1058.81	2690.66	817.086	282.661	331.521	365.155	340.824	344.392	H.D1	S.D	N.D	H.D	N.D	N.D	N.D	N.D	N.D
ENSMUST00000047652.5	Tspan14	chr14	40966835	-	-1.60666	-0.175005	-0.533522	-0.476511	0.194352	0.205028	0.163151	0.07944	0.0218464	1035.89	2633.85	1696.35	1981.93	989.514	1139.13	1281.07	1236.26	1297.11	H.D1	N.D	S.D	S.D	N.D	N.D	N.D	N.D	N.D
ENSMUST00000194059.1	Snurf	chr7	60005110	-	-1.60565	0.279885	-0.130116	1.17498	-0.0220634	0.158325	0.0731714	0.101384	0.111504	146.381	295.736	277.564	297.135	276.256	337.8	454.465	456.092	490.486	Low Exp	Low Exp	Low Exp	Low Exp	Low Exp	Low Exp	N.D	N.D	N.D
ENSMUST00000072755.11	Col18a1	chr10	77113946	-	-1.60366	-0.378843	-0.454096	0.609375	-0.242992	-0.367219	-0.162643	-0.12151	-0.520706	405.255	547.707	732.121	567.963	401.029	443.028	521.001	524.302	497.293	H.D1	S.D	S.D	I.U	N.D	Others	N.D	N.D	S.D
ENSMUST00000041616.14	Pdxk	chr10	78464922	-	-1.60165	0.209509	0.0606468	-1.03717	0.0583783	-0.0427969	-0.0347595	-0.0205127	-0.0419754	585.141	2249.33	999.538	1355.4	476.164	529.542	951.401	951.333	1010.75	H.D1	N.D	N.D	H.D	N.D	N.D	N.D	N.D	N.D
ENSMUST00000226471.1	Lifr	chr15	7140532	+	-1.59927	-0.231117	-0.374085	-0.287266	-0.0490161	-0.070989	0.0253907	0.0241612	-0.0309057	594.565	1487.35	1015.34	1180.91	597.092	679.582	414.517	411.884	432.674	H.D1	N.D	Others	Others	N.D	N.D	N.D	N.D	N.D
ENSMUST00000222464.1	Sfrp4	chr13	19623174	+	-1.59847	-0.590318	-0.174536	-1.40371	-0.111619	0.335092	NA	NA	NA	91.7877	88.1976	58.4773	65.4606	17.5576	23.6656	NA	NA	NA	Low Exp	Low Exp	Low Exp	Low Exp	Low Exp	Low Exp	Low Exp	Low Exp	Low Exp
ENSMUST00000051446.15	Jmjd1c	chr10	67127172	+	-1.59742	-0.517014	-0.632939	0.532532	-0.0568536	0.0434518	-0.0389352	-0.0314385	-0.039183	1570.88	3292.65	2192.19	3480.16	2519.52	2999.12	2749.76	2741.31	2927.59	H.D1	S.D	I.D	S.U	N.D	N.D	N.D	N.D	N.D
ENSMUST00000058714.9	Cd24a	chr10	43579170	+	-1.59624	-0.0204627	0.319209	-0.59899	-0.0320209	-0.257115	0.0177815	0.0681597	-0.168909	145.829	142.667	149.106	100.009	43.1805	46.3342	46.959	47.7328	46.6788	H.D1	N.D	Others	Low Exp	Low Exp	Low Exp	Low Exp	Low Exp	Low Exp
ENSMUST00000088217.11	Tbl1x	chrX	77511013	+	-1.59556	0.00020648	-0.0298575	-0.474799	-0.000514023	0.0565514	-0.0258227	-0.00751299	-0.152088	1060.32	3036.4	3035.05	2154.61	1003.7	1175.74	2001.98	2003.32	2043.49	H.D1	N.D	N.D	S.D	N.D	N.D	N.D	N.D	N.D
ENSMUST00000092629.3	Soga3	chr10	29143839	+	-1.59434	-1.38283	-0.480628	3.80745	-0.0590479	-0.0332744	NA	NA	0.466941	48.3844	14.9894	18.481	92.5749	140.029	161.154	NA	NA	15.644	Low Exp	Low Exp	Low Exp	Low Exp	Low Exp	Low Exp	Low Exp	Low Exp	Low Exp
ENSMUST00000046390.13	Myo1b	chr1	51915947	-	-1.59166	-0.274707	-0.289845	-0.513666	-0.16352	-0.0847634	-0.0818862	0.0198328	-0.152365	718.892	2349.49	2756.65	1812.15	782.174	924.327	1649.78	1698.84	1716.49	H.D1	Others	Others	S.D	N.D	N.D	N.D	N.D	N.D
ENSMUST00000031309.15	Wsb2	chr5	117357311	+	-1.58999	-0.249094	-0.0797769	0.478967	-0.0856471	-0.0917225	-0.0838566	0.117487	-0.0912257	833.839	756.992	651.976	727.374	513.053	588.079	354.102	378.133	376.062	H.D1	N.D	N.D	S.U	N.D	N.D	N.D	N.D	N.D
ENSMUST00000205115.1	A930014E10Rik	chr6	142971752	+	-1.58931	0.416535	0.442288	1.01338	0.41933	-0.0697254	-0.465962	-0.253581	-0.201112	31.9019	57.9202	46.9688	52.1312	54.186	51.3435	27.4722	29.1692	31.6581	Low Exp	Low Exp	Low Exp	Low Exp	Low Exp	Low Exp	Low Exp	Low Exp	Low Exp
ENSMUST00000053686.8	Uck2	chr1	167285320	-	-1.58912	-0.0352993	0.12398	-0.743165	0.0431077	0.0264726	-0.0307816	-0.0828543	-0.125933	2209.6	5299.85	4198.99	3635.7	1492.94	1705.02	2061.85	2014.6	2126.22	H.D1	N.D	N.D	I.D	N.D	N.D	N.D	N.D	N.D
ENSMUST00000097672.3	Fbxo36	chr1	84839864	+	-1.58899	0.70212	0.484607	0.418539	-0.0702263	0.125632	0.0148083	0.0470206	-0.0405613	363.728	881.13	668.439	584.264	401.998	497.443	390.852	392.851	408.618	H.D1	I.U	S.U	S.U	N.D	N.D	N.D	N.D	N.D
ENSMUST00000111960.1	Bcl2l14	chr6	134414470	+	-1.58755	0.00692442	0.0453425	-0.108787	0.320843	0.134702	0.0263742	0.139028	-0.0893842	106.666	347.41	155.023	265.13	165.731	178.208	325.016	336.528	333.054	H.D1	N.D	N.D	N.D	Others	N.D	N.D	N.D	N.D
ENSMUST00000038207.11	Dnajc6	chr4	101507995	+	-1.58694	-0.416805	-0.336839	-1.04105	-0.149051	-0.138467	-0.0227146	-0.044329	-0.277176	1610.46	2232.06	1698.69	1652.11	538.556	622.465	730.591	720.716	715.919	H.D1	S.D	Others	H.D	N.D	N.D	N.D	N.D	Others
ENSMUST00000137613.8	Exoc3l2	chr7	19463331	+	-1.58479	0.989041	0.55739	-3.50934	NA	1.26359	0.0652297	-0.130754	0.201408	54.1089	286.533	114.548	104.185	NA	14.2443	74.907	69.6796	83.9518	Low Exp	Low Exp	Low Exp	Low Exp	Low Exp	Low Exp	Low Exp	Low Exp	Low Exp
ENSMUST00000180740.1	Gm26608	chr5	28071105	-	-1.58459	-0.111435	0.502549	-0.279827	0.227396	0.311437	-0.396397	-0.228848	-0.0174539	21.2041	78.9976	49.5619	61.0469	34.0057	40.5583	27.1282	28.3692	32.5453	Low Exp	Low Exp	Low Exp	Low Exp	Low Exp	Low Exp	Low Exp	Low Exp	Low Exp
ENSMUST00000144331.7	Satb1	chr17	51832625	-	-1.5838	0.38085	-0.00848665	0.50155	0.00636264	-0.0109601	-0.250442	-0.0860052	-0.242532	77.2682	441.902	226.869	341.54	250.937	285.881	270.383	283.592	288.41	Low Exp	Low Exp	Low Exp	S.U	N.D	N.D	Low Exp	Low Exp	Low Exp
ENSMUST00000107712.7	Gngt2	chr11	95837216	+	-1.58347	-0.49817	NA	-2.47024	NA	NA	NA	NA	NA	21.0172	21.5302	NA	14.3511	NA	NA	NA	NA	NA	Low Exp	Low Exp	Low Exp	Low Exp	Low Exp	Low Exp	Low Exp	Low Exp	Low Exp
ENSMUST00000163030.8	Setd1b	chr5	123142236	+	-1.58285	0.322844	0.0951661	1.27925	-0.0243481	-0.0297411	-0.128283	0.0830879	-0.0686242	289.082	643.548	541.796	658.932	635.068	726.373	498.692	532.792	541.435	Low Exp	Others	N.D	H.U	N.D	N.D	N.D	N.D	N.D
ENSMUST00000047883.10	Tspan15	chr10	62231223	-	-1.5828	-0.118765	0.201592	-1.14899	0.235817	0.238783	0.101151	0.192749	0.101253	190.067	392.857	100.029	262.061	93.8631	106.132	102.172	105.378	108.783	H.D1	N.D	Low Exp	H.D	Low Exp	Low Exp	Low Exp	Low Exp	Low Exp
ENSMUST00000200154.4	Adgrl2	chr3	148990555	-	-1.58243	0.230655	0.119664	0.284854	0.0909898	0.13084	-0.097696	-0.0706701	0.0673492	355.722	983.928	606.106	760.898	524.805	610.727	281.479	282.271	317.323	H.D1	N.D	N.D	Others	N.D	N.D	N.D	N.D	N.D
ENSMUST00000043062.4	Acsbg2	chr17	56874446	-	-1.58214	0.0760615	0.0745941	-0.18564	0.513944	0.0832693	-0.023653	0.142122	0.117205	72.5628	166.744	156.296	121.902	79.8574	77.7897	90.0208	94.8748	100.784	Low Exp	Low Exp	Low Exp	Low Exp	Low Exp	Low Exp	Low Exp	Low Exp	Low Exp
ENSMUST00000107396.7	Atp8b2	chr3	89963337	-	-1.58154	-0.222201	-0.536909	-0.162445	0.122316	0.0919641	-0.10235	0.147503	-0.143028	547.447	1056.7	405.94	858.885	488.715	554.827	399.722	434.079	420.057	H.D1	N.D	S.D	N.D	N.D	N.D	N.D	N.D	N.D
ENSMUST00000081349.8	Fmn1	chr2	113440993	+	-1.58151	0.0920435	0.107694	0.0213158	-0.248512	-0.083855	0.0789935	0.0538668	0.0902253	564.045	1418.5	1278.64	1080.06	588.371	715.24	418.328	412.201	446.966	H.D1	N.D	N.D	N.D	N.D	N.D	N.D	N.D	N.D
ENSMUST00000046157.9	Fndc3b	chr3	27710451	-	-1.58099	0.0759421	0.13711	0.175814	-0.00500861	0.0512562	0.031276	-0.0736267	-0.107777	1454.15	4484.43	4972.6	3563.69	2264.23	2651.86	2968.18	2844.95	3012.99	H.D1	N.D	N.D	N.D	N.D	N.D	N.D	N.D	N.D
ENSMUST00000057893.6	Fzd2	chr11	102604525	+	-1.58023	0.753241	0.417575	-0.352271	NA	0.597735	0.251407	-0.102088	0.0332897	19.4862	42.6158	19.3553	22.795	NA	16.308	34.696	30.5168	34.075	Low Exp	Low Exp	Low Exp	Low Exp	Low Exp	Low Exp	Low Exp	Low Exp	Low Exp
ENSMUST00000108638.1	Zbtb4	chr11	69775406	+	-1.57766	0.139271	0.301364	-0.437718	-0.0606567	0.0905507	-0.273451	-0.815798	0.0412464	66.8657	87.7942	51.846	59.2763	27.5388	33.0835	19.1574	16.4488	22.766	Low Exp	Low Exp	Low Exp	Low Exp	Low Exp	Low Exp	Low Exp	Low Exp	Low Exp
ENSMUST00000149428.1	C330019F10Rik	chr11	107527220	-	-1.57665	0.292116	0.140064	-1.13842	NA	NA	-0.430002	-0.149045	-0.903141	25.7074	89.3261	91.5666	52.2041	NA	NA	57.444	62.377	53.794	Low Exp	Low Exp	Low Exp	Low Exp	Low Exp	Low Exp	Low Exp	Low Exp	Low Exp
ENSMUST00000048665.7	Chd9	chr8	90828352	+	-1.57601	0.237263	0.190757	0.714652	0.0466028	0.152226	0.100383	-0.00356511	0.088811	1856.12	2650.72	2581.69	2307.07	1862.03	2220.87	2092.12	2004.19	2218.23	H.D1	N.D	N.D	I.U	N.D	N.D	N.D	N.D	N.D
ENSMUST00000069483.11	Fbrsl1	chr5	110448502	-	-1.57544	-0.221811	-0.126564	-0.0606275	-0.0524229	-0.113714	0.0898128	0.0617187	-0.0362005	2372.93	5879.5	4861.56	4886.82	2738.04	3084.99	3693.52	3636.22	3764.6	H.D1	N.D	N.D	N.D	N.D	N.D	N.D	N.D	N.D
ENSMUST00000106796.8	Pecam1	chr11	106715278	-	-1.57535	0.0719391	0.0986866	-0.546825	-0.0229156	0.125829	-0.0450272	-0.0603327	-0.129471	435.561	1654.35	1779.73	1129.9	503.823	610.997	740.957	732.729	767.053	H.D1	N.D	N.D	S.D	N.D	N.D	N.D	N.D	N.D
ENSMUST00000238314.1	Srcin1	chr11	97575166	-	-1.5748	0.42996	-0.0508757	-0.599172	0.295438	0.244978	0.101252	-0.103819	-0.0357963	303.858	975.757	898.513	577.027	280.842	316.758	439.623	406.871	446.371	H.D1	S.U	N.D	I.D	Others	N.D	N.D	N.D	N.D
ENSMUST00000093962.4	Ccnd1	chr7	144939830	-	-1.57229	-0.366852	-0.22665	-1.4254	-0.00801068	-0.198161	-0.212535	0.0482038	-0.537922	377.282	1183.23	626.179	825.567	227.657	245.357	137.232	149.229	132.254	H.D1	Others	N.D	H.D	N.D	N.D	Low Exp	Low Exp	Low Exp
ENSMUST00000029845.14	Ddah1	chr3	145758726	+	-1.57049	-0.228091	-0.373963	0.692867	-0.0321569	-0.123845	0.0195031	-0.0813152	-0.0414657	439.979	997.638	756.655	1016.16	788.553	879.208	653.708	627.762	681.882	H.D1	N.D	Others	I.U	N.D	N.D	N.D	N.D	N.D
ENSMUST00000059305.16	Snrpn	chr7	60005111	-	-1.56982	0.224821	-0.0946592	1.09871	-0.0965705	0.145857	0.11438	0.0887152	0.0581317	308.79	621.241	634.664	618.922	545.234	681.177	956.053	941.251	997.652	H.D1	N.D	N.D	H.U	N.D	N.D	N.D	N.D	N.D
ENSMUST00000055327.7	Aqp3	chr4	41098182	-	-1.5698	0.834644	-0.202618	1.61777	0.105717	0.15215	0.028159	0.0858336	-0.0756735	135.666	384.923	477.764	365.861	408.608	476.335	1327.33	1347.16	1363.31	H.D1	I.U	N.D	H.U	N.D	N.D	N.D	N.D	N.D
ENSMUST00000039750.6	Lgi2	chr5	52566462	-	-1.56932	-0.0145164	0.211544	1.4186	0.0814254	0.185768	-0.230109	-0.223865	-0.396569	20.987	73.314	224.839	90.015	92.8744	112.067	172.276	171.152	174.276	Low Exp	Low Exp	Low Exp	Low Exp	Low Exp	Low Exp	Low Exp	Low Exp	Low Exp
ENSMUST00000049994.7	Rimkla	chr4	119492552	-	-1.56861	-0.0578826	-0.143044	1.73262	-0.0481852	-0.161368	0.486084	0.135882	0.0308401	22.8911	41.33	44.3686	58.5782	63.3271	70.1915	65.2629	56.7928	58.485	Low Exp	Low Exp	Low Exp	Low Exp	Low Exp	Low Exp	Low Exp	Low Exp	Low Exp
ENSMUST00000230671.1	D430041D05Rik	chr2	104411013	-	-1.56848	0.738066	0.129238	0.154784	0.304688	-0.0249141	0.30977	0.332693	0.357682	128.982	354.204	177.144	215.622	152.707	155.467	132.59	133.273	143.797	Low Exp	Low Exp	Low Exp	Low Exp	Low Exp	Low Exp	Low Exp	Low Exp	Low Exp
ENSMUST00000053872.11	Cdc42se1	chr3	95228776	+	-1.5679	0.0972674	-0.187315	-0.230816	0.0277926	0.0863894	0.0508497	0.0948364	-0.118778	362.873	827.822	286.624	593.77	317.026	370.6	399.318	403.456	401.287	H.D1	N.D	N.D	N.D	N.D	N.D	N.D	N.D	N.D
ENSMUST00000032272.12	Adipor2	chr6	119417704	-	-1.56727	-0.083988	-0.0995674	-0.761719	-0.10327	-0.0110002	0.0077639	0.0639996	-0.0488789	1870.11	3643.9	2510.35	2534	984.264	1162.66	1136.49	1153.41	1187.59	H.D1	N.D	N.D	I.D	N.D	N.D	N.D	N.D	N.D
ENSMUST00000016670.8	Dyrk3	chr1	131138253	-	-1.56533	-0.171606	0.0209979	0.612151	-0.185871	-0.205648	-0.127105	-0.0292398	-0.264581	457.974	1171.55	588.243	1142.03	820.646	935.332	823.875	846.804	839.189	H.D1	N.D	N.D	I.U	N.D	N.D	N.D	N.D	Others
ENSMUST00000109773.7	Dnmt3b	chr2	153649453	+	-1.56467	0.0189594	-0.47433	1.3661	0.00623869	-0.0448242	0.0245002	0.0045628	-0.0310375	334.581	613.556	734.687	726.354	723.296	816.239	812.543	803.183	849.077	H.D1	N.D	S.D	H.U	N.D	N.D	N.D	N.D	N.D
ENSMUST00000045291.13	Kmt2c	chr5	25498782	-	-1.5642	-0.039558	-0.518405	0.511522	-0.202617	-0.0143546	-0.0929358	-0.0451738	-0.128275	1047.9	2514.54	3097.08	2276.21	1557.46	1906.56	3326.97	3361.58	3501.26	H.D1	N.D	S.D	S.U	N.D	N.D	N.D	N.D	N.D
ENSMUST00000055535.8	Prtg	chr9	72806874	+	-1.56394	0.687861	-0.0402386	1.75349	0.0124991	0.0701501	-0.0285488	0.0247579	-0.256003	146.132	470.356	590.09	504.185	562.201	657.256	1183.65	1197.98	1169.55	Low Exp	Low Exp	N.D	H.U	N.D	N.D	N.D	N.D	N.D
ENSMUST00000007207.14	Clcn2	chr16	20716113	-	-1.56347	0.198633	0.0115572	0.161129	0.0291585	0.00190495	0.114035	0.0633965	-0.105636	329.838	837.438	354.22	635.122	406.299	460.877	428.282	418.589	422.415	H.D1	N.D	N.D	N.D	N.D	N.D	N.D	N.D	N.D
ENSMUST00000173099.7	Mcf2l	chr8	12915256	+	-1.56325	-0.295796	-0.303406	-1.71613	-0.178269	0.119509	0.218111	0.27204	0.160817	576.666	471.798	189.214	312.965	68.6333	87.0247	42.1096	42.646	44.0177	H.D1	Others	Low Exp	Low Exp	Low Exp	Low Exp	Low Exp	Low Exp	Low Exp
ENSMUST00000181416.8	Pvt1	chr15	62038028	+	-1.56186	-0.551694	-0.19415	0.317154	0.0195775	-0.111489	0.120155	0.0712282	-0.0489052	2611.09	3785.99	6086.33	3803.38	2587.89	2842.4	2469.54	2412.72	2477.88	H.D1	S.D	N.D	Others	N.D	N.D	N.D	N.D	N.D
ENSMUST00000053646.6	S1pr4	chr10	81500132	-	-1.56171	0.401694	NA	-2.61686	NA	NA	NA	NA	NA	19.4553	24.6301	NA	11.796	NA	NA	NA	NA	NA	Low Exp	Low Exp	Low Exp	Low Exp	Low Exp	Low Exp	Low Exp	Low Exp	Low Exp
ENSMUST00000045041.11	Galnt12	chr4	47091936	+	-1.56165	0.65118	-0.196936	-1.71858	0.0920113	-0.540601	0.0484948	0.224457	0.198288	22.5653	207.31	180.363	96.2196	22.4336	20.7729	109.7	116.255	123.52	Low Exp	I.U	N.D	Low Exp	Low Exp	Low Exp	N.D	N.D	N.D
ENSMUST00000031985.12	Mkrn1	chr6	39420302	-	-1.55966	-0.413464	-0.954749	0.740956	-0.202391	-0.201907	-0.0611326	-0.00291114	-0.150723	1421.76	3548.78	2001.88	3878.69	2913.18	3345.54	4091.22	4148.91	4229.78	H.D1	S.D	I.D	I.U	N.D	N.D	N.D	N.D	N.D
ENSMUST00000064166.4	Gpr20	chr15	73707406	-	-1.55903	0.472303	-0.0920875	-0.70269	0.708481	0.432853	-0.161014	-0.833098	-0.47552	43.4972	45.3479	53.2519	25.7969	14.5237	14.8545	23.9925	19.6313	23.0851	Low Exp	Low Exp	Low Exp	Low Exp	Low Exp	Low Exp	Low Exp	Low Exp	Low Exp
ENSMUST00000106992.9	Mapt	chr11	104231478	+	-1.5587	1.15364	0.142897	1.89399	0.106233	0.0661351	0.278145	0.135185	0.106342	252.02	995.264	476.506	920.866	1100.75	1243.62	490.948	462.439	490.161	Low Exp	Low Exp	Low Exp	Low Exp	Low Exp	Low Exp	Low Exp	Low Exp	Low Exp
ENSMUST00000230451.1	Kifc2	chr15	76659822	+	-1.55737	0.131219	0.186504	-0.220226	-0.0653703	0.328169	-0.0584871	0.0803136	-0.0600832	154.051	183.307	128.9	130.479	68.0988	90.2756	43.7206	45.6831	46.4486	H.D1	Low Exp	Low Exp	Low Exp	Low Exp	Low Exp	Low Exp	Low Exp	Low Exp
ENSMUST00000070481.7	Ppp1r3b	chr8	35375741	+	-1.55683	-0.321084	0.217991	-2.82103	NA	NA	NA	NA	NA	36.1863	84.7986	44.5696	53.2749	NA	NA	NA	NA	NA	Low Exp	Low Exp	Low Exp	Low Exp	Low Exp	Low Exp	Low Exp	Low Exp	Low Exp
ENSMUST00000028062.7	Vim	chr2	13573952	+	-1.5567	0.00672034	-0.0576738	-0.00550605	0.223723	0.168557	0.0167431	0.00520924	0.197047	463.075	738.037	761.708	574.47	366.894	412.571	293.935	291.283	333.599	H.D1	N.D	N.D	N.D	N.D	N.D	N.D	N.D	N.D
ENSMUST00000124499.7	Lcp1	chr14	75131554	+	-1.55578	0.540129	-0.0919984	0.293463	0.111804	0.0464799	-0.290089	0.0189134	-0.276639	25.9988	134.954	36.4658	92.6128	63.8297	72.5256	91.041	99.8369	96.9501	Low Exp	Low Exp	Low Exp	Low Exp	Low Exp	Low Exp	Low Exp	Low Exp	Low Exp
ENSMUST00000000724.14	Kat2b	chr17	53566993	+	-1.5535	0.060111	0.0475116	-0.0924156	-0.126348	0.0668495	-0.138802	-0.0025656	-0.212035	1564.48	2780.1	3165.04	2084.56	1121.73	1376.47	1645.92	1713.63	1712.37	H.D1	N.D	N.D	N.D	N.D	N.D	N.D	N.D	N.D
ENSMUST00000060989.8	Sorl1	chr9	42124322	-	-1.55243	-0.42964	-0.286007	0.795669	0.0190923	-0.0381884	0.0473444	0.0259714	-0.0927939	1146.62	2094.93	1631.25	2337.92	1933.99	2175.53	2052.27	2024.92	2083.04	H.D1	S.D	Others	I.U	N.D	N.D	N.D	N.D	N.D
ENSMUST00000088935.3	Zdhhc9	chrX	48208879	-	-1.55146	0.444822	-0.551998	0.698936	0.122509	0.0648633	-0.0841321	-0.00816898	0.0924044	147.365	271.587	212.052	216.916	179.497	201.808	304.602	310.455	345.185	H.D1	S.U	S.D	I.U	N.D	N.D	N.D	N.D	N.D
ENSMUST00000119154.7	Usp46	chr5	74068402	-	-1.5512	-0.135522	-0.130894	0.0495519	-0.0406759	0.0338825	0.00179557	0.111553	-0.0785188	738.844	1949.88	1042.71	1615.81	959.567	1127.28	1382.28	1429.55	1432.17	H.D1	N.D	N.D	N.D	N.D	N.D	N.D	N.D	N.D
ENSMUST00000177587.8	Jdp2	chr12	85599073	+	-1.55053	-0.114452	-0.0583533	-0.372518	0.139328	0.205172	0.122035	-0.0226954	0.0714624	272.181	444.165	192.075	333.791	173.33	203.065	180.352	170.479	189.031	H.D1	N.D	N.D	Others	N.D	N.D	N.D	N.D	N.D
ENSMUST00000028170.14	Ralgds	chr2	28513251	+	-1.55039	0.476751	-0.211848	-0.11948	-0.104938	-0.0662351	0.0105579	-0.0408558	-0.159665	283.911	666.253	423.481	423.808	227.09	264.096	969.467	946.538	975.335	H.D1	S.U	N.D	N.D	N.D	N.D	N.D	N.D	N.D
ENSMUST00000016383.9	Lonrf3	chrX	36328408	+	-1.55004	0.284707	-0.0960079	0.575123	0.437807	0.312545	0.228607	-0.0807663	0.294433	30.2432	144.181	293.301	117.764	103.709	114.635	203.485	181.045	222.083	Low Exp	Low Exp	Low Exp	Low Exp	Low Exp	Low Exp	Low Exp	Low Exp	Low Exp
ENSMUST00000025363.6	Hbegf	chr18	36515773	-	-1.54983	-0.275634	-0.337216	-0.242943	0.469825	0.00983222	-0.146691	-0.161358	-0.310453	63.0843	170.976	109.338	138.284	86.6539	83.568	139.712	138.161	141.198	Low Exp	Low Exp	Low Exp	N.D	S.U	Low Exp	N.D	N.D	Others
ENSMUST00000123107.7	0610043K17Rik	chr4	101353783	+	-1.54978	0.404119	-0.492557	0.0616817	0.23101	0.0954606	0.0649337	0.161996	-0.054968	313.86	820.497	462.88	561.476	369.936	403.739	224.835	231.114	229.916	H.D1	S.U	Others	N.D	N.D	N.D	N.D	N.D	N.D
ENSMUST00000065297.5	Lonrf1	chr8	36249516	-	-1.54738	0.304608	-0.0240273	0.884837	0.0728927	-0.0168557	-0.0333669	0.0434437	0.0130654	391.704	1324.76	434.029	1189.73	1033.98	1149.66	1229.41	1255.22	1331.58	H.D1	Others	N.D	I.U	N.D	N.D	N.D	N.D	N.D
ENSMUST00000027965.10	Fam107b	chr2	3713492	+	-1.5471	0.303884	0.0493573	-1.12302	0.129187	0.0156345	-0.000324519	0.0335791	-0.215376	408.817	661.261	646.771	379.386	130.586	143.931	239.182	241.065	236.918	H.D1	Others	N.D	H.D	N.D	N.D	N.D	N.D	N.D
ENSMUST00000238290.1	Crtac1	chr19	42431784	-	-1.54494	-0.468268	-0.0607172	0.57934	0.258286	0.127788	-0.0355149	-0.132182	-0.0124824	151.666	296.706	428.05	313.839	261.92	285.066	165.351	159.207	177.958	H.D1	S.D	N.D	S.U	N.D	N.D	N.D	N.D	N.D
ENSMUST00000049152.14	Snx10	chr6	51523956	+	-1.54438	0.187308	-0.0603338	-0.820396	-0.0467513	0.257571	-0.0666415	-0.0268768	-0.246929	645.72	993.95	1107.32	621.574	239.025	306.171	551.849	556.585	554.436	H.D1	N.D	N.D	I.D	N.D	N.D	N.D	N.D	N.D
ENSMUST00000108922.7	Irf1	chr11	53770050	+	-1.54408	0.201079	-0.0422618	-0.901486	-0.161783	-0.021743	0.0479916	0.0665751	0.0235903	232.542	596.434	300.654	367.732	129.218	155.429	221.192	221.196	233.461	H.D1	N.D	N.D	I.D	N.D	N.D	N.D	N.D	N.D
ENSMUST00000165117.7	Cdk6	chr5	3343917	+	-1.54363	-0.674146	-0.465204	-0.609516	0.0276503	-0.00552014	0.0968967	0.0539383	0.00320944	1783.33	2354.6	2729.81	2003.97	880.7	998.153	1355.3	1326.87	1395.81	H.D1	I.D	S.D	I.D	N.D	N.D	N.D	N.D	N.D
ENSMUST00000036938.8	Slc7a15	chr12	8599064	-	-1.54348	0.0435583	0.601748	-0.0218606	NA	NA	NA	NA	NA	37.8108	34.9659	39.8584	26.9844	NA	NA	NA	NA	NA	Low Exp	Low Exp	Low Exp	Low Exp	Low Exp	Low Exp	Low Exp	Low Exp	Low Exp
ENSMUST00000035155.7	Rab6b	chr9	103111807	+	-1.54268	0.0455799	-0.414972	1.64589	0.221624	0.29245	0.176051	-0.049118	-0.21261	65.351	189.306	79.1365	249.039	289.551	340.958	86.2428	79.2954	80.5113	Low Exp	Low Exp	Low Exp	Low Exp	Low Exp	Low Exp	Low Exp	Low Exp	Low Exp
ENSMUST00000146841.1	Acacb	chr5	114175906	+	-1.54185	0.48897	0.394961	0.932402	-0.743053	-0.54644	-0.267414	-0.171869	-1.15294	40.0882	126.182	67.9468	107.049	73.72	88.742	40.9157	41.9444	34.5902	H.D1	S.U	S.U	I.U	I.D	S.D	Others	N.D	H.D
ENSMUST00000169464.8	Dlgap4	chr2	156613686	+	-1.54019	0.1295	0.0163619	-0.823021	-0.0249923	-0.0335945	0.266287	-0.235458	-0.0356518	658.131	1194.79	683.147	762.956	293.03	336.733	324.435	270.087	309.812	H.D1	N.D	N.D	I.D	N.D	N.D	Others	N.D	N.D
ENSMUST00000090821.9	Sema6c	chr3	95160493	+	-1.53947	0.0730617	-0.204523	-2.06352	-0.472776	0.0939488	-0.124926	-0.0100592	-0.12926	117.326	465.133	181.225	265.037	42.6134	58.826	125.984	130.534	133.792	Low Exp	N.D	Low Exp	Low Exp	Low Exp	Low Exp	Low Exp	Low Exp	Low Exp
ENSMUST00000023133.7	Ppp1r1a	chr15	103538004	-	-1.53868	-0.283828	0.292771	0.514483	0.390621	0.01451	-0.0774767	-0.302767	-0.468389	60.3996	77.9172	59.4077	76.367	65.2709	64.5784	69.5753	64.3492	65.4877	H.D1	Low Exp	Low Exp	S.U	S.U	N.D	N.D	Others	Low Exp
ENSMUST00000105545.11	Phactr2	chr10	13474422	-	-1.5384	0.0206102	-0.207742	-1.99106	0.324773	0.283378	-0.0182695	-0.0673684	0.0555979	229.56	1797.9	1355.34	1047.98	232.119	262.78	465.636	455.041	508.441	Low Exp	N.D	N.D	H.D	Low Exp	Low Exp	N.D	N.D	N.D
ENSMUST00000110103.1	Gdf15	chr8	70632456	-	-1.53789	-0.124975	-0.0380169	0.645341	-0.22415	-1.20658	-0.133245	-0.234248	-0.949769	79.4522	74.6953	23.0089	72.2904	52.256	46.0241	37.2143	35.783	31.3315	H.D1	Low Exp	Low Exp	I.U	N.D	Low Exp	Low Exp	Low Exp	Low Exp
ENSMUST00000024805.14	Cpne5	chr17	29238167	-	-1.53782	0.412259	0.131618	-0.142912	-0.112136	0.0624049	-0.112005	-0.0244006	-0.492002	149.353	597.517	354.567	389.391	205.991	251.31	267.058	273.098	252.647	Low Exp	Low Exp	Low Exp	Low Exp	Low Exp	Low Exp	Low Exp	Low Exp	Low Exp
ENSMUST00000007255.12	Ddah2	chr17	35059070	+	-1.53749	-0.12606	-0.158605	-0.266722	0.2704	0.0653549	0.0783986	0.269587	0.0919484	63.2396	144.385	72.3719	111.433	63.4516	67.3173	57.4214	60.9518	61.5983	H.D1	N.D	N.D	Others	Others	N.D	Low Exp	Low Exp	Low Exp
ENSMUST00000143974.1	Cerkl	chr2	79428891	-	-1.53744	0.27742	0.450991	-0.213123	-0.101676	0.0138554	0.111245	0.00825343	-0.104058	54.0741	275.811	235.398	187.335	95.428	114.939	114.212	109.313	113.061	Low Exp	Others	Others	N.D	N.D	N.D	N.D	N.D	N.D
ENSMUST00000099678.4	Fjx1	chr2	102452499	-	-1.53733	0.11339	0.110336	1.72695	-0.115023	-0.204182	0.571008	NA	NA	22.4841	28.1673	26.2232	37.3028	39.3485	43.9265	17.0846	NA	NA	Low Exp	Low Exp	Low Exp	Low Exp	Low Exp	Low Exp	Low Exp	Low Exp	Low Exp
ENSMUST00000051241.6	Zfp36	chr7	28380253	-	-1.53682	0.407953	0.270809	-0.121604	0.0292252	0.262621	0.613725	0.314435	-0.00870065	75.5225	75.8642	42.9129	50.2522	28.2027	35.0149	26.0333	22.8239	21.783	Low Exp	Low Exp	Low Exp	Low Exp	Low Exp	Low Exp	Low Exp	Low Exp	Low Exp
ENSMUST00000015498.8	Pcolce2	chr9	95637627	+	-1.5355	-0.559172	-0.281484	0.998765	-0.0188825	0.128718	-0.0320672	0.0263565	0.142483	557.569	301.126	642.28	374.312	329.219	397.254	117.504	119.224	132.932	H.D1	Low Exp	Others	I.U	N.D	N.D	Low Exp	Low Exp	Low Exp
ENSMUST00000097998.8	Fam53b	chr7	132813818	-	-1.53534	0.618315	0.181919	-0.350242	0.172938	0.217136	0.150372	0.0104973	0.132283	709.661	3893.58	3015.57	2230.78	1176.49	1376.04	2261.34	2139.19	2393.25	H.D1	I.U	N.D	Others	N.D	N.D	N.D	N.D	N.D
ENSMUST00000108939.8	Gm14325	chr2	177840347	-	-1.53534	-0.0277354	-0.116289	-0.204113	-0.229213	-0.11162	0.0616116	0.0210369	-0.143779	187.155	504.417	247.358	379.956	187.239	224.335	319.573	312.877	317.406	H.D1	N.D	N.D	N.D	N.D	N.D	N.D	N.D	N.D
ENSMUST00000190641.6	Mturn	chr6	54681723	+	-1.53533	0.216883	-0.325667	-0.759509	0.466647	0.500235	-0.00246176	-0.0814715	-0.358078	51.4549	185.68	74.2757	115.311	55.1941	64.1743	141.253	136.871	134.245	Low Exp	Low Exp	Low Exp	Low Exp	Low Exp	Low Exp	Low Exp	Low Exp	Low Exp
ENSMUST00000071248.11	Agrn	chr4	156185901	-	-1.53512	-0.00317164	-0.0448398	-0.791037	0.260634	0.260698	-0.0188879	-0.00553832	-0.153647	499.832	1210.61	957.892	815.068	355.047	406.798	798.445	797.113	812.79	H.D1	N.D	N.D	I.D	N.D	N.D	N.D	N.D	N.D
ENSMUST00000050029.7	Six1	chr12	73047179	-	-1.53488	0.729557	0.00883851	0.635914	-0.080478	-0.134902	-0.243578	-0.170063	-0.41269	33.5742	167.568	92.0962	116.278	87.6055	98.958	126.91	128.705	128.211	Low Exp	Low Exp	Low Exp	Low Exp	Low Exp	Low Exp	Low Exp	Low Exp	Low Exp
ENSMUST00000059037.14	Trim12c	chr7	104353346	-	-1.53478	0.211066	-0.272772	-2.1533	0.207779	0.379852	-0.353291	0.0384774	0.0291602	99.7199	324.48	155.928	173.962	32.3883	39.4901	99.4812	112.507	119.848	Low Exp	N.D	Low Exp	Low Exp	Low Exp	Low Exp	Low Exp	Low Exp	Low Exp
ENSMUST00000035194.7	Mapkapk3	chr9	107289777	-	-1.5344	0.35625	0.262595	0.106507	0.0507545	-0.0440346	0.0950087	0.0848006	-0.135734	302.381	355.179	285.702	249.983	157.144	174.646	227.464	225.23	223.936	H.D1	Others	N.D	N.D	N.D	N.D	N.D	N.D	N.D
ENSMUST00000006618.8	Arhgef19	chr4	141242883	+	-1.53387	0.740486	0.0787965	-1.29516	1.12471	1.25002	0.228243	0.298145	0.0990234	22.6981	127.061	72.0688	59.7414	28.2209	34.1434	57.4556	58.7536	58.3155	Low Exp	Low Exp	Low Exp	Low Exp	Low Exp	Low Exp	Low Exp	Low Exp	Low Exp
ENSMUST00000034717.6	Kank2	chr9	21798744	-	-1.53351	0.0946058	-0.288646	-0.413785	0.114943	0.146251	-0.047078	0.0183896	-0.0446841	974.231	2328.06	1434.51	1617.5	811.162	940.364	1605.43	1632.49	1710.09	H.D1	N.D	Others	S.D	N.D	N.D	N.D	N.D	N.D
ENSMUST00000150863.8	Cep112	chr11	108425271	+	-1.53288	-0.589779	0.326965	-1.63277	0.0644043	0.127711	0.115192	0.092877	0.0430262	274.149	1007.47	1495.92	731.991	182.302	214.667	523.384	516.493	543.334	H.D1	I.D	Others	H.D	N.D	N.D	N.D	N.D	N.D
ENSMUST00000004684.12	Arhgef18	chr8	3393037	+	-1.53245	0.013886	-0.0792617	-0.324406	-0.193614	-0.0535723	0.0162528	-0.0137062	-0.124842	1906.4	3847.6	2544.27	2794.09	1312.92	1579.94	2637.37	2593.93	2676.87	H.D1	N.D	N.D	Others	N.D	N.D	N.D	N.D	N.D
ENSMUST00000161374.7	Auts2	chr5	131538705	-	-1.53133	0.260846	0.208833	-0.7794	-0.00873715	-0.0398554	-0.0611648	-0.0295656	-0.109059	771.985	2462.07	1634.74	1508.76	598.406	680.303	1187.99	1194.15	1244.56	H.D1	N.D	N.D	I.D	N.D	N.D	N.D	N.D	N.D
ENSMUST00000213849.1	Gm32688	chr10	93317403	+	-1.53091	0.155648	-0.144354	0.325705	NA	NA	NA	NA	NA	22.1884	27.8685	21.183	22.6564	NA	NA	NA	NA	NA	Low Exp	Low Exp	Low Exp	Low Exp	Low Exp	Low Exp	Low Exp	Low Exp	Low Exp
ENSMUST00000057410.13	Fbln1	chr15	85206054	+	-1.53083	0.334608	0.0511948	-1.11318	0.0266	0.1568	-0.0226276	0.0569574	-0.114874	534.69	2073.61	1563.42	1178.01	393.563	475.119	1354.8	1384.79	1399.23	H.D1	Others	N.D	H.D	N.D	N.D	N.D	N.D	N.D
ENSMUST00000207038.1	Nhsl1	chr10	18318985	+	-1.53062	-0.0807041	-0.166891	-0.0462691	-0.072986	-0.0709166	-0.0152033	0.108662	-0.125258	847.267	1633.27	1194.5	1299.04	727.912	834.534	806.837	837.809	828.317	H.D1	N.D	N.D	N.D	N.D	N.D	N.D	N.D	N.D
ENSMUST00000011178.4	Slc5a1	chr5	33104231	+	-1.52796	-0.443461	0.293024	2.84763	0.199787	-0.0437286	-0.213734	-0.103875	-0.300372	23.3497	25.0553	26.5946	68.7216	102.353	107.202	94.4945	97.2367	98.0681	Low Exp	Low Exp	Low Exp	Low Exp	Low Exp	Low Exp	Low Exp	Low Exp	Low Exp
ENSMUST00000000924.12	Mmp11	chr10	75932474	-	-1.52771	-0.12889	0.00697118	-0.0193823	-0.0251749	0.191658	0.195154	-0.335767	0.0467506	105.215	215.673	122.489	175.264	101.061	124.984	95.4959	79.4337	96.4272	H.D1	N.D	N.D	N.D	N.D	N.D	Low Exp	Low Exp	Low Exp
ENSMUST00000032571.9	Nova2	chr7	18925889	+	-1.5269	-0.124042	-0.0121893	-1.11297	0.0938444	0.396431	0.266251	0.115949	0.0380475	134.933	412.592	252.723	277.45	94.5266	122.325	68.9054	64.7098	67.6209	Low Exp	Low Exp	Low Exp	Low Exp	Low Exp	Low Exp	Low Exp	Low Exp	Low Exp
ENSMUST00000135286.7	Gm5893	chr7	24818758	+	-1.52645	0.332496	0.260058	-1.20221	NA	NA	NA	NA	NA	29.7339	24.7066	58.6731	13.9043	NA	NA	NA	NA	NA	Low Exp	Low Exp	Low Exp	Low Exp	Low Exp	Low Exp	Low Exp	Low Exp	Low Exp
ENSMUST00000022610.14	Scara5	chr14	65666402	+	-1.52517	0.0538134	0.378789	-1.03	0.273957	-0.0564819	0.417075	-0.315869	0.0190279	180.918	380.559	216.283	242.443	92.5106	94.8293	63.0949	48.5103	58.0446	Low Exp	Low Exp	Low Exp	Low Exp	Low Exp	Low Exp	Low Exp	Low Exp	Low Exp
ENSMUST00000109150.8	Cacnb3	chr15	98632380	+	-1.52512	0.203902	0.141223	-0.56664	0.53135	0.536039	-0.0805035	-0.0790652	-0.158412	86.4507	224.014	126.502	145.044	79.0973	90.8565	222.602	221.629	230.956	Low Exp	N.D	Low Exp	Low Exp	Low Exp	Low Exp	N.D	N.D	N.D
ENSMUST00000108375.8	Myo18a	chr11	77763305	+	-1.5245	-0.872617	-0.153029	-0.402435	-0.867218	-0.91517	-0.399522	0.0481374	-0.708943	629.278	1100.91	1457.96	1023.59	382.163	435.822	301.473	346.665	294.033	H.D1	I.D	N.D	S.D	I.D	I.D	Low Exp	Low Exp	Low Exp
ENSMUST00000103027.9	Mgat5b	chr11	116918850	+	-1.52439	-1.23627	0.204108	0.579847	-0.543623	-0.65648	-0.193135	-0.0431825	-0.573231	216.86	286.764	332.413	366.738	232.27	260.019	97.2571	101.516	92.5958	H.D1	Low Exp	N.D	S.U	S.D	I.D	Low Exp	Low Exp	Low Exp
ENSMUST00000180809.2	Gm26640	chr6	72953236	+	-1.52239	0.346436	-0.378955	0.726805	0.108747	0.143037	NA	NA	NA	49.3943	132.639	40.6327	111.383	92.8302	107.734	NA	NA	NA	Low Exp	Low Exp	Low Exp	Low Exp	Low Exp	Low Exp	Low Exp	Low Exp	Low Exp
ENSMUST00000205304.1	Iqgap1	chr7	80825974	-	-1.52198	0.0756254	-0.538303	-0.0198352	-0.177595	-0.142956	-0.0419654	0.0450125	-0.108189	366.646	1139.19	952.017	862.868	475.344	551.265	808.963	828.417	842.037	H.D1	N.D	Others	N.D	N.D	N.D	N.D	N.D	N.D
ENSMUST00000047906.9	Tiparp	chr3	65528446	+	-1.52192	-0.451317	-0.395611	1.07861	0.0544794	-0.0192978	-0.111765	0.0284913	-0.0297245	996.53	1060.71	679.022	1313.4	1210.39	1355.63	698.367	728.729	764.235	H.D1	S.D	S.D	H.U	N.D	N.D	N.D	N.D	N.D
ENSMUST00000177040.1	Bnc2	chr4	84546290	-	-1.52117	-0.539398	-0.522338	-0.862382	-0.0308135	0.0172015	-0.0797111	0.00949373	-0.331584	218.585	298.811	364.731	234.865	88.7158	102.902	174.56	178.829	170.911	H.D1	S.D	S.D	I.D	N.D	N.D	N.D	N.D	Others
ENSMUST00000112685.7	Fgd1	chrX	151046150	+	-1.52032	0.063895	0.0448581	0.17928	-0.0245617	-0.0494995	0.0905583	0.0721425	0.0323649	767.569	1779.66	1447.23	1421.55	898.673	1024.63	1431.68	1414.88	1493.8	H.D1	N.D	N.D	N.D	N.D	N.D	N.D	N.D	N.D
ENSMUST00000114996.7	Optn	chr2	5064016	-	-1.52007	-0.461956	-0.584229	-0.790764	-0.293717	-0.222624	0.330711	0.283893	0.462868	140.915	254.435	113.054	198.773	71.5123	84.0201	67.8376	66.3041	76.0889	H.D1	S.D	Low Exp	I.D	Low Exp	Low Exp	Low Exp	Low Exp	Low Exp
ENSMUST00000118370.7	Nod2	chr8	88647374	+	-1.51984	0.244853	-0.193427	-1.45886	0.40063	0.416871	0.15843	0.130512	-0.241424	248.005	401.851	220.098	227.48	71.7225	83.0145	91.8939	90.386	85.321	H.D1	N.D	Low Exp	Low Exp	Low Exp	Low Exp	Low Exp	Low Exp	Low Exp
ENSMUST00000177207.1	Tsc22d1	chr14	76504214	+	-1.5179	0.279461	0.472887	1.04294	-0.0560586	0.0384517	-0.0107599	0.126131	0.0955629	671.842	1181.34	496.775	1129.32	991.115	1179.44	717.792	749.425	792.886	H.D1	Others	Others	H.U	N.D	N.D	N.D	N.D	N.D
ENSMUST00000169343.7	Ly6e	chr15	74955024	+	-1.51775	0.108874	0.255474	-0.965797	-0.0183857	-0.225578	-0.128604	0.0398859	-0.129734	149.685	805.006	268.225	508.793	181.41	195.262	271.121	286.101	288.527	H.D1	N.D	N.D	I.D	N.D	N.D	N.D	N.D	N.D
ENSMUST00000105321.9	Nfic	chr10	81427156	-	-1.51737	0.372373	0.245526	-0.538322	0.334212	0.0438075	0.228069	-0.0598854	-0.0415017	339.784	580.314	329.34	355.272	181.831	187.2	162.657	145.981	157.789	H.D1	Others	N.D	Low Exp	Low Exp	Low Exp	Low Exp	Low Exp	Low Exp
ENSMUST00000014447.12	Glis2	chr16	4594752	+	-1.51653	0.0535506	-0.162673	0.156246	-0.1437	0.00731146	0.0579552	-0.0556767	-0.0974911	385.066	912.726	561.693	728.196	436.897	527.714	897.876	858.192	906.38	H.D1	N.D	N.D	N.D	N.D	N.D	N.D	N.D	N.D
ENSMUST00000202530.3	Fry	chr5	150118634	+	-1.51617	0.319606	0.0268761	-0.481538	-0.000113588	0.24506	0.0651949	0.0564135	0.0562537	515.276	1668.03	1605.84	1051.89	486.384	611.956	664.253	658.713	705.324	H.D1	Others	N.D	S.D	N.D	N.D	N.D	N.D	N.D
ENSMUST00000180677.1	1190005I06Rik	chr8	120647632	-	-1.51496	-0.29769	-0.14097	-1.11154	-0.0220722	-0.39946	-0.381944	-0.333733	-0.677186	122.335	92.9537	50.1811	66.4093	22.4986	22.5493	24.0813	24.0913	23.4478	Low Exp	Low Exp	Low Exp	Low Exp	Low Exp	Low Exp	Low Exp	Low Exp	Low Exp
ENSMUST00000171749.2	AU018091	chr7	3169104	-	-1.51479	0.682618	-0.146794	0.487605	0.559584	0.711768	0.16882	0.010524	0.184413	386.651	1291.95	653.681	878.575	790.105	968.786	1689.52	1588.49	1810.51	H.D1	I.U	N.D	S.U	S.U	I.U	N.D	N.D	N.D
ENSMUST00000000466.12	Plin2	chr4	86669993	-	-1.51429	0.447245	0.0492077	-0.380216	0.0669349	-0.127193	0.0332546	0.128954	-0.111382	134.276	461.358	154.418	282.213	140.887	151.604	348.668	358.98	353.357	H.D1	S.U	N.D	S.D	N.D	N.D	N.D	N.D	N.D
ENSMUST00000213098.1	Adamtsl1	chr4	85514326	+	-1.51411	1.34247	0.0282413	0.100604	0.20995	0.250787	0.180697	0.133986	0.223425	56.314	683.095	647.712	310.838	206.164	240.094	775.361	757.962	838.362	Low Exp	Low Exp	Low Exp	Low Exp	Low Exp	Low Exp	Low Exp	Low Exp	Low Exp
ENSMUST00000112550.7	Baz2b	chr2	60125658	-	-1.51371	0.200767	0.0532345	-0.319523	0.0323525	0.0913243	0.0327171	0.04466	-0.118765	1128.94	4195.77	3388.97	2853.63	1459.02	1707.69	2428.6	2424.87	2455.91	H.D1	N.D	N.D	Others	N.D	N.D	N.D	N.D	N.D
ENSMUST00000155564.7	Fgfr1	chr8	25513654	+	-1.51345	0.17972	-0.0204864	0.145587	-0.0871136	0.0961937	-0.00920607	-0.0076194	-0.0192385	462.119	985.801	766.918	748.642	456.506	558.838	657.759	653.942	698.108	H.D1	N.D	N.D	N.D	N.D	N.D	N.D	N.D	N.D
ENSMUST00000003622.15	Slc25a1	chr16	17928185	-	-1.51271	0.199145	0.0988761	1.1239	0.383065	0.30963	0.145189	0.114125	0.0192105	213.692	442.721	259.039	449.471	475.487	531.682	437.477	430.727	445.404	H.D1	N.D	N.D	H.U	S.U	Others	N.D	N.D	N.D
ENSMUST00000044297.6	Igfbpl1	chr4	45826826	-	-1.51227	-0.246903	0.553029	0.0760365	0.766001	0.932621	NA	NA	NA	18.0284	23.0107	24.3028	19.634	16.6125	20.3888	NA	NA	NA	Low Exp	Low Exp	Low Exp	Low Exp	Low Exp	Low Exp	Low Exp	Low Exp	Low Exp
ENSMUST00000171238.7	Zfp516	chr18	82910893	+	-1.51148	0.212633	-0.432532	-0.60006	-0.264644	-0.169114	-0.135039	-0.0100919	-0.428889	343.804	2317.05	1312.16	1488.87	598.652	706.927	1085.97	1126.41	1054.77	H.D1	N.D	Others	I.D	Others	N.D	N.D	N.D	S.D
ENSMUST00000047875.15	Eef2k	chr7	120842860	+	-1.5105	-0.223989	0.0898326	-0.745634	-0.0863575	-0.0179986	-0.200455	-0.115952	-0.276262	412.052	717.232	345.317	524.221	205.328	242.359	208.049	212.939	216.224	H.D1	N.D	Low Exp	I.D	Low Exp	Low Exp	Low Exp	Low Exp	Low Exp
ENSMUST00000054857.12	Fam110b	chr4	5644226	+	-1.50877	0.127202	-0.0732473	-0.0781883	-0.176147	0.0385564	0.0226217	0.00556388	0.0259975	885.544	1699.24	1417.4	1246.88	664.696	818.837	975.602	964.699	1039.81	H.D1	N.D	N.D	N.D	N.D	N.D	N.D	N.D	N.D
ENSMUST00000176204.7	Peg10	chr6	4747366	+	-1.50867	-1.81336	-0.744821	3.60408	-0.678178	-0.53508	-0.143269	-0.0868911	-0.414544	166.17	56.7342	50.486	323.541	400.044	475.701	301.832	306.445	295.666	Low Exp	Low Exp	Low Exp	H.U	I.D	S.D	Low Exp	Low Exp	Low Exp
ENSMUST00000067630.12	Dram2	chr3	106547879	+	-1.50842	0.153497	0.170413	-0.564252	0.230281	0.320051	0.0983287	0.192381	0.142161	270.938	461.856	333.892	305.318	148.083	175.553	269.432	277.493	292.192	H.D1	N.D	N.D	S.D	N.D	Others	N.D	N.D	N.D
ENSMUST00000205813.1	Iqgap1	chr7	80816819	-	-1.50811	0.0550562	-0.58621	-0.0261002	-0.198326	-0.167351	-0.051137	0.0388563	-0.112527	440.188	1358.5	1101.5	1035.81	564.769	653.816	969.72	994.119	1011	H.D1	N.D	Others	N.D	N.D	N.D	N.D	N.D	N.D
ENSMUST00000048308.5	C130074G19Rik	chr1	184883218	-	-1.50771	0.513844	-0.114373	-1.09116	-0.261287	-0.122059	-0.154249	4.02425e-05	-0.284046	98.3619	724.355	151.795	385.62	118.198	142.688	278.284	291.309	284.589	Low Exp	S.U	Low Exp	H.D	N.D	N.D	N.D	N.D	Others
ENSMUST00000022169.9	Hexb	chr13	97198329	-	-1.50754	-0.114342	-0.184183	-1.55871	0.207129	0.333126	0.115661	-0.0413284	-0.0018501	585.589	1146.72	607.025	727.439	200.995	242.197	294.453	277.559	300.986	H.D1	N.D	N.D	H.D	N.D	Others	N.D	N.D	N.D
ENSMUST00000069125.7	Calhm5	chr10	34096519	-	-1.50748	0.0951305	0.495811	0.468123	0.0829154	-0.329027	-0.193046	-0.0590985	-0.207736	77.0276	146.599	73.6804	125.715	93.6378	93.6826	122.933	127.663	130.026	Low Exp	Low Exp	Low Exp	Low Exp	Low Exp	Low Exp	Low Exp	Low Exp	Low Exp
ENSMUST00000026494.13	Rnf165	chr18	77565146	-	-1.50748	-0.459354	0.0877053	-1.13692	0.425439	0.645966	0.15305	0.172826	0.355751	231.702	371.411	162.261	274.93	104.067	131.33	29.8796	29.8881	34.2918	Low Exp	Low Exp	Low Exp	Low Exp	Low Exp	Low Exp	Low Exp	Low Exp	Low Exp
ENSMUST00000198650.1	Abcb1b	chr5	8851592	+	-1.50701	0.0787525	0.178203	0.0799347	-0.0701193	0.0776708	0.253721	0.33694	0.189659	172.041	322.034	309.708	248.87	147.499	179.272	154.607	158.608	160.713	H.D1	N.D	N.D	N.D	N.D	N.D	N.D	Others	N.D
ENSMUST00000044556.11	Tbc1d13	chr2	30133857	+	-1.50695	-0.00871505	-0.185145	-0.477606	-0.167147	-0.104945	-0.0524352	-0.0406821	-0.0310883	649.809	2571.12	1422.99	1828.98	805.382	944.13	2011.48	2008.57	2157.14	H.D1	N.D	N.D	S.D	N.D	N.D	N.D	N.D	N.D
ENSMUST00000143887.1	Gm53	chr11	96261610	+	-1.50645	-0.00196441	-0.171337	0.103312	-0.148919	-0.0803129	-0.0206675	-0.0766108	-0.0123872	168.342	530.623	319.296	425.883	250.373	293.148	383.711	373.953	409.936	H.D1	N.D	N.D	N.D	N.D	N.D	N.D	N.D	N.D
ENSMUST00000005532.8	Nid1	chr13	13437666	+	-1.50644	-0.27229	-0.231805	-0.111388	0.123383	0.112584	0.0511802	0.0567781	0.020958	606.908	2412.27	1587.18	2014.15	1176.32	1344.22	1254.08	1250.64	1321.66	Low Exp	Low Exp	Low Exp	Low Exp	Low Exp	Low Exp	Low Exp	Low Exp	Low Exp
ENSMUST00000001304.8	Ckb	chr12	111672296	-	-1.50593	0.268953	-0.0376576	-1.65556	0.338584	0.106852	-0.0761166	-0.0532244	-0.155131	598.408	1292.5	340.293	709.531	194.219	204.063	585.187	587.295	606.86	H.D1	Others	N.D	H.D	Others	N.D	N.D	N.D	N.D
ENSMUST00000015712.14	Lpl	chr8	68880554	+	-1.50537	0.147253	-0.508081	-0.783461	-0.369516	-0.21744	0.114512	0.223487	0.0526526	52.7756	256.693	308.361	163.213	56.4037	68.6549	224.462	232.269	233.884	Low Exp	Low Exp	S.D	Low Exp	Low Exp	Low Exp	N.D	N.D	N.D
ENSMUST00000001544.11	Vwa5a	chr9	38718301	+	-1.50527	0.24355	-0.595254	-1.08802	0.472795	0.433841	-0.143415	0.146839	-0.221996	63.6765	227.33	139.561	133.534	53.7138	60.4039	68.9661	76.1276	71.493	Low Exp	Low Exp	Low Exp	Low Exp	Low Exp	Low Exp	Low Exp	Low Exp	Low Exp
ENSMUST00000019998.8	Perp	chr10	18845132	+	-1.50342	0.316798	-0.300987	3.32381	-0.0951271	-0.121251	0.167941	0.0208162	-0.376919	20.1677	32.9477	33.1221	90.6896	128.735	147.131	43.5918	40.9555	38.6224	Low Exp	Low Exp	Low Exp	H.U	N.D	N.D	Low Exp	Low Exp	Low Exp
ENSMUST00000051014.1	Exph5	chr9	53301586	+	-1.50316	0.911194	-0.157232	-3.1217	NA	NA	0.175055	0.169984	-0.1157	44.548	226.409	92.5469	87.0398	NA	NA	53.7264	52.9645	51.5832	Low Exp	Low Exp	Low Exp	Low Exp	Low Exp	Low Exp	Low Exp	Low Exp	Low Exp
ENSMUST00000107601.7	Arhgap23	chr11	97450158	+	-1.50225	0.0586422	-0.23267	0.410146	0.0871615	-0.010916	0.103728	-0.0217116	0.0337095	655.73	1067.44	2138.25	907.177	661.416	732.308	740.907	704.601	770.789	H.D1	N.D	N.D	S.U	N.D	N.D	N.D	N.D	N.D
ENSMUST00000183031.1	Gm27017	chr14	61648950	+	-1.50194	0.297586	-0.0795076	1.09533	0.555738	0.438289	NA	0.49476	0.54826	98.1461	130.086	123.668	125.973	143.051	156.081	NA	18.5835	20.2783	Low Exp	Low Exp	Low Exp	Low Exp	Low Exp	Low Exp	Low Exp	Low Exp	Low Exp
ENSMUST00000112711.8	Ninj2	chr6	120093375	+	-1.50105	0.69167	0.121825	-0.75075	0.403506	0.332436	0.292039	0.102694	0.101529	68.4651	329.324	299.633	170.924	79.699	89.3761	160.628	148.915	159.406	Low Exp	Low Exp	Low Exp	Low Exp	Low Exp	Low Exp	Low Exp	Low Exp	Low Exp
ENSMUST00000030765.6	Padi2	chr4	140906373	+	-1.50062	-0.0715303	0.419602	-2.90877	0.410776	0.286102	NA	NA	NA	59.2285	325.044	34.9906	186.202	23.9204	26.0673	NA	NA	NA	Low Exp	Low Exp	Low Exp	Low Exp	Low Exp	Low Exp	Low Exp	Low Exp	Low Exp
ENSMUST00000031731.13	Pcolce	chr5	137611389	-	-1.50022	0.238096	0.114807	-0.608933	-0.0529565	-0.155834	0.154355	0.0996588	-0.16077	147.627	477.783	196.111	304.244	130.781	144.137	34.5527	33.8683	33.0581	H.D1	N.D	N.D	I.D	N.D	N.D	Low Exp	Low Exp	Low Exp
ENSMUST00000114958.7	Elf4	chrX	48454169	-	-1.50019	-0.0356259	-0.187819	0.00967377	-0.470545	-0.191633	-0.00345543	-0.131598	-0.100257	204.257	567.827	672.045	450.64	227.98	285.47	443.209	421.859	456.535	Low Exp	N.D	N.D	N.D	S.D	N.D	N.D	N.D	N.D
ENSMUST00000021413.8	Nfkbia	chr12	55492594	-	-1.49989	0.608021	0.199571	-0.173882	0.521889	0.330137	0.195045	0.0242229	0.0903824	173.305	408.175	175.358	243.665	160.274	170.469	221.426	207.338	226.969	H.D1	I.U	N.D	N.D	S.U	Others	N.D	N.D	N.D
ENSMUST00000185176.7	Lzts1	chr8	69184225	-	-1.49896	0.940198	-0.347244	-0.819881	NA	0.733642	-0.042045	0.0350069	-0.268003	26.2528	80.933	20.5598	37.2378	NA	22.2011	59.843	61.0115	59.0557	Low Exp	Low Exp	Low Exp	Low Exp	Low Exp	Low Exp	Low Exp	Low Exp	Low Exp
ENSMUST00000029699.12	Lmna	chr3	88503306	-	-1.4987	0.573147	-0.331373	-1.82015	0.287059	-0.235972	0.423406	0.332672	0.615312	97.9772	213.953	95.5618	103.076	25.0432	24.0008	37.9013	36.2916	43.6876	Low Exp	Low Exp	Low Exp	Low Exp	Low Exp	Low Exp	Low Exp	Low Exp	Low Exp
ENSMUST00000195943.1	Smarcd3	chr5	24624411	-	-1.49799	-0.0325715	0.162728	0.275851	-0.107859	0.0470148	-0.645396	-1.05466	-0.654836	104.004	168.361	45.5686	142.755	91.2916	111.024	21.9198	19.8682	23.3777	H.D1	N.D	Low Exp	Others	N.D	N.D	Low Exp	Low Exp	Low Exp
ENSMUST00000075994.10	Pdzrn3	chr6	101377897	-	-1.49673	0.0565903	-1.04269	-1.26185	0.144454	0.107566	0.0702915	0.0434895	-0.122989	228.736	1470.41	1369.46	910.019	291.882	331.115	831.246	819.181	828.21	H.D1	N.D	H.D	H.D	N.D	N.D	N.D	N.D	N.D
ENSMUST00000167764.1	Fgfr1	chr8	25532281	+	-1.49667	0.0648584	-0.0288788	0.339037	-0.0524976	0.0136114	0.0516103	0.118516	0.0354644	517.955	1079.72	928.514	898.057	602.682	708.438	799.416	813.394	846.965	H.D1	N.D	N.D	Others	N.D	N.D	N.D	N.D	N.D
ENSMUST00000066674.7	Car8	chr4	8239040	-	-1.4961	-0.187551	-0.334391	-0.257454	-0.224474	-0.294912	0.0175645	0.0531593	-0.132856	252.581	893.626	377.03	703.275	339.187	382.337	420.952	423.35	425.157	H.D1	N.D	Others	N.D	N.D	Others	N.D	N.D	N.D
ENSMUST00000126338.1	Rgs3	chr4	62663622	+	-1.49501	0.0456992	0.253963	-0.191442	-0.0272202	-0.248684	-0.321318	-0.127674	-0.251323	159.727	278.561	209.111	205.712	110.608	117.201	99.6958	104.956	108.585	H.D1	N.D	N.D	N.D	N.D	N.D	Others	N.D	N.D
ENSMUST00000084027.12	Fgfr1	chr8	25518791	+	-1.49459	0.131364	-0.0383139	0.295403	-0.0381291	0.00931312	0.00340986	0.0404467	-0.0139756	743.368	1567.22	1216.1	1258.59	832.39	972.412	1163.21	1171.09	1231.88	H.D1	N.D	N.D	Others	N.D	N.D	N.D	N.D	N.D
ENSMUST00000025166.13	Cdh2	chr18	16809275	-	-1.49427	0.0146381	-0.312159	1.2631	-0.00423887	-0.121294	0.0429879	-0.116194	-0.152074	85.6539	130.614	320.29	148.931	144.105	158.961	159.238	149.71	158.546	Low Exp	Low Exp	Others	Low Exp	Low Exp	Low Exp	Low Exp	Low Exp	Low Exp
ENSMUST00000121287.7	Rph3al	chr11	75937738	-	-1.49391	0.76431	0.38641	-0.972579	-0.231392	0.0861754	NA	NA	0.309877	36.3485	190.788	235.189	92.9157	30.5591	39.3763	NA	NA	19.2091	Low Exp	Low Exp	Low Exp	Low Exp	Low Exp	Low Exp	Low Exp	Low Exp	Low Exp
ENSMUST00000166282.2	Stk35	chr2	129800456	+	-1.49326	-0.0516685	-0.025568	-0.394541	0.0784993	0.127825	0.0351099	0.000951091	-0.0145883	856.76	2094.84	1859.11	1536.7	767.11	897.145	1294.65	1272.39	1354.83	H.D1	N.D	N.D	S.D	N.D	N.D	N.D	N.D	N.D
ENSMUST00000166646.1	Abcc4	chr14	118706201	-	-1.49255	-0.246747	0.0118712	0.314976	-0.0704642	-0.0806814	-0.0120309	0.099146	-0.0935563	2153.65	4187.11	4053.01	3838.97	2534.44	2898.83	2788.12	2883	2888	H.D1	N.D	N.D	Others	N.D	N.D	N.D	N.D	N.D
ENSMUST00000044113.11	Ago2	chr15	73184900	-	-1.49205	0.248991	0.432216	0.463967	0.0550056	0.0922448	0.0940465	0.0199438	0.0537811	2619.37	6528.06	5351.22	5254.92	3858.97	4493.28	6186.42	5992.27	6495.46	H.D1	N.D	Others	S.U	N.D	N.D	N.D	N.D	N.D
ENSMUST00000061491.13	Slc27a2	chr2	126552407	+	-1.49078	0.343347	-0.264162	0.987463	-0.230415	0.0275794	0.0306854	0.0984183	0.112515	137.615	73.4437	222.873	66.5542	54.3267	68.681	251.957	256.427	276.076	H.D1	Low Exp	Others	Low Exp	Low Exp	Low Exp	N.D	N.D	N.D
ENSMUST00000035804.8	Cdo1	chr18	46728354	-	-1.49066	0.5539	-0.142001	-0.555081	0.0816328	0.219815	0.0810355	0.00265906	0.0467576	213.185	707.43	232.408	401.155	184.484	222.831	423.504	409.471	445.772	H.D1	S.U	N.D	S.D	N.D	N.D	N.D	N.D	N.D
ENSMUST00000075290.7	St8sia5	chr18	77185752	+	-1.49032	0.192009	-0.943499	0.50576	-0.373406	-0.441008	-0.147805	-0.198413	-0.699931	49.6488	238.943	44.0117	199.035	128.73	144.998	70.412	68.8324	63.9418	Low Exp	Low Exp	Low Exp	Low Exp	Low Exp	Low Exp	Low Exp	Low Exp	Low Exp
ENSMUST00000068693.11	Wdr86	chr5	24730645	-	-1.49029	-0.359572	NA	-1.80929	NA	NA	NA	NA	NA	83.0828	58.0575	NA	39.0226	NA	NA	NA	NA	NA	Low Exp	Low Exp	Low Exp	Low Exp	Low Exp	Low Exp	Low Exp	Low Exp	Low Exp
ENSMUST00000029371.2	Smad9	chr3	54755581	+	-1.48814	-0.358156	0.315312	-1.60595	NA	0.0241634	NA	NA	NA	58.5798	91.3242	58.6817	62.5986	NA	17.9177	NA	NA	NA	Low Exp	Low Exp	Low Exp	Low Exp	Low Exp	Low Exp	Low Exp	Low Exp	Low Exp
ENSMUST00000043503.10	Scube3	chr17	28142141	+	-1.48798	0.122952	0.255561	-1.23445	-0.0519936	-0.0183564	-0.0252272	-0.0725344	-0.023706	164.631	575.398	378.361	349.333	106.468	122.881	135.856	132.929	144.823	Low Exp	N.D	N.D	Low Exp	Low Exp	Low Exp	Low Exp	Low Exp	Low Exp
ENSMUST00000117966.1	Nfic	chr10	81431005	-	-1.4849	0.423148	0.242414	-0.442479	0.265092	0.236147	0.143564	-0.171179	-0.023347	176.132	464.016	261.203	283.127	148.173	167.988	156.875	139.877	157.818	H.D1	S.U	N.D	S.D	Others	N.D	N.D	N.D	N.D
ENSMUST00000049308.8	Itpr3	chr17	27057299	+	-1.48458	0.135016	-0.181794	-0.821459	-0.0257998	-0.134133	-0.144009	-0.0363759	-0.269376	341.959	1427.57	1122.44	911.73	351.276	389.338	817.608	842.349	836.515	H.D1	N.D	N.D	I.D	N.D	N.D	N.D	N.D	Others
ENSMUST00000025755.10	Dmrt1	chr19	25505760	+	-1.48457	0.141033	-0.31872	-1.90324	-0.244475	-0.198225	-0.252665	0.0225128	-0.424716	88.6152	616.798	445.553	346.537	66.0947	77.6961	1339.34	1458.95	1353.47	Low Exp	N.D	Others	H.D	Low Exp	Low Exp	N.D	N.D	S.D
ENSMUST00000181029.2	E230001N04Rik	chr17	28522720	+	-1.48448	-0.148863	-0.269454	-1.10473	NA	NA	NA	NA	NA	19.2598	50.0876	21.1407	34.0831	NA	NA	NA	NA	NA	Low Exp	Low Exp	Low Exp	Low Exp	Low Exp	Low Exp	Low Exp	Low Exp	Low Exp
ENSMUST00000077680.9	Tfe3	chrX	7762666	+	-1.48407	-0.161592	-0.255129	0.328101	0.00297787	0.013789	-0.0589005	-0.0905479	0.021784	343.306	912.07	330.405	818.968	558.392	643.111	512.946	505.211	561.324	H.D1	N.D	N.D	Others	N.D	N.D	N.D	N.D	N.D
ENSMUST00000117452.7	Shisa7	chr7	4836174	-	-1.48359	0.0118388	0.304081	0.199501	-0.125117	0.027996	-0.089888	0.150451	-0.186115	23.528	98.3649	132.711	80.2196	49.1326	60.0374	104.086	112.49	107.472	Low Exp	Low Exp	Low Exp	Low Exp	Low Exp	Low Exp	Low Exp	Low Exp	Low Exp
ENSMUST00000062684.8	Tmem64	chr4	15265775	+	-1.48286	0.186075	-0.585851	-0.253334	-0.18812	0.0371896	-0.0586836	-0.000564545	-0.0692388	808.924	3850.27	1588.11	2670.2	1304.19	1620.32	1649.3	1672.7	1750.4	H.D1	N.D	I.D	N.D	N.D	N.D	N.D	N.D	N.D
ENSMUST00000027897.7	Smyd2	chr1	189922296	-	-1.48236	0.239798	0.296485	-0.235807	-0.00527333	-0.0382365	-0.0768579	-0.0108268	-0.253708	264.236	779.921	680.048	531.154	278.551	316.832	468.826	477.044	471.632	H.D1	N.D	Others	N.D	N.D	N.D	N.D	N.D	N.D
ENSMUST00000029462.9	Tbx15	chr3	99253765	+	-1.48227	0.961175	-0.00231787	1.80747	0.138216	0.229148	-0.10065	-0.0789369	-0.10863	116.76	270.829	46.2731	263.245	310.135	370.277	360.29	361.205	382.731	Low Exp	Low Exp	Low Exp	Low Exp	Low Exp	Low Exp	Low Exp	Low Exp	Low Exp
ENSMUST00000105283.8	Kitl	chr10	100015826	+	-1.47978	0.272589	-0.503013	-0.137955	-0.354677	-0.211849	0.195286	-0.0623776	0.00689077	41.4552	67.6276	152.748	46.3488	22.719	27.4812	44.9744	40.8533	44.7785	Low Exp	Low Exp	Low Exp	Low Exp	Low Exp	Low Exp	Low Exp	Low Exp	Low Exp
ENSMUST00000108484.7	Atp2a3	chr11	72961218	+	-1.47872	-0.172125	-0.760783	-2.40354	0.0781649	0.448564	NA	NA	NA	89.8397	290.153	45.2689	175.708	27.216	35.915	NA	NA	NA	Low Exp	Low Exp	Low Exp	Low Exp	Low Exp	Low Exp	Low Exp	Low Exp	Low Exp
ENSMUST00000111230.7	Tagln2	chr1	172500047	+	-1.47849	0.219675	0.0872798	0.441838	0.253532	-0.0994162	-0.00134748	0.42587	0.23441	194.374	304.341	184.801	245.72	193.933	195.279	105.304	122.899	121.96	H.D1	N.D	N.D	S.U	N.D	N.D	N.D	S.U	N.D
ENSMUST00000042974.14	Eva1a	chr6	82041677	+	-1.4779	0.225517	0.0896447	0.286682	-0.132839	0.158236	0.139445	-0.176245	-0.270843	38.5712	144.759	139.752	111.548	71.5246	91.6164	182.189	162.618	169.053	Low Exp	N.D	N.D	Others	N.D	N.D	N.D	N.D	Others
ENSMUST00000174641.7	Arhgap32	chr9	32116136	+	-1.47746	-0.383835	-0.200426	-0.476935	-0.0214715	-0.0414868	0.0261726	-0.0724315	-0.124395	1180.96	2294.71	2044.3	1841.66	851.982	971.387	1088.95	1045.99	1101.32	Low Exp	Low Exp	Low Exp	Low Exp	Low Exp	Low Exp	Low Exp	Low Exp	Low Exp
ENSMUST00000152830.8	Satb1	chr17	51815004	-	-1.47646	0.432855	0.0503766	0.495847	0.0568402	-0.072919	-0.202156	-0.111012	-0.278032	66.2632	385.539	197.366	291.129	217.339	238.057	237.148	242.811	246.315	Low Exp	Low Exp	Low Exp	Low Exp	N.D	N.D	Low Exp	Low Exp	Low Exp
ENSMUST00000068439.12	Pdlim1	chr19	40271513	-	-1.47616	0.0356322	-0.159623	-0.11109	-0.0461264	-0.171076	0.0327189	0.06832	-0.0298057	504.044	983.641	892.122	742.077	406.114	448.598	489.959	492.621	510.803	H.D1	N.D	N.D	N.D	N.D	N.D	N.D	N.D	N.D
ENSMUST00000030791.11	Smarcd3	chr5	24601988	-	-1.47511	-0.272094	0.161428	0.443063	-0.135232	-0.010778	NA	NA	NA	92.7509	129.314	38.991	124.2	84.4697	101.374	NA	NA	NA	H.D1	Others	Low Exp	S.U	N.D	N.D	Low Exp	Low Exp	Low Exp
ENSMUST00000056028.10	Sbk1	chr7	126272563	+	-1.47505	0.0845976	-0.14278	0.185033	0.0932637	0.0129613	0.110339	-0.0392514	-0.0262211	411.161	894.309	502.893	709.659	466.72	521.917	616.422	580.974	625.325	H.D1	N.D	N.D	N.D	N.D	N.D	N.D	N.D	N.D
ENSMUST00000024931.5	Ntn3	chr17	24209400	-	-1.4744	0.0664681	0.784875	0.0659414	0.298182	0.0796535	0.0973802	0.00325439	-0.29933	57.6685	57.5984	33.0297	44.8825	30.2938	32.3477	44.043	42.3313	41.121	Low Exp	Low Exp	Low Exp	Low Exp	Low Exp	Low Exp	Low Exp	Low Exp	Low Exp
ENSMUST00000091137.5	Frem2	chr3	53657345	-	-1.47246	0.741297	0.548547	-0.71253	0.843852	0.92941	-0.192803	0.0601312	-0.00226465	90.162	110.244	109.751	55.9953	32.6398	38.6482	56.9188	61.5827	64.3911	Low Exp	Low Exp	Low Exp	Low Exp	Low Exp	Low Exp	Low Exp	Low Exp	Low Exp
ENSMUST00000056955.1	4933428G20Rik	chr11	97500362	-	-1.47229	0.011041	-0.190365	1.61899	-0.0136253	-0.0504961	NA	NA	NA	136.11	98.2067	387.8	129.436	136.721	154.889	NA	NA	NA	Low Exp	Low Exp	Low Exp	Low Exp	Low Exp	Low Exp	Low Exp	Low Exp	Low Exp
ENSMUST00000236056.1	C330002G04Rik	chr19	23075924	-	-1.47187	0.19244	0.145176	0.345619	0.204999	-0.0620409	0.143028	-0.0299768	0.142063	348.857	694.229	1046.87	551.796	405.737	424.791	597.311	559.162	636.626	H.D1	N.D	N.D	Others	N.D	N.D	N.D	N.D	N.D
ENSMUST00000121491.7	Ttpa	chr4	20008007	+	-1.47082	0.0282178	0.272205	-0.884901	-0.0444793	-0.0510644	-0.342109	-0.132446	-0.323735	108.054	223.238	267.922	146.056	54.3217	62.1639	116.449	124.274	124.594	Low Exp	N.D	Others	Low Exp	Low Exp	Low Exp	Low Exp	Low Exp	Low Exp
ENSMUST00000235757.1	Gm50242	chr17	30880471	+	-1.47045	0.422245	0.400573	-3.43142	NA	NA	NA	NA	NA	68.8576	188.305	41.1148	87.9019	NA	NA	NA	NA	NA	H.D1	S.U	Low Exp	H.D	Low Exp	Low Exp	Low Exp	Low Exp	Low Exp
ENSMUST00000013771.14	Trim54	chr5	31116611	+	-1.47009	1.17061	0.91747	-0.178069	0.706654	0.510887	0.407376	0.341571	0.656289	32.8714	84.302	45.3266	38.6763	27.567	29.3285	26.4669	25.4763	31.2154	Low Exp	Low Exp	Low Exp	Low Exp	Low Exp	Low Exp	Low Exp	Low Exp	Low Exp
ENSMUST00000041606.13	Necab1	chr4	15149030	-	-1.46921	-0.230476	-1.19722	0.573974	-0.166252	-0.167363	-0.131697	0.152735	0.0146088	106.003	416.263	231.791	408.6	290.137	334.043	209.11	229.43	234.412	Low Exp	Low Exp	Low Exp	Low Exp	Low Exp	Low Exp	Low Exp	Low Exp	Low Exp
ENSMUST00000034413.7	Vstm5	chr9	15239073	+	-1.46832	-0.423513	-0.38707	3.22121	0.000608023	0.106933	-0.0673699	-0.00657107	-0.115804	47.9258	66.5933	71.2455	223.135	325.341	387.375	195.212	198.445	204.373	Low Exp	Low Exp	Low Exp	H.U	N.D	N.D	N.D	N.D	N.D
ENSMUST00000072519.6	Elmo1	chr13	20090589	+	-1.46788	-0.367848	-0.212367	-2.74718	0.0256519	0.0462063	0.0356072	0.00346503	0.0189452	445.921	1366.37	1223.63	860.98	105.868	122.965	238.57	233.96	252.516	H.D1	Others	N.D	H.D	Low Exp	Low Exp	Low Exp	Low Exp	Low Exp
ENSMUST00000029194.11	Skil	chr3	31095109	+	-1.46734	0.0160657	0.0633664	-0.154064	-0.24352	-0.138068	-0.0788536	0.0159579	-0.123047	323.123	1013.89	830.296	762.45	384.438	455.47	603.176	620.144	632.64	H.D1	N.D	N.D	N.D	N.D	N.D	N.D	N.D	N.D
ENSMUST00000030551.10	Alpl	chr4	137796318	-	-1.46726	-0.498136	0.0629047	-0.129596	-0.487261	-0.456284	-0.263326	-0.0194796	-0.50789	859.353	1758.43	1784.47	1563.5	741.814	860.75	1767.59	1905.81	1749.58	H.D1	S.D	N.D	N.D	S.D	S.D	Others	N.D	S.D
ENSMUST00000032336.6	Plbd1	chr6	136661854	-	-1.46607	0.336101	-0.104053	-1.09773	0.481259	0.00621963	0.0705606	-0.0342737	-0.20656	73.5688	184.897	178.021	105.463	42.1664	40.5388	96.6396	92.6333	93.6929	H.D1	Others	N.D	Low Exp	Low Exp	Low Exp	N.D	Low Exp	Low Exp
ENSMUST00000051256.9	Armcx1	chrX	134717987	+	-1.46596	-0.0694966	-0.0651934	-1.42042	-0.0913575	0.0873984	0.00607594	0.285489	-0.130579	104.689	199.573	106.643	127.447	34.8836	42.3613	50.1975	55.5679	51.1376	H.D1	N.D	Low Exp	Low Exp	Low Exp	Low Exp	Low Exp	Low Exp	Low Exp
ENSMUST00000145402.7	Mpc1	chr17	8282904	+	-1.46516	0.241832	0.185913	0.33101	-0.0911186	0.0159426	0.0425218	0.0226685	0.0220443	206.438	372.377	349.917	289.519	191.337	227.755	349.927	345.925	370.345	H.D1	N.D	N.D	Others	N.D	N.D	N.D	N.D	N.D
ENSMUST00000024839.5	Sik1	chr17	31855795	-	-1.4646	-0.53669	-0.82102	0.198214	-0.327501	-0.350083	-0.297252	-0.0902447	-0.395693	300.862	1071.11	388.496	1041.03	602.725	687.195	728.7	774.898	753.028	H.D1	S.D	I.D	N.D	Others	Others	Others	N.D	S.D
ENSMUST00000025875.4	Slc1a1	chr19	28835134	+	-1.46415	0.614472	0.0184316	1.18457	0.103441	0.0692488	0.0833265	0.0319252	-0.115796	229.796	398.382	408.537	350.985	340.923	387.976	1128.92	1101.55	1123.27	Low Exp	Low Exp	Low Exp	Low Exp	Low Exp	Low Exp	Low Exp	Low Exp	Low Exp
ENSMUST00000040461.3	Flvcr2	chr12	85746589	+	-1.46391	0.468647	-0.243417	-0.0392632	0.0525994	0.123835	-0.195132	-0.0826058	-0.340758	306.82	741.439	523.682	482.097	283.792	334.065	575.315	593.272	586.201	H.D1	S.U	N.D	N.D	N.D	N.D	N.D	N.D	Others
ENSMUST00000164390.1	Kat2b	chr17	53584126	+	-1.46355	0.0315131	0.0462907	-0.22878	-0.0749389	0.0888098	-0.0313688	0.00283715	-0.180303	496.237	971.936	1179.06	714.957	368.085	445.964	563.671	567.295	571.83	H.D1	N.D	N.D	N.D	N.D	N.D	N.D	N.D	N.D
ENSMUST00000015941.7	Bhmt2	chr13	93674285	-	-1.46254	-0.0399135	-0.317308	-1.68402	-0.363674	-0.370201	-0.221532	0.0326292	-0.350972	47.5926	279.429	61.7094	171.537	36.5033	41.3773	120.856	130.894	123.445	Low Exp	N.D	Low Exp	Low Exp	Low Exp	Low Exp	N.D	N.D	Low Exp
ENSMUST00000148762.3	Zfp988	chr4	147305674	+	-1.4618	-0.00241504	0.0301228	-0.44622	-0.0124105	0.289935	-0.114599	0.0240093	-0.160375	196.59	407.331	358.486	289.738	135.676	175.379	364.199	379.302	381.463	Low Exp	N.D	N.D	S.D	N.D	Others	N.D	N.D	N.D
ENSMUST00000053427.10	Urgcp	chr11	5762397	-	-1.46167	0.274147	0.00285024	0.0434549	-0.250885	-0.349601	0.0103969	-0.039021	-0.192634	326.387	427.848	314.466	306.244	169.175	188.383	577.258	564.23	574.116	H.D1	Others	N.D	Low Exp	Low Exp	Low Exp	N.D	N.D	N.D
ENSMUST00000017839.2	Rnf135	chr11	80183894	+	-1.46124	0.000392618	-0.217125	-0.641438	-0.0665715	0.0355481	0.0312369	0.0380851	-0.0962045	162.036	460.638	233.03	316.341	130.83	157.113	315.911	315.613	322.484	H.D1	N.D	N.D	I.D	N.D	N.D	N.D	N.D	N.D
ENSMUST00000040430.7	Vat1	chr11	101466198	-	-1.46104	0.35489	0.0629398	-0.470866	0.00177517	0.0758854	0.00148462	-0.0335481	-0.0897782	276.537	647.57	374.215	403.855	189.762	222.747	389.205	382.581	401.268	H.D1	Others	N.D	S.D	N.D	N.D	N.D	N.D	N.D
[truncated: 26,130 more rows]

## Sheet: TableS4b. DGE in NPC
transcriptId	Symbol	Chr	TSS.corrected.by.EPD	Strand	EUSeq.NPC_A485_10uM_logFC	EUSeq.AID.Rad21.NPC_IAA_500uM_TC60_logFC	EUSeq.AID.Rad21.NPC_IAA_500uM_TC120_logFC	EUSeq.AID.Rad21.NPC_IAA_500uM_TC240_logFC	EUSeq.AID.Rad21.NPC_IAA_500uM_TC120.TC240_combined_logFC	EUSeq.NPC_A485_10uM_baseMean	EUSeq.AID.Rad21.NPC_IAA_500uM_TC60_baseMean	EUSeq.AID.Rad21.NPC_IAA_500uM_TC120_baseMean	EUSeq.AID.Rad21.NPC_IAA_500uM_TC240_baseMean	EUSeq.NPC_A485_10uM_Class	EUSeq.AID.Rad21.NPC_IAA_500uM_TC60_Class2	EUSeq.AID.Rad21.NPC_IAA_500uM_TC120_Class	EUSeq.AID.Rad21.NPC_IAA_500uM_TC240_Class	EUSeq.AID.Rad21.NPC_IAA_500uM_TC120.TC240_combined_Class
[truncated: 16,302 more rows]
