# Supplementary material for: Disentangling the architectural and non-architectural functions of CTCF and cohesin in gene regulation
Source: Nat Genet. 2025 Nov 18;57(12):3137–51. doi: 10.1038/s41588-025-02404-x (PMC12695661; doi:10.1038/s41588-025-02404-x)
Supplement: Supplementary file 5 — Statistical source data of Fig. 5a,b. [file 41588_2025_2404_MOESM5_ESM.xlsx]

## Sheet: Statistical Source Data Fig5a
Gene	CTCF motif	CTCF YF-AA mutant depletion	adjusted p value compared with CTCF motif (wt), CTCF YF-AA mutant depletion (-)
Mrpl23	wt	+	2.9 X 10-2
Mrpl23	mut	-	2.9 X 10-2
Mrpl23	mut	+	2.9 X 10-2
Mrpl23	inv	-	2.9 X 10-2
Mrpl23	inv	+	2.9 X 10-2
Mrps2	wt	+	2.2 X 10-3
Mrps2	mut	-	2.2 X 10-3
Mrps2	mut	+	2.2 X 10-3
Mrps2	inv	-	2.2 X 10-3
Mrps2	inv	+	2.2 X 10-3
Ttc5	wt	+	2.9 X 10-2
Ttc5	mut	-	2.9 X 10-2
Ttc5	mut	+	2.9 X 10-2
Ttc5	inv	-	2.9 X 10-2
Ttc5	inv	+	2.9 X 10-2
Polr2c	wt	+	2.9 X 10-2
Polr2c	mut	-	2.9 X 10-2
Polr2c	mut	+	2.9 X 10-2
Polr2c	inv	-	2.9 X 10-2
Polr2c	inv	+	2.9 X 10-2
Psmd6	wt	+	2.2 X 10-3
Psmd6	mut	-	2.2 X 10-3
Psmd6	mut	+	2.2 X 10-3
Psmd6	inv	-	2.2 X 10-3
Psmd6	inv	+	2.2 X 10-3
Rabggta	wt	+	2.9 X 10-2
Rabggta	mut	-	2.9 X 10-2
Rabggta	mut	+	2.9 X 10-2
Rabggta	inv	-	2.9 X 10-2
Rabggta	inv	+	2.9 X 10-2
Dusp12	wt	+	2.2 X 10-3
Dusp12	mut	-	2.2 X 10-3
Dusp12	mut	+	2.2 X 10-3
Dusp12	inv	-	2.2 X 10-3
Dusp12	inv	+	2.2 X 10-3
Tab1	wt	+	2.9 X 10-2
Tab1	mut	-	2.9 X 10-2
Tab1	mut	+	2.9 X 10-2
Tab1	inv	-	2.9 X 10-2
Tab1	inv	+	2.9 X 10-2
Actn4	none	+	1
Psmd4	none	+	1
Lsm11	wt	+	3.6 X 10-2
Lsm11	mut	-	3.6 X 10-2
Lsm11	mut	+	3.6 X 10-2
Ocel1	wt	+	2.2 X 10-3
Ocel1	mut	-	2.2 X 10-3
Ocel1	mut	+	2.2 X 10-3
Ocel1	inv	-	2.2 X 10-3
Ocel1	inv	+	2.2 X 10-3

## Sheet: Statistical Source Data Fig5b
Cell line	gene group	Treatment	Median log2 fold change
BORIS transgene cell line	CTCF(down), A-485(down)	Dox	0.03
BORIS transgene cell line	CTCF(down), A-485(down)	IAA	-0.78
BORIS transgene cell line	CTCF(down), A-485(down)	IAA + Dox	-0.89
BORIS transgene cell line	CTCF(down) CTCFYF-AA (down) A-485 (ND)	Dox	0.11
BORIS transgene cell line	CTCF(down) CTCFYF-AA (down) A-485 (ND)	IAA	-0.53
BORIS transgene cell line	CTCF(down) CTCFYF-AA (down) A-485 (ND)	IAA + Dox	0.03
BCB transgene cell line	CTCF(down), A-485(down)	Dox	-0.23
BCB transgene cell line	CTCF(down), A-485(down)	IAA	-0.97
BCB transgene cell line	CTCF(down), A-485(down)	IAA + Dox	-0.84
BCB transgene cell line	CTCF(down) CTCFYF-AA (down) A-485 (ND)	Dox	0.02
BCB transgene cell line	CTCF(down) CTCFYF-AA (down) A-485 (ND)	IAA	-0.74
BCB transgene cell line	CTCF(down) CTCFYF-AA (down) A-485 (ND)	IAA + Dox	-0.11
CBC transgene cell line	CTCF(down), A-485(down)	Dox	-0.17
CBC transgene cell line	CTCF(down), A-485(down)	IAA	-1.06
CBC transgene cell line	CTCF(down), A-485(down)	IAA + Dox	-0.68
CBC transgene cell line	CTCF(down) CTCFYF-AA (down) A-485 (ND)	Dox	-0.03
CBC transgene cell line	CTCF(down) CTCFYF-AA (down) A-485 (ND)	IAA	-0.75
CBC transgene cell line	CTCF(down) CTCFYF-AA (down) A-485 (ND)	IAA + Dox	-0.4
