# Supplementary material for: Disentangling the architectural and non-architectural functions of CTCF and cohesin in gene regulation
Source: Nat Genet. 2025 Nov 18;57(12):3137–51. doi: 10.1038/s41588-025-02404-x (PMC12695661; doi:10.1038/s41588-025-02404-x)
Supplement: Supplementary file 6 — Statistical source data of Fig. 6d. [file 41588_2025_2404_MOESM6_ESM.txt]

Gene group category	Gene group	region	Adjusted p value (vs NC class)
CTCF reg.class	HU	TSS	3.2 X 10-4
CTCF reg.class	IU	TSS	3.9 X 10-9
CTCF reg.class	SU	TSS	5.5 X 10-10
CTCF reg.class	SD	TSS	2.2 X 10-4
CTCF reg.class	ID	TSS	2.7 X 10-6
CTCF reg.class	HD	TSS	1.2 X 10-8
CTCF reg.class	HU	Downstream	3.6 X 10-3
CTCF reg.class	IU	Downstream	5.1 X 10-12
CTCF reg.class	SU	Downstream	5.1 X 10-11
CTCF reg.class	SD	Downstream	4.0 X 10-23
CTCF reg.class	ID	Downstream	1.1 X 10-29
CTCF reg.class	HD	Downstream	6.0 X 10-23
CTCF asTrx reg.class	Up	TSS	6.9 X 10-9
CTCF asTrx reg.class	Up	Downstream	8.4 X 10-3
