# Supplementary material for: Disentangling the architectural and non-architectural functions of CTCF and cohesin in gene regulation
Source: Nat Genet. 2025 Nov 18;57(12):3137–51. doi: 10.1038/s41588-025-02404-x (PMC12695661; doi:10.1038/s41588-025-02404-x)
Supplement: Supplementary file 7 — Source data of Extended Data Fig. 1a. [file 41588_2025_2404_MOESM7_ESM.txt]

Treatment	Timepoint	Intensity
DMSO	0	1350.03
DMSO	0	1150.02
DMSO	0	1310.11
DMSO	0	1316.84
DMSO	0	1513.52
DMSO	0	1112.84
DMSO	0	1219.57
DMSO	0	1380.56
DMSO	0	1176.08
DMSO	0	1289.57
DMSO	0	1365.52
DMSO	0	1582
DMSO	0	1530.36
DMSO	0	1437.02
DMSO	0	1285.38
DMSO	0	1492.83
DMSO	0	1171.58
DMSO	0	1458.35
DMSO	0	1124.44
DMSO	0	1176.04
DMSO	0	1509.31
DMSO	0	1678.83
DMSO	0	1127.13
DMSO	0	1115.15
DMSO	0	1092.64
DMSO	0	1727.58
DMSO	0	1192
DMSO	0	1276.94
DMSO	0	1434.26
DMSO	0	1212.34
DMSO	0	1365.33
DMSO	0	1440.4
DMSO	0	1072.99
DMSO	0	1253.58
DMSO	0	1050.7
DMSO	0	1439.86
DMSO	0	1226.38
DMSO	0	1322.97
DMSO	0	1280.06
DMSO	0	1316.43
DMSO	0	1739.45
DMSO	0	1429.96
DMSO	0	1391.87
DMSO	0	1085.76
DMSO	0	1435.3
DMSO	0	1158.93
DMSO	0	1311.98
DMSO	0	1237.96
DMSO	0	1305.82
DMSO	0	1138.44
DMSO	0	1395.72
DMSO	0	1209.1
DMSO	0	1417.36
DMSO	0	1595.08
DMSO	0	1271.31
DMSO	0	1326.61
DMSO	0	1010.21
DMSO	0	1436.41
DMSO	0	797.167
DMSO	0	1419.64
DMSO	0	1646.08
DMSO	0	1381.83
DMSO	0	1169.51
DMSO	0	1482.13
DMSO	0	1001.59
DMSO	0	1113.7
DMSO	0	1606.12
DMSO	0	1131.21
DMSO	0	1073.38
DMSO	0	1461.3
DMSO	0	1561.31
DMSO	0	1538.15
DMSO	0	1594.01
DMSO	0	941
DMSO	0	1429.17
DMSO	0	1483.02
DMSO	0	1241.13
DMSO	0	1324
DMSO	0	1566
DMSO	0	1295.68
DMSO	0	1300.31
DMSO	0	1102.33
DMSO	0	1382.36
DMSO	0	1360.42
DMSO	0	1139.87
DMSO	0	1263.97
DMSO	0	1019.65
DMSO	0	1509.89
DMSO	0	1315.57
DMSO	0	1103.62
DMSO	0	1497.49
DMSO	0	1292.31
DMSO	0	1417.39
DMSO	0	1145.03
DMSO	0	1117.51
DMSO	0	1208.41
DMSO	0	1246.47
DMSO	0	1159.12
DMSO	0	1010.18
DMSO	0	1218.66
DMSO	0	1208.64
DMSO	0	1217.17
DMSO	0	1160.16
DMSO	0	1428.21
DMSO	0	844.669
DMSO	0	1114.94
DMSO	0	1669.69
DMSO	0	1354.84
DMSO	0	1444.37
DMSO	0	1520.56
DMSO	0	778.513
DMSO	0	1480.96
DMSO	0	1225.3
DMSO	0	992
DMSO	0	1223.33
DMSO	0	1088.64
DMSO	0	1348.62
DMSO	0	1666.29
DMSO	0	1145.86
DMSO	0	1322.59
DMSO	0	1254.19
DMSO	0	1342.03
DMSO	0	1251.71
DMSO	0	1582.85
DMSO	0	1288.53
DMSO	0	958.115
DMSO	0	1119.24
DMSO	0	1491.55
DMSO	0	1431.09
DMSO	0	1353.26
DMSO	0	1683.11
DMSO	0	1357.91
DMSO	0	983.229
DMSO	0	1536.42
DMSO	0	1368.34
DMSO	0	998.765
DMSO	0	1561.94
DMSO	0	1616.77
DMSO	0	1193.99
DMSO	0	1532.23
DMSO	0	1202.82
DMSO	0	1510.73
DMSO	0	1433.57
DMSO	0	1594.58
DMSO	0	1241.45
DMSO	0	1380.74
DMSO	0	1152.11
DMSO	0	1243.93
DMSO	0	685.982
DMSO	0	1282.73
DMSO	0	1412.11
DMSO	0	1239.2
DMSO	0	1423.22
DMSO	0	772.816
DMSO	0	1594.45
DMSO	0	1469.16
DMSO	0	1230.98
DMSO	0	1336.38
DMSO	0	1389.61
DMSO	0	1434.04
DMSO	0	1219.59
DMSO	0	834.521
DMSO	0	1210.54
DMSO	0	1505.01
DMSO	0	1480.26
DMSO	0	1231.79
DMSO	0	1650.79
DMSO	0	1405.75
DMSO	0	1529.31
DMSO	0	794.451
DMSO	0	1182.99
DMSO	0	1187.93
DMSO	0	1454.93
DMSO	0	1401.61
DMSO	0	1381.54
DMSO	0	1304.57
DMSO	0	1116.57
DMSO	0	1405.36
DMSO	0	1393.93
DMSO	0	1273.84
DMSO	0	1312.28
DMSO	0	1408.23
DMSO	0	881.769
DMSO	0	1489.18
DMSO	0	1261.77
DMSO	0	1308.04
DMSO	0	1278.5
DMSO	0	1110.63
DMSO	0	1278.56
DMSO	0	1418.47
DMSO	0	1529.22
DMSO	0	1404.68
DMSO	0	1726.36
DMSO	0	1208.49
DMSO	0	1322.71
DMSO	0	1350.98
DMSO	0	1505.61
DMSO	0	1245.93
DMSO	0	1607.91
DMSO	0	1539.17
DMSO	0	1302.6
DMSO	0	1578.5
DMSO	0	1522.51
DMSO	0	1428.51
DMSO	0	1413.23
DMSO	0	1159.7
DMSO	0	1079.94
DMSO	0	1329.74
DMSO	0	1225.06
DMSO	0	1398.5
DMSO	0	1096.32
DMSO	0	1243.61
DMSO	0	1579.69
DMSO	0	1639.62
DMSO	0	1417.02
DMSO	0	997.802
DMSO	0	1188.82
DMSO	0	1218.62
DMSO	0	1405.53
DMSO	0	1254.02
DMSO	0	1689.52
DMSO	0	1379
DMSO	0	1189.65
DMSO	0	1376.58
DMSO	0	1272.08
DMSO	0	1517.33
DMSO	0	1261.12
DMSO	0	1182.03
DMSO	0	1802.19
DMSO	0	1300.34
DMSO	0	1571.2
DMSO	0	1225.42
DMSO	0	1102.08
DMSO	0	1330.46
DMSO	0	1442.76
DMSO	0	1263.38
DMSO	0	1576.24
DMSO	0	1149.67
DMSO	0	1478.25
DMSO	0	1067.51
DMSO	0	1298.48
DMSO	0	1135.7
DMSO	0	1403.4
DMSO	0	1271.35
DMSO	0	1043.68
DMSO	0	1495.4
DMSO	0	1518.45
DMSO	0	1300.92
DMSO	0	1111.99
DMSO	0	1385.93
DMSO	0	1321.02
DMSO	0	1229.51
DMSO	0	1525
DMSO	0	1611.95
DMSO	0	1451.73
DMSO	0	1310.03
DMSO	0	1418.87
DMSO	0	1157.08
DMSO	0	1420.59
DMSO	0	1126.55
DMSO	0	1383.2
DMSO	0	948.497
DMSO	0	1727.55
DMSO	0	1588.72
DMSO	0	1340.19
DMSO	0	1279.47
DMSO	0	1509.8
DMSO	0	1194.96
DMSO	0	1376.21
DMSO	0	1202.28
DMSO	0	1346.22
DMSO	0	1459.42
DMSO	0	1170.48
DMSO	0	1104.78
DMSO	0	1145
DMSO	0	1312.82
DMSO	0	1249.68
DMSO	0	1298
DMSO	0	1065.17
DMSO	0	1279.63
DMSO	0	1182.73
DMSO	0	1240.95
DMSO	0	1114.47
DMSO	0	1403.47
DMSO	0	1189.12
DMSO	0	1448.6
DMSO	0	1310.62
DMSO	0	1516.58
DMSO	0	1332.33
DMSO	0	1196.03
DMSO	0	1497.77
DMSO	0	1232.54
DMSO	0	1511.1
DMSO	0	1056.88
DMSO	0	1138.34
DMSO	0	1669.97
DMSO	0	1233.24
DMSO	0	1050.99
DMSO	0	1603.49
DMSO	0	1327.88
DMSO	0	1444.56
DMSO	0	1663.69
DMSO	0	1302
DMSO	0	1254.27
DMSO	0	1202.34
DMSO	0	1183.21
DMSO	0	1271.71
DMSO	0	1058.84
DMSO	0	1531.84
DMSO	0	1565.88
DMSO	0	1356.92
DMSO	0	1329.87
DMSO	0	1486.9
DMSO	0	1232.63
DMSO	0	1593.66
DMSO	0	1341.54
DMSO	0	1197.79
DMSO	0	1148.49
DMSO	0	1231.87
DMSO	0	1372.76
DMSO	0	1156.36
DMSO	0	959.646
DMSO	0	1399.81
DMSO	0	1398.89
DMSO	0	1443.94
DMSO	0	1492.9
DMSO	0	1241.04
DMSO	0	1236.74
DMSO	0	1246.73
DMSO	0	1258.38
DMSO	0	1167.88
DMSO	0	1175.35
DMSO	0	1105.65
DMSO	0	1240.81
DMSO	0	1146.7
DMSO	0	947.949
DMSO	0	1458.02
DMSO	0	1345.47
DMSO	0	1229.21
DMSO	0	1357.11
DMSO	0	1266.17
DMSO	0	1317.73
DMSO	0	1378.18
DMSO	0	1189.79
DMSO	0	1232.36
DMSO	0	1555.05
DMSO	0	1229.07
DMSO	0	1784.71
DMSO	0	1659.94
DMSO	0	1161.33
DMSO	0	1606.1
DMSO	0	1566.55
DMSO	0	1107.8
DMSO	0	1567.43
DMSO	0	1259.99
DMSO	0	1355.65
DMSO	0	1350.32
DMSO	0	1174.38
DMSO	0	1375.23
DMSO	0	1374.98
DMSO	0	1503.69
DMSO	0	1137.71
DMSO	0	1380.83
DMSO	0	1606.27
DMSO	0	1107.01
DMSO	0	1367.06
DMSO	0	1195.13
DMSO	0	1659.22
DMSO	0	1918.75
DMSO	0	1411.14
DMSO	0	1462.2
DMSO	0	1423.64
DMSO	0	1220.62
DMSO	0	1447.08
DMSO	0	462.767
DMSO	0	1225.55
DMSO	0	1113.93
DMSO	0	1328.32
DMSO	0	1338.22
DMSO	0	1296.76
DMSO	0	1447.9
DMSO	0	1153.76
DMSO	0	1213.33
DMSO	0	1900.85
DMSO	0	1152.74
DMSO	0	1471.66
DMSO	0	1119.87
DMSO	0	1283.7
DMSO	0	1071.38
DMSO	0	1420.87
DMSO	0	1220.94
DMSO	0	1021.62
DMSO	0	1504.18
DMSO	0	1291.18
DMSO	0	1422.11
DMSO	0	1052
DMSO	0	1356.69
DMSO	0	1553.82
DMSO	0	1178.93
DMSO	0	1512
DMSO	0	1621.18
DMSO	0	1774.56
DMSO	0	1265.44
DMSO	0	1203.29
DMSO	0	1230.77
DMSO	0	1463.6
DMSO	0	1563.03
DMSO	0	1229.34
DMSO	0	1332.93
DMSO	0	1269.5
DMSO	0	1482.18
DMSO	0	1105.11
DMSO	0	1409.13
DMSO	0	1476.19
DMSO	0	1173.86
DMSO	0	1421.97
DMSO	0	1531.75
DMSO	0	1380.34
DMSO	0	1151.86
DMSO	0	1314.6
DMSO	0	1126.47
DMSO	0	1393.93
DMSO	0	1227.72
DMSO	0	1190.77
DMSO	0	955.382
DMSO	0	1464.44
DMSO	0	1621.24
DMSO	0	1178.93
DMSO	0	1491.49
DMSO	0	1191.16
DMSO	0	1393.25
DMSO	0	1185.71
DMSO	0	1331.59
DMSO	0	1522.95
DMSO	0	1027.1
DMSO	0	1244.32
DMSO	0	1315.7
DMSO	0	1081.26
DMSO	0	1387
DMSO	0	883.351
DMSO	0	1186.97
DMSO	0	1222.43
DMSO	0	1581.74
DMSO	0	1095.34
DMSO	0	1329.88
DMSO	0	1150.26
DMSO	0	1410.12
DMSO	0	1020.92
DMSO	0	1464.06
DMSO	0	1184.22
DMSO	0	1281.2
DMSO	0	1561.88
DMSO	0	1194.35
DMSO	0	1469.71
DMSO	0	981.804
DMSO	0	1323.67
DMSO	0	1290.89
DMSO	0	1485.87
DMSO	0	1337.97
DMSO	0	1341.06
DMSO	0	1294.72
DMSO	0	1202.54
DMSO	0	1059.15
DMSO	0	1467.2
DMSO	0	1294.55
DMSO	0	1513.37
DMSO	0	1027.55
DMSO	0	1381.76
DMSO	0	1315.43
DMSO	0	1106.98
DMSO	0	1104.73
DMSO	0	1093.92
DMSO	0	1139.57
DMSO	0	985.135
DMSO	0	1764.9
DMSO	0	1598.93
DMSO	0	1200.61
DMSO	0	1501.04
DMSO	0	1127.31
DMSO	0	1229.8
DMSO	0	1032.06
DMSO	0	1448.51
DMSO	0	1082.81
DMSO	0	1000.85
DMSO	0	1652.82
DMSO	0	1528.75
DMSO	0	1226.15
DMSO	0	1210.37
DMSO	0	1347
DMSO	0	802.226
DMSO	0	845.939
DMSO	0	1390.57
DMSO	0	1546.97
DMSO	0	1307.01
DMSO	0	1275.15
DMSO	0	1086.43
DMSO	0	1241.08
DMSO	0	920.262
DMSO	0	1298.61
DMSO	0	1516.36
DMSO	0	1013.05
DMSO	0	1436.88
DMSO	0	1169.63
DMSO	0	1166.97
DMSO	0	1120.64
DMSO	0	1563.97
DMSO	0	1541.29
DMSO	0	1446.5
DMSO	0	1371.28
DMSO	0	1424.11
DMSO	0	1245.2
DMSO	0	744.777
DMSO	0	1392.06
DMSO	0	1368.55
DMSO	0	1408.46
DMSO	0	1475.19
DMSO	0	1498.04
DMSO	0	1590.04
DMSO	0	1353.7
DMSO	0	1488.28
DMSO	0	1555.12
DMSO	0	1424.52
DMSO	0	1339.18
DMSO	0	1448.28
DMSO	0	1300.28
DMSO	0	1418.97
DMSO	0	1236.14
DMSO	0	1319.76
DMSO	0	1575.31
DMSO	0	963.604
DMSO	0	1033.33
DMSO	0	1285.5
DMSO	0	1366.37
DMSO	0	1139.93
DMSO	0	1356.79
DMSO	0	1274.67
DMSO	0	1326.27
DMSO	0	1117.49
DMSO	0	1060.06
DMSO	0	1450.44
DMSO	0	418.442
DMSO	0	1226.05
DMSO	0	1269.2
DMSO	0	1269.69
DMSO	0	1597.68
DMSO	0	1217.99
DMSO	0	1389.63
DMSO	0	1349.44
DMSO	0	1682.43
DMSO	0	833.866
DMSO	0	1534.45
DMSO	0	1171.6
DMSO	0	1457.25
DMSO	0	1427.23
DMSO	0	1463.96
DMSO	0	1360.79
DMSO	0	1291.17
DMSO	0	1061.5
DMSO	0	1485.8
DMSO	0	1086.3
DMSO	0	1280.01
DMSO	0	1234
DMSO	0	1244.44
DMSO	0	1297.08
DMSO	0	1780.16
DMSO	0	1429.47
DMSO	0	1452.29
DMSO	0	1355
DMSO	0	1128.81
DMSO	0	1538.79
DMSO	0	1050.59
DMSO	0	1024.1
DMSO	0	1218.93
DMSO	0	1350.74
DMSO	0	945.255
DMSO	0	1301.45
DMSO	0	1429.8
DMSO	0	1240.98
DMSO	0	1481.29
DMSO	0	1327.61
DMSO	0	1684.84
DMSO	0	1378.98
DMSO	0	1401.49
DMSO	0	1476.37
DMSO	0	1539.01
DMSO	0	1147.45
DMSO	0	1689.55
DMSO	0	1451.26
DMSO	0	1228.88
DMSO	0	1340.31
DMSO	0	1070.3
DMSO	0	1071.27
DMSO	0	975.368
DMSO	0	1466.4
DMSO	0	1280.16
DMSO	0	1352.37
DMSO	0	961.745
DMSO	0	1617.36
DMSO	0	1457.33
DMSO	0	1308.84
DMSO	0	1194.54
DMSO	0	1366.74
DMSO	0	1275.82
DMSO	0	1564.94
DMSO	0	1558.45
DMSO	0	1280.24
DMSO	0	1672.92
DMSO	0	1285.9
DMSO	0	1625.67
DMSO	0	1526.78
DMSO	0	1572.05
DMSO	0	1222.94
DMSO	0	1260.99
DMSO	0	910.758
DMSO	0	1170.6
DMSO	0	1262.27
DMSO	0	1365.26
DMSO	0	1332.27
DMSO	0	1460.91
DMSO	0	1590.4
DMSO	0	1190.74
DMSO	0	1470.44
DMSO	0	928.839
DMSO	0	1234.3
DMSO	0	1091.2
DMSO	0	1212.35
DMSO	0	1414.74
DMSO	0	1430.97
DMSO	0	928.274
DMSO	0	1575.51
DMSO	0	1509.42
DMSO	0	1266.95
DMSO	0	868.431
DMSO	0	1589.12
DMSO	0	1247.94
DMSO	0	1370.46
DMSO	0	1281.38
DMSO	0	1052.91
DMSO	0	1470.53
DMSO	0	1358.08
DMSO	0	1325.21
DMSO	0	1318.45
DMSO	0	1444.93
DMSO	0	1892.42
DMSO	0	1438.44
DMSO	0	1515.42
DMSO	0	1516.46
DMSO	0	882.412
DMSO	0	1328.73
DMSO	0	1225.46
DMSO	0	1487.78
DMSO	0	1504.23
DMSO	0	1168.74
DMSO	0	1257.04
DMSO	0	1372.38
DMSO	0	1208.55
DMSO	0	1637.68
DMSO	0	1275.77
DMSO	0	1097.08
DMSO	0	701
DMSO	0	1260.74
DMSO	0	1438.88
DMSO	0	949.548
DMSO	0	1047.07
DMSO	0	1442.07
DMSO	0	1119.42
DMSO	0	973.218
DMSO	0	1207.62
DMSO	0	1107.75
DMSO	0	1440.02
DMSO	0	1298.31
DMSO	0	1265.12
DMSO	0	1471.81
DMSO	0	1535.25
DMSO	0	1129.25
DMSO	0	1285.57
DMSO	0	1409.2
DMSO	0	1527.21
DMSO	0	1246.66
DMSO	0	1380.54
DMSO	0	1084.8
DMSO	0	1347.83
DMSO	0	1245.16
DMSO	0	1011.99
DMSO	0	1321.08
DMSO	0	1137.73
DMSO	0	1073.26
DMSO	0	1410.15
DMSO	0	1450.05
DMSO	0	1324.81
DMSO	0	1026.97
DMSO	0	1531.71
DMSO	0	1472.98
DMSO	0	1362.56
DMSO	0	1342.08
DMSO	0	1614.22
DMSO	0	1393.62
DMSO	0	1517.07
DMSO	0	1357.87
DMSO	0	1662.77
DMSO	0	1418.09
DMSO	0	1321.57
DMSO	0	1587.64
DMSO	0	1298.87
DMSO	0	1313.46
DMSO	0	1259.59
DMSO	0	1204.88
DMSO	0	1298.28
DMSO	0	1533.47
DMSO	0	1274.8
DMSO	0	1010.78
DMSO	0	1638.18
DMSO	0	977.109
DMSO	0	1496.05
DMSO	0	1071.75
DMSO	0	1581.45
DMSO	0	1083.24
DMSO	0	1569.93
DMSO	0	1425.75
DMSO	0	1406.38
DMSO	0	1475.99
DMSO	0	1312.05
DMSO	0	1145.26
DMSO	0	1222.76
DMSO	0	1192.97
DMSO	0	1114.83
DMSO	0	1602.03
DMSO	0	1562.07
DMSO	0	1705.4
DMSO	0	1094.45
DMSO	0	1428.7
DMSO	0	1305.77
DMSO	0	1366.35
DMSO	0	1169.7
DMSO	0	1153.51
DMSO	0	1331.93
DMSO	0	1576.23
DMSO	0	1902.2
DMSO	0	1238.48
DMSO	0	1163.86
DMSO	0	1211.95
DMSO	0	1556.34
DMSO	0	642.553
DMSO	0	1378.69
DMSO	0	1212.23
DMSO	0	1259.69
DMSO	0	1349.48
DMSO	0	1333.12
DMSO	0	1345.03
DMSO	0	1566.35
DMSO	0	1452.07
DMSO	0	1280.59
DMSO	0	1394.04
DMSO	0	1487.11
DMSO	0	1024.48
DMSO	0	938.964
DMSO	0	1408.59
DMSO	0	1000.17
DMSO	0	1366.86
DMSO	0	1566.58
DMSO	0	1213.19
DMSO	0	1633.95
DMSO	0	1259.18
DMSO	0	1257.57
DMSO	0	1859.7
DMSO	0	1193.21
DMSO	0	1445.75
DMSO	0	1400.16
DMSO	0	1155.47
DMSO	0	1432.27
DMSO	0	1205.32
DMSO	0	1497.8
DMSO	0	1569.62
DMSO	0	1527.21
DMSO	0	1490.95
DMSO	0	1487.9
DMSO	0	1458.09
DMSO	0	1075.71
DMSO	0	1107.28
DMSO	0	1033.03
DMSO	0	1714.8
DMSO	0	1280.4
DMSO	0	1501.38
DMSO	0	1190.78
DMSO	0	1141.24
DMSO	0	1494.82
DMSO	0	1162.97
DMSO	0	722.371
DMSO	0	1573.38
DMSO	0	1470.02
DMSO	0	1249.65
DMSO	0	1416
DMSO	0	1404.08
DMSO	0	1338.35
DMSO	0	1196.71
DMSO	0	1232.22
DMSO	0	1564.15
DMSO	0	1334.4
DMSO	0	1492.22
DMSO	0	1360.23
DMSO	0	1152.95
DMSO	0	1521.54
DMSO	0	1830.41
DMSO	0	1195.72
DMSO	0	1614.07
DMSO	0	1344.51
DMSO	0	1309.83
DMSO	0	1190.3
DMSO	0	1216.06
DMSO	0	1218.13
DMSO	0	623.574
DMSO	0	1076.37
DMSO	0	1394.18
DMSO	0	1071.13
DMSO	0	1355.74
DMSO	0	1424.26
DMSO	0	1028.07
DMSO	0	1386.33
DMSO	0	1187.2
DMSO	0	1388.57
DMSO	0	1206.61
DMSO	0	1201.71
DMSO	0	1349.16
DMSO	0	1434.87
DMSO	0	1326.19
DMSO	0	1239.17
DMSO	0	892.705
DMSO	0	1293.71
DMSO	0	1154.14
DMSO	0	1229.95
DMSO	0	1220.8
DMSO	0	1633.83
DMSO	0	1083.76
DMSO	0	1424.28
DMSO	0	1619.71
DMSO	0	1417.84
DMSO	0	1245.17
DMSO	0	1216.48
DMSO	0	1562.71
DMSO	0	1663.58
DMSO	0	1608.38
DMSO	0	1323.91
DMSO	0	1529.31
DMSO	0	1146.75
DMSO	0	1593.98
DMSO	0	1240.23
DMSO	0	1349.07
DMSO	0	1438.33
DMSO	0	1374.38
DMSO	0	1060.35
DMSO	0	1566.41
DMSO	0	1340.02
DMSO	0	1196.04
DMSO	0	1207.71
DMSO	0	1381.2
DMSO	0	980.685
DMSO	0	1406.72
DMSO	0	1314.74
DMSO	0	1409.57
DMSO	0	1060.6
DMSO	0	1613.81
DMSO	0	1081.1
DMSO	0	1434.86
DMSO	0	1431.4
DMSO	0	1025.47
DMSO	0	1224.94
DMSO	0	1193.96
DMSO	0	1126.28
DMSO	0	1200.43
DMSO	0	1540.39
DMSO	0	1162.44
DMSO	0	1221.15
DMSO	0	1342.74
DMSO	0	1076.51
DMSO	0	1300.22
DMSO	0	1661.2
DMSO	0	1328.01
DMSO	0	887.414
DMSO	0	1186.44
DMSO	0	1514.55
DMSO	0	1561.77
DMSO	0	808.559
DMSO	0	1355.16
DMSO	0	1352
DMSO	0	1680.54
DMSO	0	1298.06
DMSO	0	1353.18
DMSO	0	1077.49
DMSO	0	1183.33
DMSO	0	1503.92
DMSO	0	1318.44
DMSO	0	1278.22
DMSO	0	1312.11
DMSO	0	1222.44
DMSO	0	1314.76
DMSO	0	1307.2
DMSO	0	1555.05
DMSO	0	940.461
DMSO	0	1373.21
DMSO	0	1566.07
DMSO	0	1190.99
DMSO	0	1299.78
DMSO	0	1677.01
DMSO	0	1364.57
DMSO	0	1234.37
DMSO	0	1346.04
DMSO	0	1583.51
DMSO	0	1583.44
DMSO	0	1788.09
DMSO	0	1270.83
DMSO	0	1315.75
DMSO	0	1408.1
DMSO	0	868.12
DMSO	0	827.698
DMSO	0	1420.61
DMSO	0	1551.97
DMSO	0	1153.02
DMSO	0	1116.98
DMSO	0	1134.01
DMSO	0	1206.14
DMSO	0	1523.51
DMSO	0	1540.12
DMSO	0	1661.76
DMSO	0	1332.16
DMSO	0	877.223
DMSO	0	803.79
DMSO	0	1122.49
DMSO	0	1656.4
DMSO	0	1287.62
DMSO	0	1629.33
DMSO	0	1399.48
DMSO	0	1218.68
DMSO	0	1451.38
DMSO	0	1293.98
DMSO	0	1245.36
DMSO	0	784.092
DMSO	0	1010.46
DMSO	0	1404.6
DMSO	0	1080.92
DMSO	0	1337.64
DMSO	0	1472.58
DMSO	0	913.32
DMSO	0	1491.15
DMSO	0	1305.28
DMSO	0	1300.31
DMSO	0	1334.4
DMSO	0	1239.72
DMSO	0	1542.13
DMSO	0	1344.48
DMSO	0	1392.8
DMSO	0	917.021
DMSO	0	1273.5
DMSO	0	1020.07
DMSO	0	995.213
DMSO	0	1348.74
DMSO	0	1087.34
DMSO	0	1027.34
DMSO	0	1420.3
DMSO	0	1431.54
DMSO	0	1095.14
DMSO	0	1122.86
DMSO	0	1253.34
DMSO	0	1257.94
DMSO	0	1679.54
DMSO	0	1131.91
DMSO	0	1219.82
DMSO	0	1472.36
DMSO	0	1207.77
DMSO	0	1420.83
DMSO	0	1293.71
DMSO	0	1435.8
DMSO	0	1477.58
DMSO	0	1156.49
DMSO	0	1388.53
DMSO	0	1599.73
DMSO	0	1477.9
DMSO	0	1455.46
DMSO	0	1187.67
DMSO	0	1173.07
DMSO	0	1407.72
DMSO	0	1378.95
DMSO	0	1286.45
DMSO	0	1463.31
DMSO	0	1443.2
DMSO	0	1272.3
DMSO	0	1541.29
DMSO	0	1421.35
DMSO	0	1338.71
DMSO	0	1304.38
DMSO	0	1248.74
DMSO	0	1491.88
DMSO	0	1563.41
DMSO	0	1171.46
DMSO	0	1425.34
DMSO	0	990.86
DMSO	0	1159.93
DMSO	0	1478.13
DMSO	0	869.943
DMSO	0	1031.96
DMSO	0	1620.87
DMSO	2	1170.16
DMSO	2	688.215
DMSO	2	847.676
DMSO	2	1464.65
DMSO	2	764.696
DMSO	2	898.449
DMSO	2	921.115
DMSO	2	1123.98
DMSO	2	1090.35
DMSO	2	834.456
DMSO	2	1078.66
DMSO	2	1174.48
DMSO	2	1200.62
DMSO	2	1355.32
DMSO	2	1022.35
DMSO	2	1065.82
DMSO	2	1094.27
DMSO	2	1118.82
DMSO	2	1056.28
DMSO	2	943.568
DMSO	2	1065.82
DMSO	2	1209.6
DMSO	2	1342.36
DMSO	2	1392.45
DMSO	2	926.283
DMSO	2	1092.89
DMSO	2	1128.06
DMSO	2	1256.77
DMSO	2	1457.16
DMSO	2	1134.95
DMSO	2	1070.05
DMSO	2	620.33
DMSO	2	975.942
DMSO	2	1345.01
DMSO	2	1143.74
DMSO	2	1158.32
DMSO	2	749.645
DMSO	2	1193.71
DMSO	2	1034.5
DMSO	2	774.069
DMSO	2	1273.02
DMSO	2	1189.29
DMSO	2	970.127
DMSO	2	1087.84
DMSO	2	1012.92
DMSO	2	1134.38
DMSO	2	1192.28
DMSO	2	1250.49
DMSO	2	1059.85
DMSO	2	1223.41
DMSO	2	1273.71
DMSO	2	1328.91
DMSO	2	961.027
DMSO	2	1385.63
DMSO	2	1241.85
DMSO	2	1151.79
DMSO	2	1266.5
DMSO	2	851.108
DMSO	2	1031.86
DMSO	2	1043.81
DMSO	2	960.273
DMSO	2	946.943
DMSO	2	1235.56
DMSO	2	1196.15
DMSO	2	1159.53
DMSO	2	1080.79
DMSO	2	1125.15
DMSO	2	1309.66
DMSO	2	1285.97
DMSO	2	1160.12
DMSO	2	1272.63
DMSO	2	1113.73
DMSO	2	1215.41
DMSO	2	1151.52
DMSO	2	1241.17
DMSO	2	587.572
DMSO	2	867.799
DMSO	2	1124.03
DMSO	2	829.335
DMSO	2	1164.67
DMSO	2	1077.51
DMSO	2	1253.68
DMSO	2	1018.85
DMSO	2	1510.92
DMSO	2	1095.21
DMSO	2	1276.88
DMSO	2	1234.49
DMSO	2	1217.03
DMSO	2	987.791
DMSO	2	1279.8
DMSO	2	1188.67
DMSO	2	1218.79
DMSO	2	1170.47
DMSO	2	835.776
DMSO	2	1066.35
DMSO	2	1259.94
DMSO	2	995.52
DMSO	2	1009.37
DMSO	2	1138.69
DMSO	2	1264.43
DMSO	2	1127.89
DMSO	2	1220.84
DMSO	2	883.109
DMSO	2	1071.28
DMSO	2	1108.32
DMSO	2	1227.9
DMSO	2	758.091
DMSO	2	1005.13
DMSO	2	1055.01
DMSO	2	1204.09
DMSO	2	921.537
DMSO	2	963.409
DMSO	2	1053.12
DMSO	2	1248.67
DMSO	2	1078.45
DMSO	2	1311.64
DMSO	2	1328.44
DMSO	2	1361.51
DMSO	2	1336.42
DMSO	2	915.519
DMSO	2	1013.8
DMSO	2	1120.07
DMSO	2	950.746
DMSO	2	1120.75
DMSO	2	1237.5
DMSO	2	1299.89
DMSO	2	713.036
DMSO	2	1065.61
DMSO	2	1225.99
DMSO	2	843.98
DMSO	2	928.339
DMSO	2	1137.15
DMSO	2	1137.48
DMSO	2	1199.56
DMSO	2	1154.2
DMSO	2	1063.82
DMSO	2	903.884
DMSO	2	1171.34
DMSO	2	976.362
DMSO	2	1190.12
DMSO	2	909.702
DMSO	2	1239.35
DMSO	2	1038.43
DMSO	2	1113.05
DMSO	2	938.714
DMSO	2	1268.32
DMSO	2	1173.07
DMSO	2	1380.52
DMSO	2	1338.33
DMSO	2	978.746
DMSO	2	1587.87
DMSO	2	1606.21
DMSO	2	1052.12
DMSO	2	1234.92
DMSO	2	1112.9
DMSO	2	1146.61
DMSO	2	1069.04
DMSO	2	1208.48
DMSO	2	910.624
DMSO	2	1057.49
DMSO	2	1369.93
DMSO	2	1152.72
DMSO	2	1063.07
DMSO	2	1074.06
DMSO	2	957.023
DMSO	2	1284.2
DMSO	2	1178.1
DMSO	2	1300.59
DMSO	2	832.287
DMSO	2	1318.31
DMSO	2	907.744
DMSO	2	1014.9
DMSO	2	692.604
DMSO	2	1249.33
DMSO	2	695.092
DMSO	2	1282.99
DMSO	2	1318.93
DMSO	2	1016.01
DMSO	2	1208.16
DMSO	2	1290.95
DMSO	2	1062.74
DMSO	2	994.977
DMSO	2	1171.84
DMSO	2	1175.34
DMSO	2	1077.03
DMSO	2	1051.66
DMSO	2	1223.9
DMSO	2	911.962
DMSO	2	1195.02
DMSO	2	1396.65
DMSO	2	1230.33
DMSO	2	1174.4
DMSO	2	970.514
DMSO	2	1113.34
DMSO	2	1013.33
DMSO	2	1156.84
DMSO	2	1179.42
DMSO	2	1180.52
DMSO	2	1330.62
DMSO	2	1068.85
DMSO	2	926.442
DMSO	2	1123.17
DMSO	2	1017.03
DMSO	2	1046.71
DMSO	2	1347.04
DMSO	2	1047.46
DMSO	2	981.866
DMSO	2	962.677
DMSO	2	1337.04
DMSO	2	1099.71
DMSO	2	1308.28
DMSO	2	1302.89
DMSO	2	1040.52
DMSO	2	865.156
DMSO	2	1546.11
DMSO	2	1068.03
DMSO	2	848.145
DMSO	2	1096.65
DMSO	2	1041.48
DMSO	2	965.328
DMSO	2	846.039
DMSO	2	1211.75
DMSO	2	1157.19
DMSO	2	1057.22
DMSO	2	1249.74
DMSO	2	1111.3
DMSO	2	1078.92
DMSO	2	1233.37
DMSO	2	1215.59
DMSO	2	1166.76
DMSO	2	1078.05
DMSO	2	901.888
DMSO	2	1544.93
DMSO	2	1526.28
DMSO	2	953.713
DMSO	2	875.498
DMSO	2	1167.18
DMSO	2	1173.42
DMSO	2	754.735
DMSO	2	1325.76
DMSO	2	1153.43
DMSO	2	1178.55
DMSO	2	1019.03
DMSO	2	1246.31
DMSO	2	897.974
DMSO	2	716.337
DMSO	2	1174.71
DMSO	2	1077.69
DMSO	2	572.511
DMSO	2	1020.37
DMSO	2	1190.6
DMSO	2	614.098
DMSO	2	1390.06
DMSO	2	1188.34
DMSO	2	1119.79
DMSO	2	1301.24
DMSO	2	1287.11
DMSO	2	1251.56
DMSO	2	1117.34
DMSO	2	618.301
DMSO	2	1235.22
DMSO	2	960.823
DMSO	2	1026.46
DMSO	2	737.502
DMSO	2	1070.98
DMSO	2	1278.92
DMSO	2	1327.45
DMSO	2	996.417
DMSO	2	849.792
DMSO	2	1243.57
DMSO	2	1087.2
DMSO	2	1187.79
DMSO	2	1128.08
DMSO	2	1082.12
DMSO	2	96.7831
DMSO	2	1170.16
DMSO	2	1284.88
DMSO	2	1047.23
DMSO	2	1196.42
DMSO	2	1328.37
DMSO	2	1078.15
DMSO	2	1028.29
DMSO	2	1029.68
DMSO	2	1129.76
DMSO	2	1367.26
DMSO	2	1214.94
DMSO	2	1012.72
DMSO	2	986.682
DMSO	2	1052.19
DMSO	2	1051.2
DMSO	2	1185.02
DMSO	2	1030.04
DMSO	2	1226.46
DMSO	2	1080.75
DMSO	2	1076.43
DMSO	2	1093.44
DMSO	2	1382.56
DMSO	2	1192.82
DMSO	2	851.345
DMSO	2	1201.26
DMSO	2	1093.44
DMSO	2	1170.08
DMSO	2	1041.07
DMSO	2	1238.82
DMSO	2	585.697
DMSO	2	1109.52
DMSO	2	1330.9
DMSO	2	1171.42
DMSO	2	1227.8
DMSO	2	894.915
DMSO	2	1385.62
DMSO	2	1163.36
DMSO	2	1380.28
DMSO	2	1038.48
DMSO	2	928.497
DMSO	2	1331.13
DMSO	2	1241.74
DMSO	2	1041.63
DMSO	2	1154.63
DMSO	2	992.412
DMSO	2	1327.53
DMSO	2	1357.28
DMSO	2	1183.78
DMSO	2	1087.89
DMSO	2	984.963
DMSO	2	1150.07
DMSO	2	1179.31
DMSO	2	1469.48
DMSO	2	1089.49
DMSO	2	801.463
DMSO	2	925.75
DMSO	2	1188.74
DMSO	2	1289.58
DMSO	2	902.926
DMSO	2	1040.4
DMSO	2	1132.93
DMSO	2	1195.18
DMSO	2	1293.76
DMSO	2	1100.76
DMSO	2	737.871
DMSO	2	1090.83
DMSO	2	1082.11
DMSO	2	962.584
DMSO	2	935.431
DMSO	2	1252.42
DMSO	2	1278.45
DMSO	2	1170.46
DMSO	2	1112.43
DMSO	2	1211.38
DMSO	2	1061.61
DMSO	2	1149.19
DMSO	2	1008.33
DMSO	2	1276.13
DMSO	2	1069.57
DMSO	2	1332.89
DMSO	2	1389.15
DMSO	2	1220.25
DMSO	2	1073.02
DMSO	2	1066.61
DMSO	2	1105.62
DMSO	2	1103.81
DMSO	2	1034.19
DMSO	2	1052.08
DMSO	2	814.417
DMSO	2	1055.51
DMSO	2	1032.95
DMSO	2	1151.56
DMSO	2	1212.32
DMSO	2	1073.66
DMSO	2	1132.25
DMSO	2	838.868
DMSO	2	737.783
DMSO	2	1199.21
DMSO	2	1098.58
DMSO	2	1070.95
DMSO	2	1228.01
DMSO	2	1211.43
DMSO	2	1222.77
DMSO	2	1236.85
DMSO	2	1092.75
DMSO	2	1307.26
DMSO	2	1052.06
DMSO	2	1053.71
DMSO	2	936.544
DMSO	2	1314.96
DMSO	2	1047.02
DMSO	2	1010.96
DMSO	2	1011.48
DMSO	2	1035.16
DMSO	2	1155.4
DMSO	2	1193.06
DMSO	2	995.149
DMSO	2	1311.53
DMSO	2	1116.25
DMSO	2	1185.78
DMSO	2	1281.62
DMSO	2	983.531
DMSO	2	970.477
DMSO	2	1087.25
DMSO	2	1193.64
DMSO	2	1444.37
DMSO	2	915.858
DMSO	2	609.128
DMSO	2	1107.05
DMSO	2	1400.94
DMSO	2	961.223
DMSO	2	1149.29
DMSO	2	898.888
DMSO	2	1172.99
DMSO	2	1006.72
DMSO	2	951.339
DMSO	2	1112.01
DMSO	2	496.277
DMSO	2	1315.27
DMSO	2	1446
DMSO	2	722.155
DMSO	2	770.537
DMSO	2	948.382
DMSO	2	1194.52
DMSO	2	1131.72
DMSO	2	942.185
DMSO	2	1048.42
DMSO	2	1197.67
DMSO	2	897.32
DMSO	2	1064.64
DMSO	2	1286.71
DMSO	2	1117.11
DMSO	2	1024.13
DMSO	2	1261.34
DMSO	2	947.667
DMSO	2	1095.32
DMSO	2	1145.95
DMSO	2	1031.83
DMSO	2	1305.37
DMSO	2	1227.16
DMSO	2	854.216
DMSO	2	528.572
DMSO	2	1039.01
DMSO	2	943.843
DMSO	2	841.656
DMSO	2	962.148
DMSO	2	1246.26
DMSO	2	1011.93
DMSO	2	1078.78
DMSO	2	898.432
DMSO	2	1003.88
DMSO	2	1219.42
DMSO	2	1177.4
DMSO	2	1055.6
DMSO	2	993.517
DMSO	2	1198.9
DMSO	2	1142.63
DMSO	2	1212.84
DMSO	2	1383.17
DMSO	2	1538.08
DMSO	2	1165.36
DMSO	2	1087.22
DMSO	2	1244.38
DMSO	2	1025.56
DMSO	2	1134.37
DMSO	2	1077.57
DMSO	2	1085.59
DMSO	2	1399.42
DMSO	2	733.071
DMSO	2	1204.43
DMSO	2	1184.61
DMSO	2	1060.15
DMSO	2	893.858
DMSO	2	1253.9
DMSO	2	842.149
DMSO	2	939.504
DMSO	2	953.311
DMSO	2	1255.04
DMSO	2	1445.48
DMSO	2	1023.5
DMSO	2	1114.98
DMSO	2	608.09
DMSO	2	752.652
DMSO	2	1083.76
DMSO	2	1020.53
DMSO	2	1360.72
DMSO	2	1088.81
DMSO	2	1039.97
DMSO	2	1069.49
DMSO	2	1208.47
DMSO	2	1082.95
DMSO	2	1157.81
DMSO	2	1353.43
DMSO	2	1212.5
DMSO	2	1216.73
DMSO	2	1039.09
DMSO	2	1231.91
DMSO	2	1100.96
DMSO	2	1064.57
DMSO	2	1097.38
DMSO	2	1024.45
DMSO	2	1426.71
DMSO	2	1056.58
DMSO	2	952.888
DMSO	2	1239.73
DMSO	2	919.722
DMSO	2	1148.5
DMSO	2	1003.29
DMSO	2	1320.18
DMSO	2	1152.1
DMSO	2	1043.21
DMSO	2	1583.92
DMSO	2	1132.49
DMSO	2	1038.71
DMSO	2	1267.11
DMSO	2	1419.25
DMSO	2	1098.07
DMSO	2	1168.75
DMSO	2	1258.57
DMSO	2	812.912
DMSO	2	1326.66
DMSO	2	1202.69
DMSO	2	1097.07
DMSO	2	1083.25
DMSO	2	1113.16
DMSO	2	1033.65
DMSO	2	875.118
DMSO	2	887.65
DMSO	2	1142.53
DMSO	2	1215.29
DMSO	2	1073.51
DMSO	2	1319.78
DMSO	2	599.18
DMSO	2	1295.06
DMSO	2	1069.62
DMSO	2	766.075
DMSO	2	1293.45
DMSO	2	1056.79
DMSO	2	1377.57
DMSO	2	1165.22
DMSO	2	1147.4
DMSO	2	1242.18
DMSO	2	1241.59
DMSO	2	975.039
DMSO	2	1192.9
DMSO	2	1429.26
DMSO	2	1260.7
DMSO	2	868.203
DMSO	2	1218.31
DMSO	2	1071.04
DMSO	2	1076.79
DMSO	2	1163.46
DMSO	2	1316.93
DMSO	2	1196.3
DMSO	2	920.184
DMSO	2	1025.61
DMSO	2	1357.8
DMSO	2	1080.8
DMSO	2	1244.24
DMSO	2	1087.1
DMSO	2	975.754
DMSO	2	790.868
DMSO	2	1026.23
DMSO	2	1172.65
DMSO	2	1077.85
DMSO	2	1246.28
DMSO	2	1004.22
DMSO	2	1411.94
DMSO	2	1122.43
DMSO	2	1032.08
DMSO	2	1127.31
DMSO	2	1160.93
DMSO	2	1206.97
DMSO	2	1309.35
DMSO	2	1041.61
DMSO	2	962.295
DMSO	2	1159.02
DMSO	2	972.518
DMSO	2	1072.71
DMSO	2	1070.02
DMSO	2	1308.07
DMSO	2	1263.75
DMSO	2	1148.38
DMSO	2	1426.17
DMSO	2	930.532
DMSO	2	939.234
DMSO	2	1095.78
DMSO	2	1175.14
DMSO	2	1040.04
DMSO	2	1248.21
DMSO	2	1185.45
DMSO	2	924.746
DMSO	2	919.021
DMSO	2	1103.28
DMSO	2	1032.98
DMSO	2	1367.84
DMSO	2	1083.37
DMSO	2	1051.62
DMSO	2	1187.64
DMSO	2	1040.9
DMSO	2	1104.27
DMSO	2	1310.34
DMSO	2	1180.89
DMSO	2	1042.46
DMSO	2	1125.06
DMSO	2	1179.19
DMSO	2	1176.29
DMSO	2	1403.15
DMSO	2	946.661
DMSO	2	1142.73
DMSO	2	1241.55
DMSO	2	1175.99
DMSO	2	1184.6
DMSO	2	962.144
DMSO	2	1107.84
DMSO	2	996.142
DMSO	2	1311.22
DMSO	2	1290.73
DMSO	2	1325.04
DMSO	2	919.829
DMSO	2	1209.14
DMSO	2	982.908
DMSO	2	1369.85
DMSO	2	1203.7
DMSO	2	1203.08
DMSO	2	1285.72
DMSO	2	632.592
DMSO	2	1475.49
DMSO	2	1222.9
DMSO	2	947.612
DMSO	2	1141.09
DMSO	2	1303.56
DMSO	2	1162.21
DMSO	2	1278.31
DMSO	2	1311.54
DMSO	2	1290.04
DMSO	2	1352.34
DMSO	2	1272.15
DMSO	2	975.407
DMSO	2	1193.17
DMSO	2	943.983
DMSO	2	778.077
DMSO	2	1022.22
DMSO	2	1017.39
DMSO	2	1078.46
DMSO	2	1435.43
DMSO	2	1199.91
DMSO	2	1197.27
DMSO	2	1051.54
DMSO	2	535.99
DMSO	2	1216.18
DMSO	2	1159.08
DMSO	2	1005.32
DMSO	2	1258.05
DMSO	2	1024.45
DMSO	2	1214.79
DMSO	2	1076.16
DMSO	2	973.61
DMSO	2	820.669
DMSO	2	890.987
DMSO	2	1181.71
DMSO	2	1067.43
DMSO	2	896.859
DMSO	2	1460.14
DMSO	2	1250.45
DMSO	2	1105.51
DMSO	2	1021.71
DMSO	2	1223.01
DMSO	2	1407.98
DMSO	2	1089.7
DMSO	2	998.005
DMSO	2	1586.77
DMSO	2	998.449
DMSO	2	1214.82
DMSO	2	1036.55
DMSO	2	1083.72
DMSO	2	1249
DMSO	2	1310.77
DMSO	2	1010.85
DMSO	2	1422.15
DMSO	2	1239.91
DMSO	2	918.286
DMSO	2	1045.47
DMSO	2	897.834
DMSO	2	1313.1
DMSO	2	1129.95
DMSO	2	962.197
DMSO	2	1067.83
DMSO	2	908.122
DMSO	2	1260.88
DMSO	2	1375.03
DMSO	2	1069.59
DMSO	2	1159.58
DMSO	2	901.935
DMSO	2	1013.64
DMSO	2	1112.02
DMSO	2	761.848
DMSO	2	1290.23
DMSO	2	1155.52
DMSO	2	1136.78
DMSO	2	1159.48
DMSO	2	1108.28
DMSO	2	1227.09
DMSO	2	1370.67
DMSO	2	947.893
DMSO	2	1558.07
DMSO	2	1293.7
DMSO	2	1112.95
DMSO	2	1241.89
DMSO	2	1135.1
DMSO	2	1354.13
DMSO	2	1346.5
DMSO	2	615.507
DMSO	2	1215.24
DMSO	2	1107.76
DMSO	2	1057.94
DMSO	2	760.952
DMSO	2	990.929
DMSO	2	1228.06
DMSO	2	1119.69
DMSO	2	1243.6
DMSO	2	1084.69
DMSO	2	1118.73
DMSO	2	1346.4
DMSO	2	1142.63
DMSO	2	1192.18
DMSO	2	1025.37
DMSO	2	1356.3
DMSO	2	868.811
DMSO	2	1060.83
DMSO	2	888.486
DMSO	2	1564.78
DMSO	2	1366.11
DMSO	2	949.113
DMSO	2	952.293
DMSO	2	919.713
DMSO	2	1223.21
DMSO	2	1340.41
DMSO	2	1045.97
DMSO	2	1104.7
DMSO	2	921.689
DMSO	2	1304.41
DMSO	2	1094.58
DMSO	2	985.664
DMSO	2	1127.14
DMSO	2	1225.45
DMSO	2	857.998
DMSO	2	1059.38
DMSO	2	838.395
DMSO	2	1279.53
DMSO	2	1194.28
DMSO	2	922.421
DMSO	2	1128.66
DMSO	2	1109.36
DMSO	2	1094.6
DMSO	2	1172.37
DMSO	2	1177.18
DMSO	2	1143.77
DMSO	2	1265.81
DMSO	2	1155.22
DMSO	2	1357.33
DMSO	2	1324.38
DMSO	2	1342.94
DMSO	2	1245.32
DMSO	2	1133.62
DMSO	2	978.487
DMSO	2	1163.44
DMSO	2	1004.09
DMSO	2	1312.92
DMSO	2	941.869
DMSO	2	1359.67
DMSO	2	1138.8
DMSO	2	1105.43
DMSO	2	891.798
DMSO	2	825.868
DMSO	2	926.129
DMSO	2	1114.21
DMSO	2	1159.53
DMSO	2	1313.94
DMSO	2	1115.1
DMSO	2	1143.44
DMSO	2	800.349
DMSO	2	1196.75
DMSO	2	948.593
DMSO	2	1237.7
DMSO	2	1129.59
DMSO	2	1195.37
DMSO	2	1057.07
DMSO	2	1145.13
DMSO	2	1331.35
DMSO	2	1305.03
DMSO	2	626.154
DMSO	2	1181.6
DMSO	2	1213.35
DMSO	2	1253.72
DMSO	2	883.884
DMSO	2	1113.54
DMSO	2	1613.2
DMSO	2	1294.25
DMSO	2	1120.7
DMSO	2	1243.97
DMSO	2	1290.92
DMSO	2	996.192
DMSO	2	1292.12
DMSO	2	1301.94
DMSO	2	1091.34
DMSO	2	1097.3
DMSO	2	1037.17
DMSO	2	914.842
DMSO	2	978.35
DMSO	2	1113.05
DMSO	2	1183.16
DMSO	2	1002.01
DMSO	2	1094.21
DMSO	2	1078.14
DMSO	2	1078.46
DMSO	2	1220.98
DMSO	2	949.457
DMSO	2	943.711
DMSO	2	740.127
DMSO	2	1239.57
DMSO	2	1046.13
DMSO	2	1170.45
DMSO	2	1075.96
DMSO	2	1193.02
DMSO	2	1043.94
DMSO	2	1091.82
DMSO	2	1203.77
DMSO	2	699.55
DMSO	2	1130.36
DMSO	2	1067.21
DMSO	2	1205.17
DMSO	2	954.793
DMSO	2	1225.89
DMSO	2	1148.68
DMSO	2	1319.11
DMSO	2	1228.23
DMSO	2	954.47
DMSO	2	991.4
DMSO	2	1465.66
DMSO	2	1093.08
DMSO	2	1250.92
DMSO	2	1146.15
DMSO	2	798.472
DMSO	2	1090.73
DMSO	2	108.36
DMSO	2	1693.11
DMSO	2	893.005
DMSO	2	1320.67
DMSO	2	1180.3
DMSO	2	1285.95
DMSO	2	1365.76
DMSO	2	760.86
DMSO	2	1067.91
DMSO	2	907.618
DMSO	2	1006.93
DMSO	2	1500.74
DMSO	2	1240.26
DMSO	2	1090.88
DMSO	2	1028.38
DMSO	2	714.674
DMSO	2	1330.05
DMSO	2	1252.59
DMSO	2	820.865
DMSO	2	1274.97
DMSO	2	1016.44
DMSO	2	1047.02
DMSO	2	1186.09
DMSO	2	1090.59
DMSO	2	891.055
DMSO	2	1071.11
DMSO	2	1426.39
DMSO	2	966.813
DMSO	2	1265.66
DMSO	2	941.666
DMSO	2	1167.76
DMSO	2	1444.1
DMSO	2	910.126
DMSO	2	1174.07
DMSO	2	1170.3
DMSO	2	994.341
DMSO	2	847.735
DMSO	2	1329.68
DMSO	2	1082.59
DMSO	2	1077.59
DMSO	2	1194.66
DMSO	2	1006.49
DMSO	2	1110.56
DMSO	2	1265.44
DMSO	2	1233
DMSO	2	1378.59
DMSO	2	1178.56
DMSO	2	1222.71
DMSO	2	1213.75
DMSO	2	1083.24
DMSO	2	1182.52
DMSO	2	1050.5
DMSO	2	1160.74
DMSO	2	1232.84
DMSO	2	713.749
DMSO	2	1002.78
DMSO	2	1121.03
DMSO	2	1506.67
DMSO	2	1331.29
DMSO	2	1163.99
DMSO	2	1054.62
DMSO	2	1189.03
DMSO	2	1175.25
DMSO	2	1092.5
DMSO	2	1178.9
DMSO	2	1274.06
DMSO	2	1111.24
DMSO	2	1078.64
DMSO	2	937.391
DMSO	2	1166.89
DMSO	2	1206.64
DMSO	2	1115.97
DMSO	2	1023.89
DMSO	2	1182.51
DMSO	2	1393.1
DMSO	2	999.781
DMSO	2	1330.71
DMSO	2	1273.27
DMSO	2	762.022
DMSO	2	1205.52
DMSO	2	1152.75
DMSO	2	1044.52
DMSO	2	1209.29
DMSO	2	1477.79
DMSO	2	1218.36
DMSO	2	1149.17
DMSO	2	1093.66
DMSO	2	1158.29
DMSO	2	1066.49
DMSO	2	1008.09
DMSO	2	1271.85
DMSO	2	936.934
DMSO	2	1205.13
DMSO	2	1382.63
DMSO	2	1254.93
DMSO	2	1240.7
DMSO	2	1140.23
DMSO	2	992.185
DMSO	2	1115.4
DMSO	2	1041.13
DMSO	2	1350.16
DMSO	2	890.752
DMSO	2	1301.67
DMSO	2	1281.51
DMSO	2	1064.63
DMSO	2	1216.52
DMSO	2	990.902
DMSO	2	1276.62
DMSO	2	1026.4
DMSO	2	1355.33
DMSO	2	1229.22
DMSO	2	1107.76
DMSO	2	1106.26
DMSO	2	1010.66
DMSO	2	850.281
DMSO	2	861.458
DMSO	2	988.842
DMSO	2	1331.87
DMSO	2	1220.09
DMSO	2	1244.38
DMSO	2	873.381
DMSO	2	1426.91
DMSO	2	1132.61
DMSO	2	939.355
DMSO	2	1280.95
DMSO	2	1090.98
DMSO	2	1204.71
DMSO	2	1249.52
DMSO	2	1301.59
DMSO	2	881.595
DMSO	2	1105.1
DMSO	2	1166.7
DMSO	2	1392.31
DMSO	2	1213.16
DMSO	2	1145.52
DMSO	2	933.457
DMSO	2	1074.57
DMSO	2	1296.57
DMSO	2	617.993
DMSO	2	983.369
DMSO	2	1224.34
DMSO	2	824.372
DMSO	2	1354.47
DMSO	2	799.692
DMSO	2	1378.29
DMSO	2	1238.69
DMSO	2	1145.15
DMSO	2	1268.24
DMSO	2	1123.29
DMSO	2	1219.19
DMSO	2	1312.34
DMSO	2	1216.54
DMSO	2	994.726
DMSO	2	1362.49
DMSO	2	1243.22
DMSO	2	1168.84
DMSO	2	838.749
DMSO	2	940.754
DMSO	2	1360.89
[truncated: 4,001 more rows]
