# Supplementary material for: Disentangling the architectural and non-architectural functions of CTCF and cohesin in gene regulation
Source: Nat Genet. 2025 Nov 18;57(12):3137–51. doi: 10.1038/s41588-025-02404-x (PMC12695661; doi:10.1038/s41588-025-02404-x)
Supplement: Supplementary file 8 — Source data of Extended Data Fig. 4a. [file 41588_2025_2404_MOESM8_ESM.txt]

Treatment	Timepoint	Intensity
DMSO	0	2430.91
DMSO	0	1711.99
DMSO	0	897.673
DMSO	0	1707.85
DMSO	0	1802.41
DMSO	0	2110.05
DMSO	0	2165.91
DMSO	0	1715.4
DMSO	0	2090.65
DMSO	0	1860.88
DMSO	0	2034.33
DMSO	0	1496.52
DMSO	0	1693.8
DMSO	0	1701.55
DMSO	0	1774.94
DMSO	0	1781.43
DMSO	0	1764.18
DMSO	0	1810.85
DMSO	0	1604.84
DMSO	0	2303.51
DMSO	0	2547.47
DMSO	0	1993.24
DMSO	0	1543.23
DMSO	0	2015.63
DMSO	0	1844.9
DMSO	0	2148.85
DMSO	0	1612.57
DMSO	0	1758.13
DMSO	0	2040.07
DMSO	0	1531.55
DMSO	0	2178.94
DMSO	0	2263.79
DMSO	0	1675.95
DMSO	0	1827.23
DMSO	0	2140.86
DMSO	0	2237.91
DMSO	0	2025.83
DMSO	0	1645.19
DMSO	0	2118.38
DMSO	0	1732.88
DMSO	0	1574.8
DMSO	0	1767.67
DMSO	0	1122.02
DMSO	0	2216.34
DMSO	0	2124.57
DMSO	0	1909.19
DMSO	0	1695.49
DMSO	0	1705.96
DMSO	0	1583.14
DMSO	0	1546.16
DMSO	0	2005.33
DMSO	0	1747.61
DMSO	0	1789.62
DMSO	0	2085.48
DMSO	0	1886.96
DMSO	0	1577.89
DMSO	0	2027.89
DMSO	0	1590.87
DMSO	0	2004.82
DMSO	0	2227.24
DMSO	0	1419.5
DMSO	0	1761.79
DMSO	0	2361.09
DMSO	0	1985.68
DMSO	0	1498.23
DMSO	0	1828.75
DMSO	0	2002.91
DMSO	0	1627.73
DMSO	0	1817.78
DMSO	0	2157.73
DMSO	0	1796.39
DMSO	0	1800.75
DMSO	0	2000.4
DMSO	0	1982.61
DMSO	0	2119.6
DMSO	0	1083.66
DMSO	0	1719.31
DMSO	0	2178.74
DMSO	0	1721.67
DMSO	0	2260.53
DMSO	0	2246.4
DMSO	0	2275.59
DMSO	0	1948.16
DMSO	0	1874.98
DMSO	0	1868.19
DMSO	0	2092.6
DMSO	0	2027.07
DMSO	0	1729.29
DMSO	0	1669.19
DMSO	0	1799.78
DMSO	0	1898.22
DMSO	0	1597.44
DMSO	0	2472.08
DMSO	0	1694.36
DMSO	0	2596.41
DMSO	0	1384.34
DMSO	0	1835.78
DMSO	0	1704.44
DMSO	0	2137.46
DMSO	0	1915.28
DMSO	0	1790.78
DMSO	0	2014.85
DMSO	0	2412.17
DMSO	0	2432.63
DMSO	0	1748.73
DMSO	0	2229.72
DMSO	0	1581.91
DMSO	0	1761.78
DMSO	0	1075.6
DMSO	0	1775.37
DMSO	0	1747.13
DMSO	0	1985.91
DMSO	0	1217.88
DMSO	0	2028.01
DMSO	0	1615.9
DMSO	0	2187.82
DMSO	0	1986.53
DMSO	0	1646.46
DMSO	0	2374.44
DMSO	0	1438.38
DMSO	0	1731.12
DMSO	0	1729.14
DMSO	0	1766.92
DMSO	0	1629.9
DMSO	0	1935.31
DMSO	0	990.099
DMSO	0	1525.59
DMSO	0	2129.69
DMSO	0	1593.42
DMSO	0	2036.44
DMSO	0	1936.6
DMSO	0	1811.47
DMSO	0	1787.08
DMSO	0	2029.65
DMSO	0	2128.14
DMSO	0	1717.45
DMSO	0	1675.25
DMSO	0	1883.19
DMSO	0	1927.61
DMSO	0	1676.89
DMSO	0	2719.56
DMSO	0	1921.42
DMSO	0	1495.12
DMSO	0	1999.46
DMSO	0	2495.7
DMSO	0	1985.07
DMSO	0	2059.83
DMSO	0	2129.03
DMSO	0	2060.04
DMSO	0	1717.24
DMSO	0	1898.99
DMSO	0	1800.04
DMSO	0	2124.25
DMSO	0	1863.97
DMSO	0	2219.73
DMSO	0	1769.83
DMSO	0	1635.31
DMSO	0	2065.06
DMSO	0	1998.66
DMSO	0	1743.98
DMSO	0	2126.81
DMSO	0	1663.81
DMSO	0	2177.62
DMSO	0	2139.16
DMSO	0	2120.91
DMSO	0	1914.04
DMSO	0	2526.51
DMSO	0	1732.45
DMSO	0	1488.12
DMSO	0	2050.37
DMSO	0	2494.6
DMSO	0	2262.22
DMSO	0	1931.87
DMSO	0	1694.22
DMSO	0	1623.85
DMSO	0	1613.58
DMSO	0	1565.52
DMSO	0	1663.49
DMSO	0	2160.25
DMSO	0	1725.24
DMSO	0	1782.7
DMSO	0	1871.88
DMSO	0	1801.09
DMSO	0	1689.07
DMSO	0	1820.1
DMSO	0	2021.61
DMSO	0	1571.51
DMSO	0	1717.65
DMSO	0	1659.97
DMSO	0	1683.48
DMSO	0	1775.61
DMSO	0	1594.83
DMSO	0	2164.97
DMSO	0	2371.42
DMSO	0	3137.77
DMSO	0	2090.55
DMSO	0	2032.08
DMSO	0	1711.08
DMSO	0	2142.1
DMSO	0	1700.96
DMSO	0	1571.62
DMSO	0	1885.53
DMSO	0	1969
DMSO	0	1724.86
DMSO	0	1877.14
DMSO	0	1617.03
DMSO	0	1844.49
DMSO	0	1544.97
DMSO	0	1423.23
DMSO	0	2195.29
DMSO	0	1591.07
DMSO	0	2041.89
DMSO	0	1778.91
DMSO	0	1942.47
DMSO	0	1819.21
DMSO	0	2175.01
DMSO	0	2016.49
DMSO	0	1827.79
DMSO	0	1620.07
DMSO	0	1652.08
DMSO	0	1650.61
DMSO	0	1736.39
DMSO	0	2084.75
DMSO	0	1913.71
DMSO	0	1505.21
DMSO	0	1913.19
DMSO	0	1641.76
DMSO	0	1192.53
DMSO	0	2131.37
DMSO	0	1685.5
DMSO	0	1811.72
DMSO	0	1839.54
DMSO	0	1922.61
DMSO	0	2359.87
DMSO	0	2054.25
DMSO	0	1863.63
DMSO	0	1876.58
DMSO	0	2118.38
DMSO	0	1674.19
DMSO	0	1970.87
DMSO	0	1748.79
DMSO	0	1894.88
DMSO	0	1500.81
DMSO	0	1184.24
DMSO	0	1317.13
DMSO	0	1973.13
DMSO	0	1911.15
DMSO	0	2113.59
DMSO	0	1779.81
DMSO	0	1372.87
DMSO	0	1821.23
DMSO	0	1160.06
DMSO	0	2206.83
DMSO	0	2130.53
DMSO	0	1609.29
DMSO	0	1819.26
DMSO	0	2339.71
DMSO	0	1732.23
DMSO	0	1634.52
DMSO	0	1542.28
DMSO	0	2257.93
DMSO	0	1862.19
DMSO	0	2378.22
DMSO	0	1786.5
DMSO	0	2145.01
DMSO	0	1838.28
DMSO	0	2380.38
DMSO	0	1927.63
DMSO	0	1922.45
DMSO	0	1589.42
DMSO	0	2122.83
DMSO	0	1605.48
DMSO	0	1756.96
DMSO	0	2032.33
DMSO	0	2169.02
DMSO	0	2173.82
DMSO	0	1698.88
DMSO	0	1814.16
DMSO	0	2075.9
DMSO	0	1748.95
DMSO	0	1505.97
DMSO	0	1677.63
DMSO	0	2226.75
DMSO	0	1890.14
DMSO	0	2055.36
DMSO	0	1503.31
DMSO	0	1509.87
DMSO	0	1328.37
DMSO	0	1817.35
DMSO	0	1847.24
DMSO	0	1223.03
DMSO	0	1911.06
DMSO	0	1875.3
DMSO	0	1612.92
DMSO	0	1777.24
DMSO	0	2454.54
DMSO	0	2067.78
DMSO	0	1783.38
DMSO	0	2183.39
DMSO	0	1742.64
DMSO	0	1643.37
DMSO	0	2019.48
DMSO	0	1665.59
DMSO	0	2329.8
DMSO	0	1704.62
DMSO	0	2061.44
DMSO	0	2172.84
DMSO	0	1172.87
DMSO	0	1657.1
DMSO	0	1587.95
DMSO	0	2040.97
DMSO	0	2250.65
DMSO	0	1947.38
DMSO	0	1529.81
DMSO	0	1507.84
DMSO	0	1736.39
DMSO	0	2304.16
DMSO	0	1732.34
DMSO	0	2109.51
DMSO	0	1537.24
DMSO	0	2205.63
DMSO	0	2260.35
DMSO	0	2241.8
DMSO	0	1792.95
DMSO	0	1687.88
DMSO	0	1942.83
DMSO	0	2011.51
DMSO	0	1946.85
DMSO	0	2361.98
DMSO	0	2070.58
DMSO	0	1659.97
DMSO	0	1590.58
DMSO	0	1070.3
DMSO	0	1892.93
DMSO	0	1867.49
DMSO	0	2217.34
DMSO	0	2157.71
DMSO	0	1910.42
DMSO	0	2053.97
DMSO	0	2060.62
DMSO	0	2082.74
DMSO	0	1904.02
DMSO	0	1804.07
DMSO	0	1945.86
DMSO	0	2337.74
DMSO	0	2130.65
DMSO	0	2281.23
DMSO	0	1534.47
DMSO	0	1515.74
DMSO	0	2167.66
DMSO	0	1785.88
DMSO	0	1602.56
DMSO	0	2401.92
DMSO	0	2117.38
DMSO	0	1624.3
DMSO	0	1776.16
DMSO	0	2385.08
DMSO	0	1919.05
DMSO	0	1762.58
DMSO	0	1773.45
DMSO	0	1279.81
DMSO	0	2235.64
DMSO	0	2236.2
DMSO	0	2054.99
DMSO	0	1966.78
DMSO	0	1867.07
DMSO	0	1942.74
DMSO	0	2257.6
DMSO	0	1198
DMSO	0	1783.98
DMSO	0	1942.14
DMSO	0	1846.46
DMSO	0	1600.97
DMSO	0	1723.82
DMSO	0	1818.84
DMSO	0	2208.17
DMSO	0	1576.74
DMSO	0	1853.28
DMSO	0	1289.88
DMSO	0	1996.33
DMSO	0	961.269
DMSO	0	1793.91
DMSO	0	1393.51
DMSO	0	2458.86
DMSO	0	2023.1
DMSO	0	2793.3
DMSO	0	1732.02
DMSO	0	1790.47
DMSO	0	1922.27
DMSO	0	1685.56
DMSO	0	1904.1
DMSO	0	2300.37
DMSO	0	1599.99
DMSO	0	2064.49
DMSO	0	2029.45
DMSO	0	2064.76
DMSO	0	1772.22
DMSO	0	1969.85
DMSO	0	1653.63
DMSO	0	2147.19
DMSO	0	2390.76
DMSO	0	2160.1
DMSO	0	2208.21
DMSO	0	2007.64
DMSO	0	1797.68
DMSO	0	1878.51
DMSO	0	1619.06
DMSO	0	1804.48
DMSO	0	1891.49
DMSO	0	1865.63
DMSO	0	1482.8
DMSO	0	1696.31
DMSO	0	2267.88
DMSO	0	2601.3
DMSO	0	1998.69
DMSO	0	1713.25
DMSO	0	1861.36
DMSO	0	1376.99
DMSO	0	2860.08
DMSO	0	1938.19
DMSO	0	1902.9
DMSO	0	1820.12
DMSO	0	1842.95
DMSO	0	1932.13
DMSO	0	2061.94
DMSO	0	2112.51
DMSO	0	2230.24
DMSO	0	1750.4
DMSO	0	1672.23
DMSO	0	1699.34
DMSO	0	1482.28
DMSO	0	1562.17
DMSO	0	1882.63
DMSO	0	1970.97
DMSO	0	2656.29
DMSO	0	1952.98
DMSO	0	2010.01
DMSO	0	2172.63
DMSO	0	1713.28
DMSO	0	1615.38
DMSO	0	1767.27
DMSO	0	1728.79
DMSO	0	1291.2
DMSO	0	2241.19
DMSO	0	1929.18
DMSO	0	1648.35
DMSO	0	1843.05
DMSO	0	1383.13
DMSO	0	1635.05
DMSO	0	1613.14
DMSO	0	2080.82
DMSO	0	1182.98
DMSO	0	2125.65
DMSO	0	1910.37
DMSO	0	1888.21
DMSO	0	1938.64
DMSO	0	1983.99
DMSO	0	1992.75
DMSO	0	1626.52
DMSO	0	2428.26
DMSO	0	960.835
DMSO	0	1936.71
DMSO	0	1907.92
DMSO	0	1921.16
DMSO	0	1853.41
DMSO	0	2460.93
DMSO	0	1733
DMSO	0	1973.89
DMSO	0	1649.45
DMSO	0	641.464
DMSO	0	1608.74
DMSO	0	1633.93
DMSO	0	2279.92
DMSO	0	2016.05
DMSO	0	1760.74
DMSO	0	1973.37
DMSO	0	1899.1
DMSO	0	1880.81
DMSO	0	1803.61
DMSO	0	2274.2
DMSO	0	1941.26
DMSO	0	1632.37
DMSO	0	1918.27
DMSO	0	1859.5
DMSO	0	2448.87
DMSO	0	1180.87
DMSO	0	1721.97
DMSO	0	1664.37
DMSO	0	1961.02
DMSO	0	2483.95
DMSO	0	1927.47
DMSO	0	1749.74
DMSO	0	1836.34
DMSO	0	1932.66
DMSO	0	1659.29
DMSO	0	1916.86
DMSO	0	2187.2
DMSO	0	1830.5
DMSO	0	1650.49
DMSO	0	1779.4
DMSO	0	1593.72
DMSO	0	1910.77
DMSO	0	1768.77
DMSO	0	1837.84
DMSO	0	1803.69
DMSO	0	1736.39
DMSO	0	1744.28
DMSO	0	1587.77
DMSO	0	2006.89
DMSO	0	1809.64
DMSO	0	1709.28
DMSO	0	1922.38
DMSO	0	1754.71
DMSO	0	1583.73
DMSO	0	1854.93
DMSO	0	2285.09
DMSO	0	1577.58
DMSO	0	1602.22
DMSO	0	1375.16
DMSO	0	1941.27
DMSO	0	2295.2
DMSO	0	1809.25
DMSO	0	2102.11
DMSO	0	2575.82
DMSO	0	1890.07
DMSO	0	2294.37
DMSO	0	2194.21
DMSO	0	1842.01
DMSO	0	1822.2
DMSO	0	2820.8
DMSO	0	1909.43
DMSO	0	2495.04
DMSO	0	1934.94
DMSO	0	1981.34
DMSO	0	1933.56
DMSO	0	1927.49
DMSO	0	1800.3
DMSO	0	1486.35
DMSO	0	1949.43
DMSO	0	1094.5
DMSO	0	1931.28
DMSO	0	2005.93
DMSO	0	1716.99
DMSO	0	1484.71
DMSO	0	1757.79
DMSO	0	1860.41
DMSO	0	1395.75
DMSO	0	2174.03
DMSO	0	1796.13
DMSO	0	1969.47
DMSO	0	2232.32
DMSO	0	2385.43
DMSO	0	1532.6
DMSO	0	2057.05
DMSO	0	1972.16
DMSO	0	1950.35
DMSO	0	1777.81
DMSO	0	2104.95
DMSO	0	1859.12
DMSO	0	1520.8
DMSO	0	1657.09
DMSO	0	2221.17
DMSO	0	2058.8
DMSO	0	2719.37
DMSO	0	1798.68
DMSO	0	1583.8
DMSO	0	1586.74
DMSO	0	1519.21
DMSO	0	1783.02
DMSO	0	1936.04
DMSO	0	1561.3
DMSO	0	1832.24
DMSO	0	1758.75
DMSO	0	1898.62
DMSO	0	2063.75
DMSO	0	1313.9
DMSO	0	1883.7
DMSO	0	1665.07
DMSO	0	1984.1
DMSO	0	1529.75
DMSO	0	1617.87
DMSO	0	1570.9
DMSO	0	1969.11
DMSO	0	1521.49
DMSO	0	1453.93
DMSO	0	2262.39
DMSO	0	1853.73
DMSO	0	1476.47
DMSO	0	1426.51
DMSO	0	2133.22
DMSO	0	2468.59
DMSO	0	2111.25
DMSO	0	1604.02
DMSO	0	2280.66
DMSO	0	1758.33
DMSO	0	1692.06
DMSO	0	1616.56
DMSO	0	1597.56
DMSO	0	1890.82
DMSO	0	1912.14
DMSO	0	1659.61
DMSO	0	2163.88
DMSO	0	1967.9
DMSO	0	1908.93
DMSO	0	1736.5
DMSO	0	1922.7
DMSO	0	2246.33
DMSO	0	1979.58
DMSO	0	1713.3
DMSO	0	1900.3
DMSO	0	1838.44
DMSO	0	1827
DMSO	0	1857.13
DMSO	0	1699.2
DMSO	0	1950.67
DMSO	0	2540.13
DMSO	0	2059.09
DMSO	0	1718.85
DMSO	0	1757.61
DMSO	0	1894.54
DMSO	0	1645.18
DMSO	0	1517.85
DMSO	0	1737.14
DMSO	0	1566.89
DMSO	0	1893.11
DMSO	0	1279.27
DMSO	0	1566.55
DMSO	0	1840.44
DMSO	0	2040.52
DMSO	0	1573.22
DMSO	0	1972.36
DMSO	0	1634.88
DMSO	0	1594.7
DMSO	0	1475.16
DMSO	0	1739.18
DMSO	0	2221.99
DMSO	0	1779.81
DMSO	0	1671.41
DMSO	0	1837.85
DMSO	0	2195.7
DMSO	0	1739.97
DMSO	0	2146.44
DMSO	0	1644.87
DMSO	0	1428.83
DMSO	0	1967.71
DMSO	0	1438.28
DMSO	0	2466.82
DMSO	0	1502.4
DMSO	0	1621.02
DMSO	0	1906.05
DMSO	0	2081.67
DMSO	0	1895.84
DMSO	0	1645.16
DMSO	0	2070.66
DMSO	0	1853.53
DMSO	0	1455.44
DMSO	0	1707.04
DMSO	0	2216.95
DMSO	0	1953.43
DMSO	0	1869.44
DMSO	0	1790.27
DMSO	0	1928.64
DMSO	0	2031.39
DMSO	0	1863.41
DMSO	0	2093.67
DMSO	0	1435.22
DMSO	0	1954.25
DMSO	0	1570.97
DMSO	0	1825.41
DMSO	0	2465.89
DMSO	0	1829.45
DMSO	0	2428.08
DMSO	0	1551.97
DMSO	0	1533.4
DMSO	0	1694.4
DMSO	0	1434.57
DMSO	0	1859.69
DMSO	0	2268.77
DMSO	0	1925.7
DMSO	0	1951.1
DMSO	0	2411.77
DMSO	0	2021.83
DMSO	0	2004.21
DMSO	0	1895.33
DMSO	0	1856.98
DMSO	0	1351.31
DMSO	0	1882.31
DMSO	0	2016.56
DMSO	0	1704.16
DMSO	0	1925.3
DMSO	0	2029.17
DMSO	0	1600.72
DMSO	0	1848.97
DMSO	0	1736.19
DMSO	0	1791.58
DMSO	0	1602.91
DMSO	0	1839.96
DMSO	0	1930.63
DMSO	0	1777.6
DMSO	0	2654.34
DMSO	0	1651.25
DMSO	0	2414.73
DMSO	0	1588.42
DMSO	0	1703.6
DMSO	0	1554.89
DMSO	0	2182.14
DMSO	0	1617.27
DMSO	0	1710.07
DMSO	0	1841.4
DMSO	0	814.312
DMSO	0	1800.95
DMSO	0	1750.38
DMSO	0	1926.21
DMSO	0	2013.41
DMSO	0	1612.25
DMSO	0	1820.01
DMSO	0	1795.45
DMSO	0	1828.13
DMSO	0	2217.32
DMSO	0	2100.94
DMSO	0	1635.48
DMSO	0	1816.44
DMSO	0	1721.59
DMSO	0	1607.27
DMSO	0	1984.93
DMSO	0	1987.33
DMSO	0	1675.82
DMSO	0	1881.09
DMSO	0	1759.66
DMSO	0	1590.88
DMSO	0	3004.29
DMSO	0	1492.28
DMSO	0	2225.28
DMSO	0	1551.91
DMSO	0	2014.03
DMSO	0	2265.02
DMSO	0	1333.8
DMSO	0	1707.05
DMSO	0	2368.54
DMSO	0	1736.35
DMSO	0	1561.21
DMSO	0	1776.08
DMSO	0	1794.16
DMSO	0	1645.72
DMSO	0	1879.01
DMSO	0	1769.25
DMSO	0	2057.87
DMSO	0	1795.09
DMSO	0	1640.13
DMSO	0	1552.94
DMSO	0	1615.93
DMSO	0	1754.98
DMSO	0	1705.03
DMSO	0	1784.05
DMSO	0	2015.27
DMSO	0	1996.32
DMSO	0	2653.79
DMSO	0	1785.07
DMSO	0	2106.3
DMSO	0	1423.58
DMSO	0	1834.1
DMSO	0	1883.15
DMSO	0	1447.85
DMSO	0	1749.9
DMSO	0	1427.94
DMSO	0	2601.39
DMSO	0	1644.61
DMSO	0	2179.97
DMSO	0	2270.39
DMSO	0	2047.55
DMSO	0	1726.68
DMSO	0	1858.29
DMSO	0	1608.85
DMSO	0	1572.76
DMSO	0	2371.41
DMSO	0	1914
DMSO	0	1883.96
DMSO	0	1952.64
DMSO	0	1561.7
DMSO	0	1296.12
DMSO	0	1508.76
DMSO	0	1520.44
DMSO	0	2103.37
DMSO	0	1676.97
DMSO	0	1781.03
DMSO	0	1951.7
DMSO	0	2595.01
DMSO	0	1531.95
DMSO	0	2083.43
DMSO	0	1837.59
DMSO	0	2501.71
DMSO	0	2060.41
DMSO	0	1719.87
DMSO	0	2106.06
DMSO	0	2065.92
DMSO	0	1784.12
DMSO	0	1770.46
DMSO	0	1452.71
DMSO	0	2408.66
DMSO	0	1828.13
DMSO	0	1619.86
DMSO	0	1661.25
DMSO	0	1658.36
DMSO	0	1625.15
DMSO	0	1510.54
DMSO	0	2472.2
DMSO	0	1909.92
DMSO	0	2260.08
DMSO	0	1583.45
DMSO	0	2148.34
DMSO	0	2026.47
DMSO	0	1974.42
DMSO	0	1787.33
DMSO	0	1810.23
DMSO	0	1821.73
DMSO	0	1680.08
DMSO	0	1732.77
DMSO	0	1658.07
DMSO	0	1668.67
DMSO	0	1620.93
DMSO	0	1431.47
DMSO	0	1980.85
DMSO	0	2011.74
DMSO	0	1519.06
DMSO	0	2435
DMSO	0	1720.67
DMSO	0	1617.38
DMSO	0	2050.26
DMSO	0	1786.76
DMSO	0	2574.02
DMSO	0	2087.17
DMSO	0	2681.61
DMSO	0	1830.96
DMSO	0	1943.42
DMSO	0	1176.01
DMSO	0	1599.71
DMSO	0	2125.6
DMSO	0	1959.53
DMSO	0	2504.18
DMSO	0	1860.32
DMSO	0	2485.83
DMSO	0	1584.82
DMSO	0	1799.24
DMSO	0	1647.01
DMSO	0	1871.88
DMSO	0	1579.72
DMSO	0	1858.06
DMSO	0	2182.83
DMSO	0	1783.14
DMSO	0	1505.77
DMSO	0	1908.85
DMSO	0	1710.19
DMSO	0	1605.26
DMSO	0	1594.28
DMSO	0	1788.56
DMSO	0	1436.85
DMSO	0	1824.49
DMSO	0	2100.02
DMSO	0	1754.83
DMSO	0	1902.08
DMSO	0	2613.34
DMSO	0	2002.43
DMSO	0	2166.31
DMSO	0	2446.16
DMSO	0	2082.55
DMSO	0	2525.95
DMSO	0	2481.67
DMSO	0	1642.12
DMSO	0	1942.16
DMSO	0	2088.86
DMSO	0	1517.37
DMSO	0	1490.95
DMSO	0	1902.49
DMSO	0	1724.57
DMSO	0	1544.88
DMSO	0	1632.78
DMSO	0	1718.83
DMSO	0	2334
DMSO	0	2232.07
DMSO	0	1913.38
DMSO	0	1873.24
DMSO	0	2188.57
DMSO	0	1610.61
DMSO	0	1845.84
DMSO	0	1490.02
DMSO	0	1753.62
DMSO	0	1508.12
DMSO	0	1622.19
DMSO	0	2561.53
DMSO	0	2278.53
DMSO	0	2048.57
DMSO	0	2307.15
DMSO	0	1597.75
DMSO	0	2205.46
DMSO	0	2415.07
DMSO	0	1336.4
DMSO	0	1383.68
DMSO	0	1956.16
DMSO	0	1884.14
DMSO	0	1813.33
DMSO	0	1970.43
DMSO	0	1918.06
DMSO	0	2284.09
DMSO	0	1803.57
DMSO	0	1850.8
DMSO	0	1875.41
DMSO	0	1358.97
DMSO	0	1818.42
DMSO	0	1916.15
DMSO	0	1878.05
DMSO	0	1930.16
DMSO	0	1842.1
DMSO	0	2268.54
DMSO	0	2236
DMSO	0	1837.57
DMSO	0	1559.54
DMSO	0	2091.14
DMSO	0	1469.66
DMSO	0	1651.47
DMSO	0	1692.59
DMSO	0	1609.61
DMSO	0	1983.91
DMSO	0	1360.04
DMSO	0	1960.88
DMSO	0	1316.35
DMSO	0	1564.14
DMSO	0	1557.56
DMSO	0	2013.11
DMSO	0	2036.7
DMSO	0	2439.2
DMSO	0	2373.63
DMSO	0	2141.39
DMSO	0	1333.91
DMSO	0	1775.92
DMSO	0	1658.02
DMSO	0	2436.67
DMSO	0	1764.44
DMSO	0	2202.89
DMSO	0	2194.98
DMSO	0	1625.18
DMSO	0	1736.7
DMSO	0	1891.65
DMSO	0	1943.99
DMSO	0	1701.75
DMSO	0	1789.27
DMSO	0	1791.62
DMSO	0	2031.69
DMSO	0	1698.09
DMSO	0	2119.11
DMSO	0	2008.09
DMSO	0	1587.42
DMSO	0	2274.71
DMSO	0	2080.05
DMSO	0	1465.9
DMSO	0	1997.21
DMSO	0	1455.67
DMSO	0	1495.35
DMSO	0	2273.11
DMSO	0	1280.64
DMSO	0	2022.97
DMSO	0	1616.47
DMSO	0	2527.85
DMSO	0	2105.36
DMSO	0	1934.15
DMSO	0	1846.44
DMSO	0	2005.66
DMSO	0	2198.85
DMSO	0	2017.97
DMSO	0	1728.87
DMSO	0	2056.62
DMSO	0	1731.49
DMSO	0	2029.14
DMSO	0	1845.79
DMSO	0	2789
DMSO	0	1847.21
DMSO	0	1913.21
DMSO	0	1952.13
DMSO	0	1848.35
DMSO	0	2086.79
DMSO	0	2490.09
DMSO	0	1629
DMSO	0	1943.27
DMSO	0	1459.97
DMSO	0	1775.25
DMSO	0	1393.75
DMSO	0	1836.39
DMSO	0	1904.28
DMSO	0	2157.82
DMSO	0	2429.04
DMSO	0	1624.09
DMSO	0	1631.14
DMSO	0	1701.12
DMSO	0	1690.21
DMSO	0	2039.93
DMSO	0	2103.9
DMSO	0	1740.03
DMSO	0	1848.55
DMSO	0	1635.32
DMSO	0	2259.55
DMSO	0	1325.22
DMSO	2	1574.52
DMSO	2	1378.57
DMSO	2	1144.58
DMSO	2	893.263
DMSO	2	1572.71
DMSO	2	1941.16
DMSO	2	1364.4
DMSO	2	1320.7
DMSO	2	1757.54
DMSO	2	1016.49
DMSO	2	1378.94
DMSO	2	1602.66
DMSO	2	1507.11
DMSO	2	1398.6
DMSO	2	1341.42
DMSO	2	1960.86
DMSO	2	1597.25
DMSO	2	1987.15
DMSO	2	1488.47
DMSO	2	1458.79
DMSO	2	2198.75
DMSO	2	1724.75
DMSO	2	1367.07
DMSO	2	1452.58
DMSO	2	889.904
DMSO	2	1962.57
DMSO	2	872.696
DMSO	2	1296.9
DMSO	2	1154.12
DMSO	2	1716.3
DMSO	2	1305.16
DMSO	2	1644.8
DMSO	2	1274.79
DMSO	2	1368.78
DMSO	2	1368.45
DMSO	2	1467.4
DMSO	2	1594.81
DMSO	2	2245.41
DMSO	2	1554.81
DMSO	2	1692.02
DMSO	2	1660.43
DMSO	2	1974.25
DMSO	2	1697.99
DMSO	2	1195.19
DMSO	2	1447.08
DMSO	2	1267
DMSO	2	1208.38
DMSO	2	1282.88
DMSO	2	2090.87
DMSO	2	1898.48
DMSO	2	1137.18
DMSO	2	1700.8
DMSO	2	1974.47
DMSO	2	1556.66
DMSO	2	1426.71
DMSO	2	1311.89
DMSO	2	1635.96
DMSO	2	1316.08
DMSO	2	1372.49
DMSO	2	1380.58
DMSO	2	1048.34
DMSO	2	1416.77
DMSO	2	1266.22
DMSO	2	1188.47
DMSO	2	1576.55
DMSO	2	1667.1
DMSO	2	1143.71
DMSO	2	1652.14
DMSO	2	1548.12
DMSO	2	1180.37
DMSO	2	1327.18
DMSO	2	1597.49
DMSO	2	1523.09
DMSO	2	1638.91
DMSO	2	1815.2
DMSO	2	1971.31
DMSO	2	1482.29
DMSO	2	1348.61
DMSO	2	1360.53
DMSO	2	1323.8
DMSO	2	1238.5
DMSO	2	1617.6
DMSO	2	1475.85
DMSO	2	1764.5
DMSO	2	1719.46
DMSO	2	1414.41
DMSO	2	1755.7
DMSO	2	1632.45
DMSO	2	1375.38
DMSO	2	1750.87
DMSO	2	1319.89
DMSO	2	1330.22
DMSO	2	1199.8
DMSO	2	1543.36
DMSO	2	1290.29
DMSO	2	1805.58
DMSO	2	1289.81
DMSO	2	1445.47
DMSO	2	1462.1
DMSO	2	1302.38
DMSO	2	2161.99
DMSO	2	1302.58
DMSO	2	1664.17
DMSO	2	1510.59
DMSO	2	1790.37
DMSO	2	1544.31
DMSO	2	1295.82
DMSO	2	1370.71
DMSO	2	1587.12
DMSO	2	1424
DMSO	2	1463.47
DMSO	2	1349.4
DMSO	2	1300.98
DMSO	2	1535.53
DMSO	2	1526.15
DMSO	2	1037.58
DMSO	2	1321.73
DMSO	2	1512.16
DMSO	2	1515.31
DMSO	2	1663.16
DMSO	2	1591.26
DMSO	2	1689
DMSO	2	2083.97
DMSO	2	1800.89
DMSO	2	1418.15
DMSO	2	1561.01
DMSO	2	1538.25
DMSO	2	2516.33
DMSO	2	1795.67
DMSO	2	1464.41
DMSO	2	1446.46
DMSO	2	1239.61
DMSO	2	2125.37
DMSO	2	1221.93
DMSO	2	1493.24
DMSO	2	1240.93
DMSO	2	1309.37
DMSO	2	1382.45
DMSO	2	1772.67
DMSO	2	2207.4
DMSO	2	1499.8
DMSO	2	1285.31
DMSO	2	1730.37
DMSO	2	1053.46
DMSO	2	2156.34
DMSO	2	1663.46
DMSO	2	1283.25
DMSO	2	1542.45
DMSO	2	1559.47
DMSO	2	1416.31
DMSO	2	1253.97
DMSO	2	1073.33
DMSO	2	1630.07
DMSO	2	1929.49
DMSO	2	1233.4
DMSO	2	1945.16
DMSO	2	1215.01
DMSO	2	1371.64
DMSO	2	1345.6
DMSO	2	1441.7
DMSO	2	1337.6
DMSO	2	1719.77
DMSO	2	1342.33
DMSO	2	1402.65
DMSO	2	1497.16
DMSO	2	1694.59
DMSO	2	1544.2
DMSO	2	1510.31
DMSO	2	1249.76
DMSO	2	1247.48
DMSO	2	1570.54
DMSO	2	1470.21
DMSO	2	1427.96
DMSO	2	1719.9
DMSO	2	1807.52
DMSO	2	1663.44
DMSO	2	1546.25
DMSO	2	1498.38
DMSO	2	1526.41
DMSO	2	1252.38
DMSO	2	1406.51
DMSO	2	1431.42
DMSO	2	1621.63
DMSO	2	2332.27
DMSO	2	1261.77
DMSO	2	1411.68
DMSO	2	1529.83
DMSO	2	1209.34
DMSO	2	952.023
DMSO	2	1422.42
DMSO	2	1400.57
DMSO	2	1287.41
DMSO	2	1808.92
DMSO	2	1209.47
DMSO	2	1651.94
DMSO	2	1516.98
DMSO	2	1434.82
DMSO	2	1467.73
DMSO	2	1315.25
DMSO	2	1573.16
DMSO	2	1256.33
DMSO	2	1559.49
DMSO	2	1360.13
DMSO	2	1379.04
DMSO	2	1485.14
DMSO	2	1494.75
DMSO	2	1232.53
DMSO	2	1488.77
DMSO	2	1268.61
DMSO	2	1559.59
DMSO	2	1413.52
DMSO	2	1330.33
DMSO	2	1456.04
DMSO	2	1304.28
DMSO	2	1505.35
DMSO	2	1651.43
DMSO	2	1382.16
DMSO	2	1687.94
DMSO	2	1657.98
DMSO	2	1523.74
DMSO	2	1298.65
DMSO	2	1954.26
DMSO	2	1316.13
DMSO	2	1230.99
DMSO	2	1412.11
DMSO	2	1510.33
DMSO	2	1498.86
DMSO	2	1351.6
DMSO	2	1423.41
DMSO	2	1105.24
DMSO	2	1485.73
DMSO	2	1650.86
DMSO	2	1188.44
DMSO	2	1567.64
DMSO	2	1409.09
DMSO	2	1135.3
DMSO	2	1400.88
DMSO	2	1368.95
DMSO	2	1494.95
DMSO	2	1749.89
DMSO	2	1335.64
DMSO	2	1627.49
DMSO	2	1305.22
DMSO	2	1584.53
DMSO	2	1527.4
DMSO	2	1237.89
DMSO	2	1950.26
DMSO	2	1917.9
DMSO	2	1356.85
DMSO	2	1304.1
DMSO	2	1410.73
DMSO	2	1589.96
DMSO	2	1768.37
DMSO	2	1435.81
DMSO	2	1589.3
DMSO	2	1595.97
DMSO	2	1253.05
DMSO	2	1652.31
DMSO	2	1514.71
DMSO	2	1346.08
DMSO	2	1240.49
DMSO	2	1406.31
DMSO	2	1802.24
DMSO	2	2082.37
DMSO	2	1407.51
DMSO	2	1882.53
DMSO	2	1183.75
DMSO	2	1381.86
DMSO	2	1161.15
DMSO	2	1882.97
DMSO	2	1539.66
DMSO	2	1391.7
DMSO	2	1697.96
DMSO	2	1297.74
DMSO	2	1652.96
DMSO	2	1405.02
DMSO	2	1688.66
DMSO	2	1752.2
DMSO	2	1728.97
DMSO	2	1044.37
DMSO	2	1894.11
DMSO	2	1572.03
DMSO	2	1113.35
DMSO	2	1225.58
DMSO	2	1817.18
DMSO	2	1567.4
DMSO	2	1800.82
DMSO	2	1943.79
DMSO	2	1334.5
DMSO	2	1581.91
DMSO	2	1341.2
DMSO	2	1197.16
DMSO	2	2048.96
DMSO	2	1436.96
DMSO	2	1850.38
DMSO	2	1460.69
DMSO	2	1604.77
DMSO	2	1619.87
DMSO	2	1467.61
DMSO	2	1363.2
DMSO	2	859.879
DMSO	2	1667.95
DMSO	2	1593.23
DMSO	2	1330.29
DMSO	2	1321.04
DMSO	2	1310.39
DMSO	2	1516.37
DMSO	2	1644.81
DMSO	2	1735.1
DMSO	2	1462.15
DMSO	2	1576.89
DMSO	2	1347.16
DMSO	2	1560.6
DMSO	2	1380.31
DMSO	2	1323.15
DMSO	2	1629.36
DMSO	2	1483.11
DMSO	2	1512.04
DMSO	2	1450.68
DMSO	2	1719.67
DMSO	2	1713.19
DMSO	2	1620.88
DMSO	2	1899.49
DMSO	2	1318.23
DMSO	2	1447.14
DMSO	2	2059.15
DMSO	2	1436.09
DMSO	2	1410.22
DMSO	2	1365.18
DMSO	2	1114.95
DMSO	2	1270
DMSO	2	1359.1
DMSO	2	1153.63
DMSO	2	1973.61
DMSO	2	1314.13
DMSO	2	1323.87
DMSO	2	1108.21
DMSO	2	1352.6
DMSO	2	1572.44
DMSO	2	1624.31
DMSO	2	1620.24
DMSO	2	1412.86
DMSO	2	1469.1
DMSO	2	1556.18
DMSO	2	1553.97
DMSO	2	1955.45
DMSO	2	1666.27
DMSO	2	1299.99
DMSO	2	1893.26
DMSO	2	1698.81
DMSO	2	1241.75
DMSO	2	1221.3
DMSO	2	1850.4
DMSO	2	1219.9
DMSO	2	1246.03
DMSO	2	1452.29
DMSO	2	1336.82
DMSO	2	2138.47
DMSO	2	1385.91
DMSO	2	2098.46
DMSO	2	1646.16
DMSO	2	1442.66
DMSO	2	1458.88
DMSO	2	1379.81
DMSO	2	130.007
DMSO	2	1509.77
DMSO	2	1343.57
DMSO	2	1442.59
DMSO	2	764.376
DMSO	2	1404.12
DMSO	2	1606.64
DMSO	2	1479.46
DMSO	2	1593.8
DMSO	2	1471.81
DMSO	2	1530.68
DMSO	2	1274.92
DMSO	2	1401.68
DMSO	2	1242.38
DMSO	2	1479.79
DMSO	2	1340.27
DMSO	2	1448.89
DMSO	2	1572.12
DMSO	2	2228.05
DMSO	2	133.803
DMSO	2	1981.78
DMSO	2	1240.41
DMSO	2	1448.72
DMSO	2	1280.97
DMSO	2	1489.19
DMSO	2	1394.08
DMSO	2	1844.07
DMSO	2	1627.42
DMSO	2	1576.87
DMSO	2	1929.31
DMSO	2	1358.6
DMSO	2	1206.59
DMSO	2	1727.59
DMSO	2	1369.77
DMSO	2	1255.22
DMSO	2	1554.61
DMSO	2	1501.02
DMSO	2	1528.53
DMSO	2	1650.52
DMSO	2	1577.18
DMSO	2	1297.2
DMSO	2	1353.89
DMSO	2	1769.57
DMSO	2	1383.77
DMSO	2	1562.91
DMSO	2	2304.91
DMSO	2	2011.61
DMSO	2	1762.81
DMSO	2	1421.15
DMSO	2	1394.52
DMSO	2	1468.19
DMSO	2	1440.54
DMSO	2	1325.85
DMSO	2	1642.94
DMSO	2	1387.12
DMSO	2	1174.76
DMSO	2	1622.03
DMSO	2	252.129
DMSO	2	1332.82
DMSO	2	1482.95
DMSO	2	1120.45
DMSO	2	972.415
DMSO	2	1425.61
DMSO	2	2161.72
DMSO	2	989.151
DMSO	2	1354.55
DMSO	2	1767.29
DMSO	2	1512.87
DMSO	2	1152.8
DMSO	2	2224.32
DMSO	2	1569.63
DMSO	2	1288.48
DMSO	2	1406.27
DMSO	2	1213.46
DMSO	2	1254.68
DMSO	2	1556.59
DMSO	2	1169.09
DMSO	2	1043.34
DMSO	2	1491.66
DMSO	2	1441
DMSO	2	966.629
DMSO	2	1946.24
DMSO	2	1509.91
DMSO	2	1096.77
DMSO	2	1291.92
DMSO	2	2015.37
DMSO	2	1863.3
DMSO	2	1823.12
DMSO	2	1372.76
DMSO	2	1398.23
DMSO	2	1442.55
DMSO	2	1187.47
DMSO	2	1739.51
DMSO	2	1409.16
DMSO	2	1617.82
DMSO	2	1309.47
DMSO	2	2029.67
DMSO	2	1696.01
DMSO	2	1739.62
DMSO	2	1566.66
DMSO	2	1951.65
DMSO	2	1801.63
DMSO	2	2191.88
DMSO	2	1713.62
DMSO	2	1485.15
DMSO	2	1301.98
DMSO	2	1224.29
DMSO	2	1519.59
DMSO	2	1455.6
DMSO	2	1403.28
DMSO	2	1621.27
DMSO	2	1653.69
DMSO	2	1320.17
DMSO	2	1596.13
DMSO	2	1926.08
DMSO	2	1583.88
DMSO	2	1481.07
DMSO	2	1563.14
DMSO	2	1340.32
DMSO	2	1699.43
DMSO	2	1339.65
DMSO	2	1800.85
DMSO	2	1001.32
DMSO	2	1176.69
DMSO	2	2095.66
DMSO	2	1455.39
DMSO	2	1419.62
DMSO	2	1763.22
DMSO	2	1220.91
DMSO	2	1614.66
DMSO	2	1497.95
DMSO	2	1392.83
DMSO	2	1511.96
DMSO	2	1140.61
DMSO	2	1311.64
DMSO	2	1496.72
DMSO	2	1868.64
DMSO	2	1264.56
DMSO	2	1265.21
DMSO	2	1438.77
DMSO	2	1364.87
DMSO	2	1582.6
DMSO	2	1398.6
DMSO	2	1028.76
DMSO	2	1429.18
DMSO	2	1248.3
DMSO	2	1364.32
DMSO	2	1202.74
DMSO	2	1467.14
DMSO	2	1175.15
DMSO	2	1681.64
DMSO	2	1226.38
DMSO	2	1291.9
DMSO	2	1305.6
DMSO	2	1802.95
DMSO	2	1388.28
DMSO	2	1694.98
DMSO	2	1591.58
DMSO	2	1346.71
DMSO	2	2291.24
DMSO	2	1187.44
DMSO	2	1457.09
DMSO	2	1720.52
DMSO	2	1442.2
DMSO	2	1209.07
DMSO	2	1490.39
DMSO	2	1513.04
DMSO	2	2029.97
DMSO	2	1505.38
DMSO	2	1449.88
DMSO	2	1183.37
DMSO	2	1607.73
DMSO	2	1602.5
DMSO	2	1332.13
DMSO	2	1572.82
DMSO	2	1364.99
DMSO	2	1479.94
DMSO	2	1181.41
DMSO	2	1469.04
DMSO	2	1691.82
DMSO	2	1300.02
DMSO	2	1244.4
DMSO	2	1616.9
DMSO	2	2048.52
DMSO	2	1713.91
DMSO	2	1710.49
DMSO	2	1684.65
DMSO	2	1437.65
DMSO	2	1209.44
DMSO	2	1352.11
DMSO	2	886.604
DMSO	2	1529.85
DMSO	2	1535.55
DMSO	2	1750.39
DMSO	2	1900.63
DMSO	2	1724.4
DMSO	2	1215.28
DMSO	2	1611.94
DMSO	2	2197.59
DMSO	2	1479.3
DMSO	2	1526.79
DMSO	2	2282.96
DMSO	2	1635.17
DMSO	2	1214.81
DMSO	2	1399.86
DMSO	2	1621.81
DMSO	2	1599.98
DMSO	2	993.951
DMSO	2	1462.61
DMSO	2	2036.83
DMSO	2	1217.39
DMSO	2	1340.43
DMSO	2	1186.37
DMSO	2	1658
DMSO	2	1196.26
DMSO	2	1032.62
DMSO	2	1391.31
DMSO	2	1468.4
DMSO	2	1370.85
DMSO	2	1532.37
DMSO	2	1621.37
DMSO	2	1405.81
DMSO	2	1432.4
DMSO	2	1748.12
DMSO	2	1435.38
DMSO	2	1645.78
DMSO	2	1562.54
DMSO	2	1411.57
DMSO	2	1726.65
DMSO	2	1331.29
DMSO	2	1514.66
DMSO	2	1501.45
DMSO	2	1511.72
DMSO	2	1289.03
DMSO	2	1161.77
DMSO	2	1276.76
DMSO	2	1571.45
DMSO	2	1252.9
DMSO	2	1701.01
DMSO	2	1537.95
DMSO	2	1445.1
DMSO	2	1111.33
DMSO	2	1310.49
DMSO	2	1463.53
DMSO	2	1719.34
DMSO	2	1261.98
DMSO	2	1342.55
DMSO	2	1877.58
DMSO	2	1407.05
DMSO	2	1323.16
DMSO	2	1373.9
DMSO	2	1493.85
DMSO	2	1753.18
DMSO	2	874.533
DMSO	2	2364.21
DMSO	2	1850.6
DMSO	2	1477.1
DMSO	2	1730.57
DMSO	2	1191.54
DMSO	2	999.449
DMSO	2	1135.53
DMSO	2	1116.84
DMSO	2	1530.59
DMSO	2	1668.1
DMSO	2	1657.16
DMSO	2	1434.4
DMSO	2	1835.79
DMSO	2	1401.07
DMSO	2	1782.86
DMSO	2	870.924
DMSO	2	1911.91
DMSO	2	1302.91
DMSO	2	2121.33
DMSO	2	1218.43
DMSO	2	1492.23
DMSO	2	1565.68
DMSO	2	1548.46
DMSO	2	1760.39
DMSO	2	1399.46
DMSO	2	1626.72
DMSO	2	1270.8
DMSO	2	1650.69
DMSO	2	2055.98
DMSO	2	1397.75
DMSO	2	1497.63
DMSO	2	1495.96
DMSO	2	1562.64
DMSO	2	1356.23
DMSO	2	1606.32
DMSO	2	1624.72
DMSO	2	1713.15
DMSO	2	1418.49
DMSO	2	1175.94
DMSO	2	1631.89
DMSO	2	1320.95
DMSO	2	1321.32
DMSO	2	1146.53
DMSO	2	1355.09
DMSO	2	1653.57
DMSO	2	1623.59
DMSO	2	1545.3
DMSO	2	1381.38
DMSO	2	1375.17
DMSO	2	1505.6
DMSO	2	1597.72
DMSO	2	1436.09
DMSO	2	1400.09
DMSO	2	1484.5
DMSO	2	1609.14
DMSO	2	1352.14
DMSO	2	1639.96
DMSO	2	1635.44
DMSO	2	1953.47
DMSO	2	1457.03
DMSO	2	1425.33
DMSO	2	1590.86
DMSO	2	1404.1
DMSO	2	1198.86
DMSO	2	1787.41
DMSO	2	1308.79
DMSO	2	1528.29
DMSO	2	1480.42
DMSO	2	1397.85
DMSO	2	1282.12
DMSO	2	1545.8
DMSO	2	1425.42
DMSO	2	1133.65
DMSO	2	1397.1
DMSO	2	1851.98
DMSO	2	1415.61
DMSO	2	1842.29
DMSO	2	2033.18
DMSO	2	1801.45
DMSO	2	1383.25
DMSO	2	1320.92
DMSO	2	1395.27
DMSO	2	1977.24
DMSO	2	1891.31
DMSO	2	1693.76
DMSO	2	1839.03
DMSO	2	1407.52
DMSO	2	1341.81
DMSO	2	1367.55
DMSO	2	1924.38
DMSO	2	1030.5
DMSO	2	1450.42
DMSO	2	1348.92
DMSO	2	1522.29
DMSO	2	1656.66
DMSO	2	1350.71
DMSO	2	1503.11
DMSO	2	1205.82
DMSO	2	1234.53
DMSO	2	2001.39
DMSO	2	1139.52
DMSO	2	1292.37
DMSO	2	1577.66
DMSO	2	1548.6
DMSO	2	1523.95
DMSO	2	1504.91
DMSO	2	1546.63
DMSO	2	1145.66
DMSO	2	1358.12
DMSO	2	1421.78
DMSO	2	1500.2
DMSO	2	1350.29
DMSO	2	1235.67
DMSO	2	1498.51
DMSO	2	1356.39
DMSO	2	1627.88
DMSO	2	1474.08
DMSO	2	1234.31
DMSO	2	1748.11
DMSO	2	1247.14
DMSO	2	1277.62
DMSO	2	1662.98
DMSO	2	1572.48
DMSO	2	1008.23
DMSO	2	1592.96
DMSO	2	1331.83
DMSO	2	1572.3
DMSO	2	1644.41
DMSO	2	1376.8
DMSO	2	1687.02
DMSO	2	1690
DMSO	2	1507.14
DMSO	2	1543.94
DMSO	2	1391.11
DMSO	2	2037.35
DMSO	2	1453.53
DMSO	2	985.194
DMSO	2	1335.59
DMSO	2	1075.53
DMSO	2	1387.34
DMSO	2	1428.67
DMSO	2	1935.32
DMSO	2	1582.42
DMSO	2	1488.77
DMSO	2	1629.05
DMSO	2	1461.61
DMSO	2	1669.2
DMSO	2	1770.73
DMSO	2	1958.52
DMSO	2	1365.8
DMSO	2	1491.34
DMSO	2	1032.07
DMSO	2	1307.35
DMSO	2	1841.99
DMSO	2	1471.18
DMSO	2	1405.17
DMSO	2	1304.07
DMSO	2	1306.72
DMSO	2	1240.15
DMSO	2	1492.68
DMSO	2	1214.81
DMSO	2	1093.22
DMSO	2	1832.42
DMSO	2	2021.39
DMSO	2	1249.23
DMSO	2	1464.76
DMSO	2	1375.72
DMSO	2	1587.72
DMSO	2	1323.33
DMSO	2	1425.17
DMSO	2	1857.29
DMSO	2	1251.77
DMSO	2	1647.75
DMSO	2	1281.05
DMSO	2	1571.3
DMSO	2	1495.26
DMSO	2	1271.44
DMSO	2	1454.87
DMSO	2	2015.66
DMSO	2	1212.2
DMSO	2	1222.78
DMSO	2	1900.89
DMSO	2	1609.26
DMSO	2	1488.29
DMSO	2	1888.84
DMSO	2	1415.22
DMSO	2	1452.81
DMSO	2	1723
DMSO	2	1807.95
DMSO	2	1450.54
DMSO	2	1565.71
DMSO	2	1522.47
DMSO	2	1473.79
DMSO	2	1348.45
DMSO	2	1920.43
DMSO	2	1521.68
DMSO	2	1926.18
DMSO	2	1363.16
DMSO	2	1343.4
DMSO	2	1465.42
DMSO	2	1449.95
DMSO	2	1231.7
DMSO	2	1347.6
DMSO	2	1415.78
DMSO	2	1428.25
DMSO	2	136.816
DMSO	2	1391.28
DMSO	2	1586.59
DMSO	2	1408.38
DMSO	2	1908.17
DMSO	2	1684.2
DMSO	2	1519.41
DMSO	2	1338.17
DMSO	2	1860.29
DMSO	2	1178.76
DMSO	2	1151.74
DMSO	2	1575.95
DMSO	2	1475.13
DMSO	2	844.512
DMSO	2	1734.14
DMSO	2	1499.94
DMSO	2	1879.91
DMSO	2	1506.21
DMSO	2	1300.16
DMSO	2	1450.34
DMSO	2	1507.43
DMSO	2	1282.93
DMSO	2	1454.55
DMSO	2	1947.94
DMSO	2	1649.74
DMSO	2	1321.73
DMSO	2	1558.21
DMSO	2	1125.99
DMSO	2	1641.99
DMSO	2	1939.01
DMSO	2	1321.8
DMSO	2	1983.1
DMSO	2	1407.91
DMSO	2	1806.99
DMSO	2	1270.83
DMSO	2	1271.64
DMSO	2	1108.54
DMSO	2	1275.81
DMSO	2	1470.62
DMSO	2	1856.83
DMSO	2	1543.85
DMSO	2	1419.61
DMSO	2	1501.78
DMSO	2	1565.17
DMSO	2	1577.74
DMSO	2	1312.46
DMSO	2	1033.65
DMSO	2	1875.42
DMSO	2	1778.57
DMSO	2	1508.47
DMSO	2	1411.29
DMSO	2	2336.6
DMSO	2	1692.5
DMSO	2	871.083
DMSO	2	943.537
DMSO	2	949.905
DMSO	2	1794.71
DMSO	2	1631.66
DMSO	2	1188.25
DMSO	2	1485.29
DMSO	2	1321.4
DMSO	2	1399.27
DMSO	2	1613.07
DMSO	2	1269.6
DMSO	2	1312.88
DMSO	2	1018.56
DMSO	2	1522.55
DMSO	2	1146.6
DMSO	2	1271.32
DMSO	2	1144.5
DMSO	2	1483.53
DMSO	2	1503.36
DMSO	2	1409.3
DMSO	2	1213.42
DMSO	2	1589.39
DMSO	2	1027.14
DMSO	2	1612.05
DMSO	2	1507.22
DMSO	2	1526.1
DMSO	2	1105.51
DMSO	2	1557.9
DMSO	2	2036.55
DMSO	2	1660.68
DMSO	2	1505.02
DMSO	2	1724.31
DMSO	2	1840.33
DMSO	2	1763.83
DMSO	2	1052.76
DMSO	2	1669.6
DMSO	2	1369.17
DMSO	2	1800.51
DMSO	2	1995.45
DMSO	2	1593.55
DMSO	2	1928.68
DMSO	2	1229.37
DMSO	2	1240.55
DMSO	2	1907.91
DMSO	2	1382.34
DMSO	2	1434.43
DMSO	2	1495.04
DMSO	2	1443.19
DMSO	2	1311.77
DMSO	2	1247.59
DMSO	2	1506.69
DMSO	2	1385.77
DMSO	2	1976.05
DMSO	2	1420.49
DMSO	2	1510.38
DMSO	2	1213.35
DMSO	2	1732.58
DMSO	2	1232.35
DMSO	2	1085.37
DMSO	2	1926.75
DMSO	2	1584.72
DMSO	2	1332.01
DMSO	2	1577.66
DMSO	2	1496.6
DMSO	2	1790.63
DMSO	2	1265.9
DMSO	2	1033.73
DMSO	2	1198.18
DMSO	2	1199.74
DMSO	2	1196.81
DMSO	2	1807.59
DMSO	2	1481.19
DMSO	2	1337.56
DMSO	2	1740.75
DMSO	2	1600.07
DMSO	2	1447.78
DMSO	2	1308.57
DMSO	2	2003.49
DMSO	2	1819.56
DMSO	2	1907.49
DMSO	2	1527.65
DMSO	2	1293.58
DMSO	2	1178.2
DMSO	2	1698.68
DMSO	2	1492.62
DMSO	2	1555.41
DMSO	2	1875.16
DMSO	2	1488.66
DMSO	2	1756.11
DMSO	2	1668.99
DMSO	2	1482.75
DMSO	2	1489.26
DMSO	2	1330.33
DMSO	2	1704.32
DMSO	2	1326.93
DMSO	2	1319.26
DMSO	2	1566.62
DMSO	2	1369.96
DMSO	2	1196.74
DMSO	2	1310.86
DMSO	2	1248.24
DMSO	2	1248.48
DMSO	2	1718.27
DMSO	2	1385.71
DMSO	2	1292.52
DMSO	2	1699.81
DMSO	2	1498.68
DMSO	2	1486.78
DMSO	2	993.349
DMSO	2	1213.84
DMSO	2	1366.51
DMSO	2	1411.67
DMSO	2	2140.17
DMSO	2	1672.07
DMSO	2	1865
DMSO	2	1497.91
DMSO	2	1286.2
DMSO	2	1411.29
DMSO	2	1551.96
DMSO	2	1572.95
DMSO	2	1639.32
DMSO	2	1480.24
DMSO	2	1568.22
[truncated: 4,001 more rows]
