# Supplementary material for: Disentangling the architectural and non-architectural functions of CTCF and cohesin in gene regulation
Source: Nat Genet. 2025 Nov 18;57(12):3137–51. doi: 10.1038/s41588-025-02404-x (PMC12695661; doi:10.1038/s41588-025-02404-x)
Supplement: Supplementary file 10 — Source data of Extended Data Fig. 7b. [file 41588_2025_2404_MOESM10_ESM.txt]

Cell	Tx	Alexa.568.Mean
Wildtype	Ctrl	1350.97
Wildtype	Ctrl	1247.46
Wildtype	Ctrl	1020.58
Wildtype	Ctrl	1827.28
Wildtype	Ctrl	1842.48
Wildtype	Ctrl	1354.66
Wildtype	Ctrl	1722.03
Wildtype	Ctrl	1649.95
Wildtype	Ctrl	630.133
Wildtype	Ctrl	605.694
Wildtype	Ctrl	860.023
Wildtype	Ctrl	2389.58
Wildtype	Ctrl	1604.26
Wildtype	Ctrl	1341.2
Wildtype	Ctrl	1014.55
Wildtype	Ctrl	2239.82
Wildtype	Ctrl	1975.45
Wildtype	Ctrl	1692.41
Wildtype	Ctrl	1791.46
Wildtype	Ctrl	1188.68
Wildtype	Ctrl	1424.55
Wildtype	Ctrl	2011.08
Wildtype	Ctrl	1056.04
Wildtype	Ctrl	721.102
Wildtype	Ctrl	1910.26
Wildtype	Ctrl	1364.88
Wildtype	Ctrl	1591.01
Wildtype	Ctrl	1202.4
Wildtype	Ctrl	571.49
Wildtype	Ctrl	1824.91
Wildtype	Ctrl	2348.25
Wildtype	Ctrl	1310.9
Wildtype	Ctrl	1306.96
Wildtype	Ctrl	1634.26
Wildtype	Ctrl	756.454
Wildtype	Ctrl	1700.14
Wildtype	Ctrl	1543.69
Wildtype	Ctrl	1568.85
Wildtype	Ctrl	701.655
Wildtype	Ctrl	3062.95
Wildtype	Ctrl	1661.3
Wildtype	Ctrl	611.203
Wildtype	Ctrl	1590.95
Wildtype	Ctrl	1080.23
Wildtype	Ctrl	1328.67
Wildtype	Ctrl	1011.2
Wildtype	Ctrl	2239.83
Wildtype	Ctrl	1700.84
Wildtype	Ctrl	2536.61
Wildtype	Ctrl	1409.07
Wildtype	Ctrl	1898.92
Wildtype	Ctrl	1571.35
Wildtype	Ctrl	2098.96
Wildtype	Ctrl	1525.32
Wildtype	Ctrl	1699.71
Wildtype	Ctrl	655.098
Wildtype	Ctrl	2764.84
Wildtype	Ctrl	1522.99
Wildtype	Ctrl	464.271
Wildtype	Ctrl	1218.91
Wildtype	Ctrl	1560.37
Wildtype	Ctrl	1572.22
Wildtype	Ctrl	1074.94
Wildtype	Ctrl	667.24
Wildtype	Ctrl	1303.79
Wildtype	Ctrl	1647.02
Wildtype	Ctrl	2318.79
Wildtype	Ctrl	1608.07
Wildtype	Ctrl	1408.63
Wildtype	Ctrl	710.376
Wildtype	Ctrl	2617.18
Wildtype	Ctrl	981.151
Wildtype	Ctrl	546.139
Wildtype	Ctrl	1907.69
Wildtype	Ctrl	1837.24
Wildtype	Ctrl	1894.51
Wildtype	Ctrl	1757.5
Wildtype	Ctrl	1952.74
Wildtype	Ctrl	956.159
Wildtype	Ctrl	1452.44
Wildtype	Ctrl	2306.28
Wildtype	Ctrl	1795.87
Wildtype	Ctrl	2245.19
Wildtype	Ctrl	2572.32
Wildtype	Ctrl	2098.4
Wildtype	Ctrl	2235.25
Wildtype	Ctrl	545.119
Wildtype	Ctrl	2117.45
Wildtype	Ctrl	731.678
Wildtype	Ctrl	1119.18
Wildtype	Ctrl	2354.7
Wildtype	Ctrl	620.136
Wildtype	Ctrl	2094.31
Wildtype	Ctrl	626.851
Wildtype	Ctrl	1768
Wildtype	Ctrl	1970.83
Wildtype	Ctrl	574.643
Wildtype	Ctrl	2299.35
Wildtype	Ctrl	1948.84
Wildtype	Ctrl	881.972
Wildtype	Ctrl	1339.99
Wildtype	Ctrl	1880.28
Wildtype	Ctrl	1889.18
Wildtype	Ctrl	1611.33
Wildtype	Ctrl	2166.42
Wildtype	Ctrl	1254.68
Wildtype	Ctrl	1526.52
Wildtype	Ctrl	550.741
Wildtype	Ctrl	2679.91
Wildtype	Ctrl	1596.73
Wildtype	Ctrl	1764.1
Wildtype	Ctrl	494.148
Wildtype	Ctrl	2009.15
Wildtype	Ctrl	539.212
Wildtype	Ctrl	1598.12
Wildtype	Ctrl	1747.52
Wildtype	Ctrl	2137.08
Wildtype	Ctrl	1396.69
Wildtype	Ctrl	1945.7
Wildtype	Ctrl	1800.56
Wildtype	Ctrl	2513.15
Wildtype	Ctrl	633.704
Wildtype	Ctrl	2128.88
Wildtype	Ctrl	866.681
Wildtype	Ctrl	1379.8
Wildtype	Ctrl	2412.75
Wildtype	Ctrl	1322.63
Wildtype	Ctrl	1464.78
Wildtype	Ctrl	534.294
Wildtype	Ctrl	2201.76
Wildtype	Ctrl	1797.35
Wildtype	Ctrl	540.05
Wildtype	Ctrl	521.799
Wildtype	Ctrl	1630.27
Wildtype	Ctrl	1237.16
Wildtype	Ctrl	1496.89
Wildtype	Ctrl	484.301
Wildtype	Ctrl	1448.7
Wildtype	Ctrl	1250.98
Wildtype	Ctrl	1797.7
Wildtype	Ctrl	750.686
Wildtype	Ctrl	2350.81
Wildtype	Ctrl	1476.5
Wildtype	Ctrl	1754.79
Wildtype	Ctrl	637.824
Wildtype	Ctrl	2529.44
Wildtype	Ctrl	1809.87
Wildtype	Ctrl	603.133
Wildtype	Ctrl	1503.34
Wildtype	Ctrl	513.408
Wildtype	Ctrl	2352.21
Wildtype	Ctrl	1866.54
Wildtype	Ctrl	1829.33
Wildtype	Ctrl	1661.37
Wildtype	Ctrl	1530.79
Wildtype	Ctrl	1518.05
Wildtype	Ctrl	1449.98
Wildtype	Ctrl	1518.77
Wildtype	Ctrl	2265.39
Wildtype	Ctrl	1745.63
Wildtype	Ctrl	2286.71
Wildtype	Ctrl	1577.41
Wildtype	Ctrl	1356
Wildtype	Ctrl	2423.29
Wildtype	Ctrl	635.225
Wildtype	Ctrl	1384.37
Wildtype	Ctrl	1017.09
Wildtype	Ctrl	1291.71
Wildtype	Ctrl	1932.36
Wildtype	Ctrl	1345.17
Wildtype	Ctrl	1856.8
Wildtype	Ctrl	1094.83
Wildtype	Ctrl	1858.15
Wildtype	Ctrl	563.745
Wildtype	Ctrl	1258.72
Wildtype	Ctrl	1998.88
Wildtype	Ctrl	454.719
Wildtype	Ctrl	1756.51
Wildtype	Ctrl	702.308
Wildtype	Ctrl	2403.3
Wildtype	Ctrl	1404.28
Wildtype	Ctrl	1652.53
Wildtype	Ctrl	481.715
Wildtype	Ctrl	1144.77
Wildtype	Ctrl	1625.8
Wildtype	Ctrl	1584.76
Wildtype	Ctrl	1031.34
Wildtype	Ctrl	1294.39
Wildtype	Ctrl	2077.77
Wildtype	Ctrl	1580.86
Wildtype	Ctrl	510.159
Wildtype	Ctrl	2129.81
Wildtype	Ctrl	2337.74
Wildtype	Ctrl	557.25
Wildtype	Ctrl	1344.81
Wildtype	Ctrl	492.664
Wildtype	Ctrl	1777.96
Wildtype	Ctrl	1498.39
Wildtype	Ctrl	2000.68
Wildtype	Ctrl	1222.21
Wildtype	Ctrl	729.789
Wildtype	Ctrl	1900.9
Wildtype	Ctrl	1796.57
Wildtype	Ctrl	2001.09
Wildtype	Ctrl	555.93
Wildtype	Ctrl	1226.67
Wildtype	Ctrl	1243.9
Wildtype	Ctrl	1796.22
Wildtype	Ctrl	1908.22
Wildtype	Ctrl	2578.01
Wildtype	Ctrl	1744.93
Wildtype	Ctrl	2036.14
Wildtype	Ctrl	1149.77
Wildtype	Ctrl	1055.6
Wildtype	Ctrl	1855.93
Wildtype	Ctrl	2309.99
Wildtype	Ctrl	820.895
Wildtype	Ctrl	1717.13
Wildtype	Ctrl	1506.1
Wildtype	Ctrl	2534.55
Wildtype	Ctrl	546.207
Wildtype	Ctrl	646.981
Wildtype	Ctrl	1177.48
Wildtype	Ctrl	1767.81
Wildtype	Ctrl	1590.48
Wildtype	Ctrl	777.064
Wildtype	Ctrl	1665.63
Wildtype	Ctrl	1557.04
Wildtype	Ctrl	1612.18
Wildtype	Ctrl	1401.77
Wildtype	Ctrl	645.122
Wildtype	Ctrl	1058.03
Wildtype	Ctrl	2071.79
Wildtype	Ctrl	2088.75
Wildtype	Ctrl	2101.73
Wildtype	Ctrl	1459.88
Wildtype	Ctrl	1934.71
Wildtype	Ctrl	1303.23
Wildtype	Ctrl	1729.9
Wildtype	Ctrl	1197.09
Wildtype	Ctrl	1289.41
Wildtype	Ctrl	1638.23
Wildtype	Ctrl	785.89
Wildtype	Ctrl	1371.99
Wildtype	Ctrl	1890.2
Wildtype	Ctrl	2068.26
Wildtype	Ctrl	1861.29
Wildtype	Ctrl	1314.1
Wildtype	Ctrl	1354.99
Wildtype	Ctrl	1757.54
Wildtype	Ctrl	1302.88
Wildtype	Ctrl	1127.53
Wildtype	Ctrl	1408.55
Wildtype	Ctrl	1945.53
Wildtype	Ctrl	1369.23
Wildtype	Ctrl	1290.54
Wildtype	Ctrl	1688.14
Wildtype	Ctrl	1420.03
Wildtype	Ctrl	1300.97
Wildtype	Ctrl	1916.77
Wildtype	Ctrl	2656.76
Wildtype	Ctrl	2608.9
Wildtype	Ctrl	1805.13
Wildtype	Ctrl	1211.82
Wildtype	Ctrl	1823.51
Wildtype	Ctrl	2247.15
Wildtype	Ctrl	1086.61
Wildtype	Ctrl	1603.06
Wildtype	Ctrl	1960.99
Wildtype	Ctrl	1466.2
Wildtype	Ctrl	1837.08
Wildtype	Ctrl	1444.5
Wildtype	Ctrl	2040.92
Wildtype	Ctrl	1561
Wildtype	Ctrl	2165.96
Wildtype	Ctrl	1266.63
Wildtype	Ctrl	1834.89
Wildtype	Ctrl	1430.85
Wildtype	Ctrl	976.495
Wildtype	Ctrl	1310.36
Wildtype	Ctrl	1268.62
Wildtype	Ctrl	1782.03
Wildtype	Ctrl	1752.74
Wildtype	Ctrl	1449.81
Wildtype	Ctrl	2261.52
Wildtype	Ctrl	1349.41
Wildtype	Ctrl	1572.1
Wildtype	Ctrl	1472.6
Wildtype	Ctrl	1371.74
Wildtype	Ctrl	1621.1
Wildtype	Ctrl	1455.04
Wildtype	Ctrl	1707.75
Wildtype	Ctrl	1342.01
Wildtype	Ctrl	1852.37
Wildtype	Ctrl	2060.16
Wildtype	Ctrl	2405.03
Wildtype	Ctrl	1610.14
Wildtype	Ctrl	1382.28
Wildtype	Ctrl	1509.1
Wildtype	Ctrl	1775.09
Wildtype	Ctrl	1558.98
Wildtype	Ctrl	1729.63
Wildtype	Ctrl	1884.62
Wildtype	Ctrl	2135.5
Wildtype	Ctrl	2090.03
Wildtype	Ctrl	2667.7
Wildtype	Ctrl	1821.06
Wildtype	Ctrl	2554.89
Wildtype	Ctrl	1511.89
Wildtype	Ctrl	2158.19
Wildtype	Ctrl	2167.95
Wildtype	Ctrl	2552.81
Wildtype	Ctrl	3050.85
Wildtype	Ctrl	2356.02
Wildtype	Ctrl	2400.15
Wildtype	Ctrl	1921.73
Wildtype	Ctrl	1770.63
Wildtype	Ctrl	2300.51
Wildtype	Ctrl	2314.09
Wildtype	Ctrl	2306.71
Wildtype	Ctrl	2239.86
Wildtype	Ctrl	2213.21
Wildtype	Ctrl	2234.21
Wildtype	Ctrl	2856.72
Wildtype	Ctrl	2301.8
Wildtype	Ctrl	2404.44
Wildtype	Ctrl	2097.29
Wildtype	Ctrl	2015.3
Wildtype	Ctrl	1745.75
Wildtype	Ctrl	2049.9
Wildtype	Ctrl	1742.58
Wildtype	Ctrl	2622.47
Wildtype	Ctrl	2491.63
Wildtype	Ctrl	1807.29
Wildtype	Ctrl	2268.43
Wildtype	Ctrl	2181.88
Wildtype	Ctrl	1365.18
Wildtype	Ctrl	2109.71
Wildtype	Ctrl	2061.55
Wildtype	Ctrl	2855.3
Wildtype	Ctrl	2645.91
Wildtype	Ctrl	1990.93
Wildtype	Ctrl	1987.31
Wildtype	Ctrl	2613.66
Wildtype	Ctrl	2233.6
Wildtype	Ctrl	1891.29
Wildtype	Ctrl	1533.39
Wildtype	Ctrl	2171.24
Wildtype	Ctrl	1459.6
Wildtype	Ctrl	1305.51
Wildtype	Ctrl	2520.24
Wildtype	Ctrl	1784.25
Wildtype	Ctrl	1506.36
Wildtype	Ctrl	2006.12
Wildtype	Ctrl	1715.65
Wildtype	Ctrl	1622.22
Wildtype	Ctrl	2045.29
Wildtype	Ctrl	2324.96
Wildtype	Ctrl	2638.12
Wildtype	Ctrl	1415.74
Wildtype	Ctrl	1942.43
Wildtype	Ctrl	2458.82
Wildtype	Ctrl	2368.15
Wildtype	Ctrl	1678.71
Wildtype	Ctrl	1118.12
Wildtype	Ctrl	2482.95
Wildtype	Ctrl	1158.7
Wildtype	Ctrl	1713.19
Wildtype	Ctrl	1745.91
Wildtype	Ctrl	1751.1
Wildtype	Ctrl	3313.5
Wildtype	Ctrl	2827.75
Wildtype	Ctrl	2015.54
Wildtype	Ctrl	1933.16
Wildtype	Ctrl	2389.81
Wildtype	Ctrl	981.57
Wildtype	Ctrl	1923.98
Wildtype	Ctrl	1943.35
Wildtype	Ctrl	2634.66
Wildtype	Ctrl	2164.24
Wildtype	Ctrl	1121.41
Wildtype	Ctrl	1552.54
Wildtype	Ctrl	1490.16
Wildtype	Ctrl	1906.79
Wildtype	Ctrl	1817.98
Wildtype	Ctrl	2158.36
Wildtype	Ctrl	2313.94
Wildtype	Ctrl	1656.58
Wildtype	Ctrl	1359.19
Wildtype	Ctrl	1251.62
Wildtype	Ctrl	2201.62
Wildtype	Ctrl	2438.54
Wildtype	Ctrl	2849.11
Wildtype	Ctrl	2804.99
Wildtype	Ctrl	2208.17
Wildtype	Ctrl	2540.48
Wildtype	Ctrl	1616.05
Wildtype	Ctrl	2124.95
Wildtype	Ctrl	2133.82
Wildtype	Ctrl	2579.2
Wildtype	Ctrl	1099.39
Wildtype	Ctrl	2582.84
Wildtype	Ctrl	2461.3
Wildtype	Ctrl	2372.65
Wildtype	Ctrl	1969.5
Wildtype	Ctrl	2097.25
Wildtype	Ctrl	1018.2
Wildtype	Ctrl	2666.27
Wildtype	Ctrl	1943.64
Wildtype	Ctrl	1370.25
Wildtype	Ctrl	2350.78
Wildtype	Ctrl	2746.94
Wildtype	Ctrl	1173.37
Wildtype	Ctrl	1647.62
Wildtype	Ctrl	2283.55
Wildtype	Ctrl	1956.19
Wildtype	Ctrl	1470.36
Wildtype	Ctrl	1247.18
Wildtype	Ctrl	2238.5
Wildtype	Ctrl	2424.14
Wildtype	Ctrl	2246.93
Wildtype	Ctrl	2671.6
Wildtype	Ctrl	1799.97
Wildtype	Ctrl	1497.15
Wildtype	Ctrl	3009.99
Wildtype	Ctrl	1826
Wildtype	Ctrl	1968.76
Wildtype	Ctrl	2966.55
Wildtype	Ctrl	2835.11
Wildtype	Ctrl	1237.63
Wildtype	Ctrl	1312.47
Wildtype	Ctrl	2057.02
Wildtype	Ctrl	1527.19
Wildtype	Ctrl	1946.21
Wildtype	Ctrl	1746.22
Wildtype	Ctrl	1114.12
Wildtype	Ctrl	1704.12
Wildtype	Ctrl	2705.78
Wildtype	Ctrl	1992.77
Wildtype	Ctrl	1848.6
Wildtype	Ctrl	1476.5
Wildtype	Ctrl	1073.94
Wildtype	Ctrl	2512.94
Wildtype	Ctrl	2539.38
Wildtype	Ctrl	1692.71
Wildtype	Ctrl	1634.03
Wildtype	Ctrl	1161.21
Wildtype	Ctrl	2590.23
Wildtype	Ctrl	1607.63
Wildtype	Ctrl	2481.73
Wildtype	Ctrl	1840.07
Wildtype	Ctrl	1757.89
Wildtype	Ctrl	2944.16
Wildtype	Ctrl	1227.63
Wildtype	Ctrl	846.458
Wildtype	Ctrl	2724.71
Wildtype	Ctrl	1646.43
Wildtype	Ctrl	1134.6
Wildtype	Ctrl	2571.2
Wildtype	Ctrl	2249.14
Wildtype	Ctrl	792.091
Wildtype	Ctrl	1853.55
Wildtype	Ctrl	2371.43
Wildtype	Ctrl	2534.58
Wildtype	Ctrl	1899.4
Wildtype	Ctrl	1117.8
Wildtype	Ctrl	2169.2
Wildtype	Ctrl	2914.55
Wildtype	Ctrl	732.331
Wildtype	Ctrl	847.928
Wildtype	Ctrl	880.639
Wildtype	Ctrl	1039.61
Wildtype	Ctrl	2154.65
Wildtype	Ctrl	1604.19
Wildtype	Ctrl	1968.2
Wildtype	Ctrl	2162.6
Wildtype	Ctrl	2374.85
Wildtype	Ctrl	1261.44
Wildtype	Ctrl	1489.16
Wildtype	Ctrl	933.26
Wildtype	Ctrl	2261.21
Wildtype	Ctrl	922.547
Wildtype	Ctrl	1538.38
Wildtype	Ctrl	2721.22
Wildtype	Ctrl	2411.07
Wildtype	Ctrl	814.308
Wildtype	Ctrl	1595.08
Wildtype	Ctrl	2772.62
Wildtype	Ctrl	1328.55
Wildtype	Ctrl	1364.16
Wildtype	Ctrl	1261.86
Wildtype	Ctrl	1346.49
Wildtype	Ctrl	2030.47
Wildtype	Ctrl	1793.54
Wildtype	Ctrl	798.038
Wildtype	Ctrl	2070.97
Wildtype	Ctrl	2702.02
Wildtype	Ctrl	2555.76
Wildtype	Ctrl	1887.32
Wildtype	Ctrl	958.678
Wildtype	Ctrl	1038.03
Wildtype	Ctrl	1385.97
Wildtype	Ctrl	2447.62
Wildtype	Ctrl	2670.33
Wildtype	Ctrl	1583.38
Wildtype	Ctrl	1349.21
Wildtype	Ctrl	1707.6
Wildtype	Ctrl	1766.21
Wildtype	Ctrl	1008.28
Wildtype	Ctrl	1129.91
Wildtype	Ctrl	1465.17
Wildtype	Ctrl	845.999
Wildtype	Ctrl	1306.99
Wildtype	Ctrl	2515.54
Wildtype	Ctrl	1276.27
Wildtype	Ctrl	991.253
Wildtype	Ctrl	2714.88
Wildtype	Ctrl	2574.38
Wildtype	Ctrl	1442.33
Wildtype	Ctrl	1289.49
Wildtype	Ctrl	1072.31
Wildtype	Ctrl	2871.78
Wildtype	Ctrl	2140.88
Wildtype	Ctrl	2029.82
Wildtype	Ctrl	1439.62
Wildtype	Ctrl	1720.63
Wildtype	Ctrl	1191.72
Wildtype	Ctrl	2237.76
Wildtype	Ctrl	1668.04
Wildtype	Ctrl	1388.64
Wildtype	Ctrl	1512.58
Wildtype	Ctrl	1239.39
Wildtype	Ctrl	2964.24
Wildtype	Ctrl	1552.97
Wildtype	Ctrl	897.962
Wildtype	Ctrl	2163.45
Wildtype	Ctrl	2307.35
Wildtype	Ctrl	2808.72
Wildtype	Ctrl	2543.01
Wildtype	Ctrl	1483.5
Wildtype	Ctrl	1079.85
Wildtype	Ctrl	2054.58
Wildtype	Ctrl	1472.88
Wildtype	Ctrl	1833.21
Wildtype	Ctrl	852.178
Wildtype	Ctrl	1227.01
Wildtype	Ctrl	1626.79
Wildtype	Ctrl	1646.65
Wildtype	Ctrl	2011.08
Wildtype	Ctrl	1800.32
Wildtype	Ctrl	2982.97
Wildtype	Ctrl	1193.31
Wildtype	Ctrl	2794.86
Wildtype	Ctrl	2019.24
Wildtype	Ctrl	2190.86
Wildtype	Ctrl	1658.68
Wildtype	Ctrl	676.323
Wildtype	Ctrl	1969.73
Wildtype	Ctrl	1910.96
Wildtype	Ctrl	1638.77
Wildtype	Ctrl	2238.71
Wildtype	Ctrl	2796.52
Wildtype	Ctrl	1701.53
Wildtype	Ctrl	1617.99
Wildtype	Ctrl	2080.94
Wildtype	Ctrl	1671.17
Wildtype	Ctrl	1079.17
Wildtype	Ctrl	1005.39
Wildtype	Ctrl	1764.79
Wildtype	Ctrl	1311.67
Wildtype	Ctrl	2442.15
Wildtype	Ctrl	1463.05
Wildtype	Ctrl	2261.72
Wildtype	Ctrl	2626.54
Wildtype	Ctrl	2929.23
Wildtype	Ctrl	1588.64
Wildtype	Ctrl	1253.47
Wildtype	Ctrl	1529.36
Wildtype	Ctrl	1554.58
Wildtype	Ctrl	2179.76
Wildtype	Ctrl	1837.84
Wildtype	Ctrl	2379
Wildtype	Ctrl	2466.47
Wildtype	Ctrl	1810.03
Wildtype	Ctrl	1408.77
Wildtype	Ctrl	2038.65
Wildtype	Ctrl	2605.49
Wildtype	Ctrl	1671.04
Wildtype	Ctrl	1443.64
Wildtype	Ctrl	1589.42
Wildtype	Ctrl	1753.88
Wildtype	Ctrl	2080.93
Wildtype	Ctrl	2210.16
Wildtype	Ctrl	2087.69
Wildtype	Ctrl	2144.85
Wildtype	Ctrl	2593
Wildtype	Ctrl	1974.48
Wildtype	Ctrl	2870.79
Wildtype	Ctrl	2266.55
Wildtype	Ctrl	3089.46
Wildtype	Ctrl	1851.8
Wildtype	Ctrl	2683.95
Wildtype	Ctrl	1648.93
Wildtype	Ctrl	2829.1
Wildtype	Ctrl	2538.04
Wildtype	Ctrl	1633.58
Wildtype	Ctrl	2036.23
Wildtype	Ctrl	2040.73
Wildtype	Ctrl	2091.46
Wildtype	Ctrl	2932.43
Wildtype	Ctrl	2167.4
Wildtype	Ctrl	2458.07
Wildtype	Ctrl	1719.64
Wildtype	Ctrl	2090.75
Wildtype	Ctrl	2191.99
Wildtype	Ctrl	3330.89
Wildtype	Ctrl	3424.98
Wildtype	Ctrl	2801.19
Wildtype	Ctrl	2579.63
Wildtype	Ctrl	1825.41
Wildtype	Ctrl	3218.58
Wildtype	Ctrl	2543.05
Wildtype	Ctrl	2415.62
Wildtype	Ctrl	2959.73
Wildtype	Ctrl	2281.38
Wildtype	Ctrl	1470.58
Wildtype	Ctrl	1904.15
Wildtype	Ctrl	2140.18
Wildtype	Ctrl	2731.86
Wildtype	Ctrl	2320.4
Wildtype	Ctrl	1625.45
Wildtype	Ctrl	2375.98
Wildtype	Ctrl	2012.6
Wildtype	Ctrl	1905.14
Wildtype	Ctrl	2005.48
Wildtype	Ctrl	2238.37
Wildtype	Ctrl	1982.34
Wildtype	Ctrl	1737.8
Wildtype	Ctrl	1991.42
Wildtype	Ctrl	2563.62
Wildtype	Ctrl	2170.94
Wildtype	Ctrl	2063.01
Wildtype	Ctrl	1669.35
Wildtype	Ctrl	2058.53
Wildtype	Ctrl	1937.4
Wildtype	Ctrl	2813.88
Wildtype	Ctrl	1845.38
Wildtype	Ctrl	2183.82
Wildtype	Ctrl	1595.05
Wildtype	Ctrl	2360.89
Wildtype	Ctrl	1920.07
Wildtype	Ctrl	1869.4
Wildtype	Ctrl	1290.04
Wildtype	Ctrl	1577.03
Wildtype	Ctrl	2463.86
Wildtype	Ctrl	1612.28
Wildtype	Ctrl	3652.15
Wildtype	Ctrl	1693.39
Wildtype	Ctrl	2490.94
Wildtype	Ctrl	2167.82
Wildtype	Ctrl	2452.69
Wildtype	Ctrl	1663.83
Wildtype	Ctrl	2819.54
Wildtype	Ctrl	1773.71
Wildtype	Ctrl	1731.92
Wildtype	Ctrl	1980.52
Wildtype	Ctrl	1935.89
Wildtype	Ctrl	1284.02
Wildtype	Ctrl	1650.97
Wildtype	Ctrl	1980.26
Wildtype	Ctrl	1925.76
Wildtype	Ctrl	2430.37
Wildtype	Ctrl	2837.84
Wildtype	Ctrl	2042.89
Wildtype	Ctrl	1934.78
Wildtype	Ctrl	1705.5
Wildtype	Ctrl	1831.51
Wildtype	Ctrl	2238.11
Wildtype	Ctrl	2787.85
Wildtype	Ctrl	1440.05
Wildtype	Ctrl	1444.49
Wildtype	Ctrl	1464.19
Wildtype	Ctrl	2218.85
Wildtype	Ctrl	1690.64
Wildtype	Ctrl	1332.5
Wildtype	Ctrl	2623.02
Wildtype	Ctrl	1489.73
Wildtype	Ctrl	1651.14
Wildtype	Ctrl	1771.13
Wildtype	Ctrl	1843
Wildtype	Ctrl	2020.2
Wildtype	Ctrl	1875.52
Wildtype	Ctrl	1796.53
Wildtype	Ctrl	1528.08
Wildtype	Ctrl	1763.7
Wildtype	Ctrl	1432.12
Wildtype	Ctrl	2528.57
Wildtype	Ctrl	1308.8
Wildtype	Ctrl	1292.88
Wildtype	Ctrl	2614.66
Wildtype	Ctrl	2364.92
Wildtype	Ctrl	2328.61
Wildtype	Ctrl	2760.43
Wildtype	Ctrl	1395.27
Wildtype	Ctrl	1687.26
Wildtype	Ctrl	1373.53
Wildtype	Ctrl	1392.39
Wildtype	Ctrl	1468.1
Wildtype	Ctrl	2122.7
Wildtype	Ctrl	1194.38
Wildtype	Ctrl	2571.26
Wildtype	Ctrl	1853.87
Wildtype	Ctrl	1489.21
Wildtype	Ctrl	2072.52
Wildtype	Ctrl	1792.13
Wildtype	Ctrl	989.599
Wildtype	Ctrl	1566.52
Wildtype	Ctrl	2071.57
Wildtype	Ctrl	1026.2
Wildtype	Ctrl	2373.79
Wildtype	Ctrl	2101.82
Wildtype	Ctrl	1114.79
Wildtype	Ctrl	1879.49
Wildtype	Ctrl	1138.36
Wildtype	Ctrl	1580.96
Wildtype	Ctrl	2191.51
Wildtype	Ctrl	2061.66
Wildtype	Ctrl	1369.06
Wildtype	Ctrl	2108.56
Wildtype	Ctrl	1705.15
Wildtype	Ctrl	1495.72
Wildtype	Ctrl	2536.72
Wildtype	Ctrl	2178.42
Wildtype	Ctrl	1833.53
Wildtype	Ctrl	2038.37
Wildtype	Ctrl	1706.02
Wildtype	Ctrl	2692.2
Wildtype	Ctrl	1630.88
Wildtype	Ctrl	2018.88
Wildtype	Ctrl	1766.3
Wildtype	Ctrl	2009.21
Wildtype	Ctrl	1674.15
Wildtype	Ctrl	2728.42
Wildtype	Ctrl	2331.65
Wildtype	Ctrl	2019.05
Wildtype	Ctrl	1601.36
Wildtype	Ctrl	2584.81
Wildtype	Ctrl	1808.78
Wildtype	Ctrl	2058.14
Wildtype	Ctrl	1656.79
Wildtype	Ctrl	1404.49
Wildtype	Ctrl	2252.95
Wildtype	Ctrl	1865.42
Wildtype	Ctrl	1666.37
Wildtype	Ctrl	1581.21
Wildtype	Ctrl	2139.8
Wildtype	Ctrl	1964.5
Wildtype	Ctrl	1877.67
Wildtype	Ctrl	1181.77
Wildtype	Ctrl	2839.29
Wildtype	Ctrl	2305.59
Wildtype	Ctrl	1904.39
Wildtype	Ctrl	1582.61
Wildtype	Ctrl	2064.84
Wildtype	Ctrl	1574.33
Wildtype	Ctrl	1400.92
Wildtype	Ctrl	1265.76
Wildtype	Ctrl	1416.15
Wildtype	Ctrl	1312.26
Wildtype	Ctrl	1646.9
Wildtype	Ctrl	1460.94
Wildtype	Ctrl	863.079
Wildtype	Ctrl	967.639
Wildtype	Ctrl	2377.36
Wildtype	Ctrl	1179.94
Wildtype	Ctrl	1895.72
Wildtype	Ctrl	1411.92
Wildtype	Ctrl	1964.92
Wildtype	Ctrl	1909.62
Wildtype	Ctrl	1827.29
Wildtype	Ctrl	1554.5
Wildtype	Ctrl	2294.7
Wildtype	Ctrl	2182.54
Wildtype	Ctrl	1616.82
Wildtype	Ctrl	1552.92
Wildtype	Ctrl	746.542
Wildtype	Ctrl	1611.24
Wildtype	Ctrl	1500.63
Wildtype	Ctrl	1326.5
Wildtype	Ctrl	994.949
Wildtype	Ctrl	1140.55
Wildtype	Ctrl	1618.18
Wildtype	Ctrl	1463.13
Wildtype	Ctrl	1132.98
Wildtype	Ctrl	1536.2
Wildtype	Ctrl	1713.19
Wildtype	Ctrl	1260.36
Wildtype	Ctrl	1673.58
Wildtype	Ctrl	1537.37
Wildtype	Ctrl	2502.73
Wildtype	Ctrl	1451.62
Wildtype	Ctrl	1511.59
Wildtype	Ctrl	802.441
Wildtype	Ctrl	1830.07
Wildtype	Ctrl	1413.4
Wildtype	Ctrl	1374.56
Wildtype	Ctrl	1275.98
Wildtype	Ctrl	1470.59
Wildtype	Ctrl	1262.98
Wildtype	Ctrl	1392.98
Wildtype	Ctrl	1285.14
Wildtype	Ctrl	1121.45
Wildtype	Ctrl	1327.13
Wildtype	Ctrl	1230.3
Wildtype	Ctrl	1748.63
Wildtype	Ctrl	1136.06
Wildtype	Ctrl	1201.85
Wildtype	Ctrl	1099.11
Wildtype	Ctrl	1369.26
Wildtype	Ctrl	874.676
Wildtype	Ctrl	1341.78
Wildtype	Ctrl	1638.85
Wildtype	Ctrl	1594.08
Wildtype	Ctrl	1219.74
Wildtype	Ctrl	1300.14
Wildtype	Ctrl	1404.61
Wildtype	Ctrl	1241.34
Wildtype	Ctrl	1332.31
Wildtype	Ctrl	924.589
Wildtype	Ctrl	1995.55
Wildtype	Ctrl	1077.21
Wildtype	Ctrl	2104.05
Wildtype	Ctrl	1043.44
Wildtype	Ctrl	1318.56
Wildtype	Ctrl	846.302
Wildtype	Ctrl	1510.99
Wildtype	Ctrl	1254.45
Wildtype	Ctrl	920.392
Wildtype	Ctrl	1027.34
Wildtype	Ctrl	2095.27
Wildtype	Ctrl	893.553
Wildtype	Ctrl	1704.22
Wildtype	Ctrl	2234.19
Wildtype	Ctrl	1507.45
Wildtype	Ctrl	1768.57
Wildtype	Ctrl	1110.59
Wildtype	Ctrl	1310.46
Wildtype	Ctrl	2549.45
Wildtype	Ctrl	1870.87
Wildtype	Ctrl	1664.56
Wildtype	Ctrl	746.452
Wildtype	Ctrl	2143.53
Wildtype	Ctrl	916.56
Wildtype	Ctrl	1707.71
Wildtype	Ctrl	1447.86
Wildtype	Ctrl	1330.01
Wildtype	Ctrl	1565.64
Wildtype	Ctrl	1445.18
Wildtype	Ctrl	2291.28
Wildtype	Ctrl	1360.71
Wildtype	Ctrl	1017.05
Wildtype	Ctrl	1712.46
Wildtype	Ctrl	2052
Wildtype	Ctrl	494.721
Wildtype	Ctrl	1863.53
Wildtype	Ctrl	687.112
Wildtype	Ctrl	1770.48
Wildtype	Ctrl	2641.82
Wildtype	Ctrl	2370.2
Wildtype	Ctrl	3030.98
Wildtype	Ctrl	2279.99
Wildtype	Ctrl	2350.1
Wildtype	Ctrl	2638.94
Wildtype	Ctrl	3367.43
Wildtype	Ctrl	2497.63
Wildtype	Ctrl	2396.34
Wildtype	Ctrl	1373.52
Wildtype	Ctrl	2394.4
Wildtype	Ctrl	1393.68
Wildtype	Ctrl	1256.56
Wildtype	Ctrl	1056.24
Wildtype	Ctrl	1872.8
Wildtype	Ctrl	1907.65
Wildtype	Ctrl	2131.38
Wildtype	Ctrl	2431.8
Wildtype	Ctrl	1357.73
Wildtype	Ctrl	2056.48
Wildtype	Ctrl	2959.82
Wildtype	Ctrl	1771.21
Wildtype	Ctrl	3269.99
Wildtype	Ctrl	1878.94
Wildtype	Ctrl	1468.71
Wildtype	Ctrl	1463.72
Wildtype	Ctrl	1368.46
Wildtype	Ctrl	1775.97
Wildtype	Ctrl	1165.82
Wildtype	Ctrl	2449.18
Wildtype	Ctrl	2719.98
Wildtype	Ctrl	1588.43
Wildtype	Ctrl	2114.46
Wildtype	Ctrl	2232.57
Wildtype	Ctrl	2310.86
Wildtype	Ctrl	1794.77
Wildtype	Ctrl	2207.61
Wildtype	Ctrl	1599.21
Wildtype	Ctrl	1607.95
Wildtype	Ctrl	1672.41
Wildtype	Ctrl	1962.52
Wildtype	Ctrl	1730.97
Wildtype	Ctrl	2236.9
Wildtype	Ctrl	1304.33
Wildtype	Ctrl	1683.31
Wildtype	Ctrl	1297.94
Wildtype	Ctrl	1270.2
Wildtype	Ctrl	1459.81
Wildtype	Ctrl	2370.54
Wildtype	Ctrl	1505.53
Wildtype	Ctrl	1156.16
Wildtype	Ctrl	2347.97
Wildtype	Ctrl	1579.28
Wildtype	Ctrl	1793.18
Wildtype	Ctrl	1281.92
Wildtype	Ctrl	763.226
Wildtype	Ctrl	1056.17
Wildtype	Ctrl	1308.54
Wildtype	Ctrl	1384
Wildtype	Ctrl	1376.03
Wildtype	Ctrl	1819.85
Wildtype	Ctrl	1521.13
Wildtype	Ctrl	907.56
Wildtype	Ctrl	1602.02
Wildtype	Ctrl	1688.38
Wildtype	Ctrl	1616.59
Wildtype	Ctrl	1333.62
Wildtype	Ctrl	1594.74
Wildtype	Ctrl	887.08
Wildtype	Ctrl	893.688
Wildtype	Ctrl	879.84
Wildtype	Ctrl	1856.79
Wildtype	Ctrl	1565.78
Wildtype	Ctrl	927.142
Wildtype	Ctrl	2114.91
Wildtype	Ctrl	1581.77
Wildtype	Ctrl	1220.84
Wildtype	Ctrl	1010.66
Wildtype	Ctrl	1881.29
Wildtype	Ctrl	1097.31
Wildtype	Ctrl	1429.97
Wildtype	Ctrl	1359.93
Wildtype	Ctrl	2322.05
Wildtype	Ctrl	1415.39
Wildtype	Ctrl	925.338
Wildtype	Ctrl	1542.06
Wildtype	Ctrl	2537.96
Wildtype	Ctrl	749.938
Wildtype	Ctrl	399.054
Wildtype	Ctrl	1447.09
Wildtype	Ctrl	1381.42
Wildtype	Ctrl	2293.72
Wildtype	Ctrl	1504.44
Wildtype	Ctrl	1544.26
Wildtype	Ctrl	1994.7
Wildtype	Ctrl	1344.65
Wildtype	Ctrl	2945.49
Wildtype	Ctrl	1631.41
Wildtype	Ctrl	1121
Wildtype	Ctrl	2503.6
Wildtype	Ctrl	1861.48
Wildtype	Ctrl	1823.99
Wildtype	Ctrl	804.185
Wildtype	Ctrl	1131.48
Wildtype	Ctrl	1281.01
Wildtype	Ctrl	1474.99
Wildtype	Ctrl	2502.78
Wildtype	Ctrl	2678.52
Wildtype	Ctrl	2284.17
Wildtype	Ctrl	1108.01
Wildtype	Ctrl	1706.99
Wildtype	Ctrl	1677.8
Wildtype	Ctrl	1924.4
Wildtype	Ctrl	1778.95
Wildtype	Ctrl	1811.16
Wildtype	Ctrl	1501.84
Wildtype	Ctrl	1914.04
Wildtype	Ctrl	1627.91
Wildtype	Ctrl	1065.13
Wildtype	Ctrl	1772.8
Wildtype	Ctrl	1671.5
Wildtype	Ctrl	1103.26
Wildtype	Ctrl	1305.46
Wildtype	Ctrl	1364.54
Wildtype	Ctrl	1396.98
Wildtype	Ctrl	1824.29
Wildtype	Ctrl	1266.77
Wildtype	Ctrl	2362.56
Wildtype	Ctrl	2172.63
Wildtype	Ctrl	3089.61
Wildtype	Ctrl	1341.3
Wildtype	Ctrl	1644.76
Wildtype	Ctrl	817.405
Wildtype	Ctrl	1379.44
Wildtype	Ctrl	1055.66
Wildtype	Ctrl	1651.51
Wildtype	Ctrl	716.91
Wildtype	Ctrl	857.661
Wildtype	Ctrl	1753.64
Wildtype	Ctrl	1080.34
Wildtype	Ctrl	2140.74
Wildtype	Ctrl	1537.04
Wildtype	Ctrl	1648.72
Wildtype	Ctrl	1699.55
Wildtype	Ctrl	2031.08
Wildtype	Ctrl	1144.88
Wildtype	Ctrl	962.869
Wildtype	Ctrl	1565.91
Wildtype	Ctrl	1190.14
Wildtype	Ctrl	1544.68
Wildtype	Ctrl	1337.96
Wildtype	Ctrl	2995
Wildtype	Ctrl	1625.37
Wildtype	Ctrl	993.014
Wildtype	Ctrl	1274.51
Wildtype	Ctrl	1286.9
Wildtype	Ctrl	1061.99
Wildtype	Ctrl	968.824
Wildtype	Ctrl	1881.98
Wildtype	Ctrl	1936.58
Wildtype	Ctrl	2092.73
Wildtype	Ctrl	1054.12
Wildtype	Ctrl	1294.34
Wildtype	Ctrl	1322.28
Wildtype	Ctrl	883.548
Wildtype	Ctrl	1726.42
Wildtype	Ctrl	1466.61
Wildtype	Ctrl	2487.18
Wildtype	Ctrl	2137.89
Wildtype	Ctrl	1505.66
Wildtype	Ctrl	832.555
Wildtype	Ctrl	1853.46
Wildtype	Ctrl	1730.97
Wildtype	Ctrl	963.616
Wildtype	Ctrl	875.313
Wildtype	Ctrl	1520.75
Wildtype	Ctrl	1075.23
Wildtype	Ctrl	1709.78
Wildtype	Ctrl	1598.68
Wildtype	Ctrl	1644.04
Wildtype	Ctrl	1550.62
Wildtype	Ctrl	2192.44
Wildtype	Ctrl	1284.09
Wildtype	Ctrl	1750.46
Wildtype	Ctrl	898.115
Wildtype	Ctrl	1368.03
Wildtype	Ctrl	1023.67
Wildtype	Ctrl	1093.38
Wildtype	Ctrl	1891.69
Wildtype	Ctrl	1101.91
Wildtype	Ctrl	1770.19
Wildtype	Ctrl	1161.18
Wildtype	Ctrl	1110.09
Wildtype	Ctrl	2110.56
Wildtype	Ctrl	1325.23
Wildtype	Ctrl	1276.4
Wildtype	Ctrl	1073.8
Wildtype	Ctrl	1199.27
Wildtype	Ctrl	1543.61
Wildtype	Ctrl	1279.83
Wildtype	Ctrl	1010.62
Wildtype	Ctrl	1740.58
Wildtype	Ctrl	1361.22
Wildtype	Ctrl	1508.41
Wildtype	Ctrl	1147.66
Wildtype	Ctrl	1160.97
Wildtype	Ctrl	1576.35
Wildtype	Ctrl	1175.75
Wildtype	Ctrl	1293.56
Wildtype	Ctrl	1408.17
Wildtype	Ctrl	2373.84
Wildtype	Ctrl	1193.35
Wildtype	Ctrl	1589.11
Wildtype	Ctrl	687.267
Wildtype	Ctrl	831.316
Wildtype	Ctrl	1310.93
Wildtype	Ctrl	1763.74
Wildtype	Ctrl	1605.12
Wildtype	Ctrl	1360.68
Wildtype	Ctrl	1068.13
Wildtype	Ctrl	1945.42
Wildtype	Ctrl	958.133
Wildtype	Ctrl	1045.7
Wildtype	Ctrl	982.501
Wildtype	Ctrl	1905.71
Wildtype	Ctrl	980.562
Wildtype	Ctrl	1507.33
Wildtype	Ctrl	1200.88
Wildtype	Ctrl	1670.83
Wildtype	Ctrl	1376.62
Wildtype	Ctrl	1722.86
Wildtype	Ctrl	2156.3
Wildtype	Ctrl	1082.52
Wildtype	Ctrl	2135.77
Wildtype	Ctrl	1945.82
Wildtype	Ctrl	950.46
Wildtype	Ctrl	1417.18
Wildtype	Ctrl	1569.9
Wildtype	Ctrl	2110.65
Wildtype	Ctrl	2264.61
Wildtype	Ctrl	1524.64
Wildtype	Ctrl	1998.48
Wildtype	Ctrl	1213.93
Wildtype	Ctrl	1146.7
Wildtype	Ctrl	1298.23
Wildtype	Ctrl	1369.97
Wildtype	Ctrl	1389.17
Wildtype	Ctrl	1577.79
Wildtype	Ctrl	938.03
Wildtype	Ctrl	1117.37
Wildtype	Ctrl	2282.88
Wildtype	Ctrl	1330.57
Wildtype	Ctrl	1186.23
Wildtype	Ctrl	1855.46
Wildtype	Ctrl	2140.27
Wildtype	Ctrl	2824.65
Wildtype	Ctrl	1335.83
Wildtype	Ctrl	1517.85
Wildtype	Ctrl	2459.63
Wildtype	Ctrl	1543.72
Wildtype	Ctrl	1767.54
Wildtype	Ctrl	2371.08
Wildtype	Ctrl	1181.08
Wildtype	Ctrl	2193.92
Wildtype	Ctrl	1141.15
Wildtype	Ctrl	980.495
Wildtype	Ctrl	1116.05
Wildtype	Ctrl	1741.91
Wildtype	Ctrl	1071.54
Wildtype	Ctrl	941.656
Wildtype	Ctrl	1420.22
Wildtype	Ctrl	1309.78
Wildtype	Ctrl	2161.19
Wildtype	Ctrl	1935.55
Wildtype	Ctrl	2551.53
Wildtype	Ctrl	1744.53
Wildtype	Ctrl	1631.85
Wildtype	Ctrl	2084
Wildtype	Ctrl	1643.59
Wildtype	Ctrl	2356.71
Wildtype	Ctrl	1637.86
Wildtype	Ctrl	980.536
Wildtype	Ctrl	2536.86
Wildtype	Ctrl	2048.1
Wildtype	Ctrl	1381.41
Wildtype	Ctrl	2246.1
Wildtype	Ctrl	2465.27
Wildtype	Ctrl	2796.06
Wildtype	Ctrl	1541.26
Wildtype	Ctrl	2103.88
Wildtype	Ctrl	2527
Wildtype	Ctrl	2327.17
Wildtype	Ctrl	1279
Wildtype	Ctrl	1214.15
Wildtype	Ctrl	1414.8
Wildtype	Ctrl	2789.87
Wildtype	Ctrl	1155.77
Wildtype	Ctrl	1345.02
Wildtype	Ctrl	2934.03
Wildtype	Ctrl	977.705
Wildtype	Ctrl	2362.19
Wildtype	Ctrl	1244.84
Wildtype	Ctrl	1262.52
Wildtype	Ctrl	1068.29
Wildtype	Ctrl	1720.86
Wildtype	Ctrl	1362.54
Wildtype	Ctrl	1728.15
Wildtype	Ctrl	1367.14
Wildtype	Ctrl	1198.86
Wildtype	Ctrl	1106.3
Wildtype	Ctrl	1594.34
Wildtype	Ctrl	1722.84
Wildtype	Ctrl	2611.46
Wildtype	Ctrl	1853.3
Wildtype	Ctrl	1314.3
Wildtype	Ctrl	1437.46
Wildtype	Ctrl	1044.1
Wildtype	Ctrl	1576.4
Wildtype	Ctrl	2324.99
Wildtype	Ctrl	1641.98
Wildtype	Ctrl	1086.17
Wildtype	Ctrl	2352.26
Wildtype	Ctrl	1299.01
Wildtype	Ctrl	1641.54
Wildtype	Ctrl	1443.45
Wildtype	Ctrl	2309.43
Wildtype	Ctrl	1714.27
Wildtype	Ctrl	2192.33
Wildtype	Ctrl	1837.23
Wildtype	Ctrl	1469.03
Wildtype	Ctrl	1604.79
Wildtype	Ctrl	1648.86
Wildtype	Ctrl	2729.53
Wildtype	Ctrl	2870.07
Wildtype	Ctrl	2295.69
Wildtype	Ctrl	3266.16
Wildtype	Ctrl	3258.83
Wildtype	Ctrl	2366.34
Wildtype	Ctrl	1647.34
Wildtype	Ctrl	2103.99
Wildtype	Ctrl	2741.41
Wildtype	Ctrl	2046.77
Wildtype	Ctrl	2186.53
Wildtype	Ctrl	1739.02
Wildtype	Ctrl	1872.65
Wildtype	Ctrl	2280.74
Wildtype	Ctrl	2011.48
Wildtype	Ctrl	2286.11
Wildtype	Ctrl	2727.96
Wildtype	Ctrl	1898.01
Wildtype	Ctrl	2429.22
Wildtype	Ctrl	2219.59
Wildtype	Ctrl	1602.43
Wildtype	Ctrl	2671.58
Wildtype	Ctrl	1493.63
Wildtype	Ctrl	2269.95
Wildtype	Ctrl	2406.14
Wildtype	Ctrl	2119.11
Wildtype	Ctrl	2557.11
Wildtype	Ctrl	2225.24
Wildtype	Ctrl	1520.09
Wildtype	Ctrl	892.499
Wildtype	Ctrl	2545.65
Wildtype	Ctrl	2920.65
Wildtype	Ctrl	2111.25
Wildtype	Ctrl	2295.33
Wildtype	Ctrl	2239
Wildtype	Ctrl	795.869
Wildtype	Ctrl	1974.97
Wildtype	Ctrl	814.268
Wildtype	Ctrl	2942.43
Wildtype	Ctrl	1678.37
Wildtype	Ctrl	2121.72
Wildtype	Ctrl	2074.3
Wildtype	Ctrl	1001.48
Wildtype	Ctrl	1224.48
Wildtype	Ctrl	1877.25
Wildtype	Ctrl	2401.39
Wildtype	Ctrl	1061.81
Wildtype	Ctrl	1717.13
Wildtype	Ctrl	611.778
Wildtype	Ctrl	2405.71
Wildtype	Ctrl	2008.57
Wildtype	Ctrl	866.46
Wildtype	Ctrl	1347.46
Wildtype	Ctrl	634.18
Wildtype	Ctrl	2421.92
Wildtype	Ctrl	634.111
Wildtype	Ctrl	2026.25
Wildtype	Ctrl	1141.15
Wildtype	Ctrl	1995.27
Wildtype	Ctrl	353.149
Wildtype	Ctrl	1293.91
Wildtype	Ctrl	1445.07
Wildtype	Ctrl	708.474
Wildtype	Ctrl	411.367
Wildtype	Ctrl	2605.85
Wildtype	Ctrl	491.246
Wildtype	Ctrl	865.701
Wildtype	Ctrl	669.229
Wildtype	Ctrl	1546.09
Wildtype	Ctrl	797.264
Wildtype	Ctrl	1510.01
Wildtype	Ctrl	1840.03
Wildtype	Ctrl	834.956
Wildtype	Ctrl	2452.9
Wildtype	Ctrl	836.178
Wildtype	Ctrl	1951.23
Wildtype	Ctrl	2213.7
Wildtype	Ctrl	1416.34
Wildtype	Ctrl	1656.4
Wildtype	Ctrl	960.962
Wildtype	Ctrl	909.69
Wildtype	Ctrl	2068.99
Wildtype	Ctrl	1722.18
Wildtype	Ctrl	1241.94
Wildtype	Ctrl	2005.3
Wildtype	Ctrl	1616.57
Wildtype	Ctrl	1551.42
Wildtype	Ctrl	2162.08
Wildtype	Ctrl	990.33
Wildtype	Ctrl	1171.99
Wildtype	Ctrl	2343.22
Wildtype	Ctrl	1850.08
Wildtype	Ctrl	1190.5
Wildtype	Ctrl	634.371
Wildtype	Ctrl	1252.98
Wildtype	Ctrl	933.069
Wildtype	Ctrl	2673.12
Wildtype	Ctrl	751.261
Wildtype	Ctrl	1748.23
Wildtype	Ctrl	1642.47
Wildtype	Ctrl	2401.74
Wildtype	Ctrl	931.774
Wildtype	Ctrl	1451.05
Wildtype	Ctrl	1632.65
Wildtype	Ctrl	1978.52
Wildtype	Ctrl	2085.86
Wildtype	Ctrl	1203.07
Wildtype	Ctrl	1705.98
Wildtype	Ctrl	1176.59
Wildtype	Ctrl	622.438
Wildtype	Ctrl	1216.69
Wildtype	Ctrl	1520.19
Wildtype	Ctrl	1759.39
Wildtype	Ctrl	1432.06
Wildtype	Ctrl	2012.66
Wildtype	Ctrl	2672.94
Wildtype	Ctrl	776.336
Wildtype	Ctrl	1834.72
Wildtype	Ctrl	791.614
Wildtype	Ctrl	1203.34
Wildtype	Ctrl	2142.81
Wildtype	Ctrl	914.751
Wildtype	Ctrl	1135.64
Wildtype	Ctrl	1494.91
Wildtype	Ctrl	1499.43
Wildtype	Ctrl	959.595
Wildtype	Ctrl	611.209
Wildtype	Ctrl	688.818
Wildtype	Ctrl	834.757
Wildtype	Ctrl	1840.17
Wildtype	Ctrl	1740.4
Wildtype	Ctrl	3072.82
Wildtype	Ctrl	2610.22
Wildtype	Ctrl	1400.69
Wildtype	Ctrl	732.977
Wildtype	Ctrl	1842.76
Wildtype	Ctrl	1141.8
Wildtype	Ctrl	1242.33
Wildtype	Ctrl	2916.66
Wildtype	Ctrl	947.168
Wildtype	Ctrl	632.452
Wildtype	Ctrl	2048.71
Wildtype	Ctrl	1119.15
Wildtype	Ctrl	1595
Wildtype	Ctrl	1812.76
Wildtype	Ctrl	2306.08
Wildtype	Ctrl	1056.64
Wildtype	Ctrl	892.016
Wildtype	Ctrl	2718.97
Wildtype	Ctrl	2034.77
Wildtype	Ctrl	2245.45
Wildtype	Ctrl	720.987
Wildtype	Ctrl	1402.8
Wildtype	Ctrl	1731.04
Wildtype	Ctrl	2351.96
Wildtype	Ctrl	929.144
Wildtype	Ctrl	2669.94
Wildtype	Ctrl	1992.46
Wildtype	Ctrl	2580.96
Wildtype	Ctrl	1433.25
Wildtype	Ctrl	1238.12
Wildtype	Ctrl	975.86
Wildtype	Ctrl	1886.28
Wildtype	Ctrl	2271.56
Wildtype	Ctrl	1334.87
Wildtype	Ctrl	920.413
Wildtype	Ctrl	1009.14
Wildtype	Ctrl	2281.05
Wildtype	Ctrl	1525.56
Wildtype	Ctrl	2166.91
Wildtype	Ctrl	1919.69
Wildtype	Ctrl	2531.72
Wildtype	Ctrl	2793.64
Wildtype	Ctrl	1170.04
Wildtype	Ctrl	1579.27
Wildtype	Ctrl	2479.53
Wildtype	Ctrl	1986.58
Wildtype	Ctrl	1121.36
Wildtype	Ctrl	1437.83
Wildtype	Ctrl	1252.6
Wildtype	Ctrl	1521.52
Wildtype	Ctrl	1921.76
Wildtype	Ctrl	1953.38
Wildtype	Ctrl	1481.52
Wildtype	Ctrl	1848.75
Wildtype	Ctrl	1274.45
Wildtype	Ctrl	1357.99
Wildtype	Ctrl	1178.18
Wildtype	Ctrl	1620.28
Wildtype	Ctrl	2568.2
Wildtype	Ctrl	2078.89
Wildtype	Ctrl	2578.82
Wildtype	Ctrl	1523.29
Wildtype	Ctrl	2402.02
Wildtype	Ctrl	2143.87
Wildtype	Ctrl	955.148
Wildtype	Ctrl	1545.39
Wildtype	Ctrl	2296.03
Wildtype	Ctrl	2447.07
Wildtype	Ctrl	2049.74
Wildtype	Ctrl	1230.4
Wildtype	Ctrl	1192.38
Wildtype	Ctrl	1507.26
Wildtype	Ctrl	1689.38
Wildtype	Ctrl	2712.54
Wildtype	Ctrl	1763.78
Wildtype	Ctrl	2057.22
Wildtype	Ctrl	963.369
Wildtype	Ctrl	1573.03
Wildtype	Ctrl	2046.85
Wildtype	Ctrl	1654.56
Wildtype	Ctrl	1727.87
Wildtype	Ctrl	1171.22
Wildtype	Ctrl	2483.15
Wildtype	Ctrl	1217.43
Wildtype	Ctrl	1774.03
Wildtype	Ctrl	1726.76
Wildtype	Ctrl	1889.41
Wildtype	Ctrl	1940.63
Wildtype	Ctrl	2083.39
Wildtype	Ctrl	2893.98
Wildtype	Ctrl	2553.5
Wildtype	Ctrl	2032.73
Wildtype	Ctrl	1684.63
Wildtype	Ctrl	1846.4
Wildtype	Ctrl	1686.67
Wildtype	Ctrl	2881.39
Wildtype	Ctrl	1537.62
Wildtype	Ctrl	2350.03
Wildtype	Ctrl	2071.55
Wildtype	Ctrl	1592.97
Wildtype	Ctrl	2121.32
Wildtype	Ctrl	2323.45
Wildtype	Ctrl	1884.28
Wildtype	Ctrl	1966.46
Wildtype	Ctrl	2051.24
Wildtype	Ctrl	1870.25
Wildtype	Ctrl	2314.72
Wildtype	Ctrl	1601.91
Wildtype	Ctrl	1659.74
Wildtype	Ctrl	2142.84
Wildtype	Ctrl	1914.05
Wildtype	Ctrl	1849.62
Wildtype	Ctrl	2548.48
Wildtype	Ctrl	2409.71
Wildtype	Ctrl	2467.58
Wildtype	Ctrl	1852.3
Wildtype	Ctrl	1703.41
Wildtype	Ctrl	1851.26
Wildtype	Ctrl	2482.44
Wildtype	Ctrl	2941.95
Wildtype	Ctrl	1501.86
Wildtype	Ctrl	1778.9
Wildtype	Ctrl	1417.61
Wildtype	Ctrl	2339.44
Wildtype	Ctrl	2531.69
Wildtype	Ctrl	2151.87
Wildtype	Ctrl	2146.91
Wildtype	Ctrl	2126.7
Wildtype	Ctrl	1988.42
Wildtype	Ctrl	1888.49
Wildtype	Ctrl	1437.57
Wildtype	Ctrl	2395.21
Wildtype	Ctrl	2604.53
Wildtype	Ctrl	2116.81
Wildtype	Ctrl	1313.27
Wildtype	Ctrl	2451.69
Wildtype	Ctrl	2508.63
Wildtype	Ctrl	1249.99
Wildtype	Ctrl	2855.67
Wildtype	Ctrl	2665.47
Wildtype	Ctrl	3017.16
Wildtype	Ctrl	858.641
Wildtype	Ctrl	1783.35
Wildtype	Ctrl	1365.55
Wildtype	Ctrl	870.35
Wildtype	Ctrl	1915.14
Wildtype	Ctrl	1422.94
Wildtype	Ctrl	707.197
Wildtype	Ctrl	2160.13
Wildtype	Ctrl	2110.8
Wildtype	Ctrl	642.384
Wildtype	Ctrl	1268.68
Wildtype	Ctrl	2704.01
Wildtype	Ctrl	1954.52
Wildtype	Ctrl	818.24
Wildtype	Ctrl	1379.87
Wildtype	Ctrl	2276.16
Wildtype	Ctrl	2113.68
Wildtype	Ctrl	870.746
Wildtype	Ctrl	1090.66
Wildtype	Ctrl	2354.16
Wildtype	Ctrl	2051.39
Wildtype	Ctrl	2750.19
Wildtype	Ctrl	1966.46
Wildtype	Ctrl	1466.74
Wildtype	Ctrl	1021.86
Wildtype	Ctrl	1627.5
Wildtype	Ctrl	1145.57
Wildtype	Ctrl	2085.72
Wildtype	Ctrl	1660.26
Wildtype	Ctrl	851.525
Wildtype	Ctrl	1860.64
Wildtype	Ctrl	2107.19
Wildtype	Ctrl	830.363
Wildtype	Ctrl	932.168
Wildtype	Ctrl	2526.76
Wildtype	Ctrl	1019.83
Wildtype	Ctrl	2260.35
Wildtype	Ctrl	2186.91
Wildtype	Ctrl	1527.76
Wildtype	Ctrl	2048.49
Wildtype	Ctrl	2511.74
Wildtype	Ctrl	1402.13
Wildtype	Ctrl	1136.97
Wildtype	Ctrl	700.523
Wildtype	Ctrl	1247.41
Wildtype	Ctrl	1776.67
Wildtype	Ctrl	2156.18
Wildtype	Ctrl	2482.96
Wildtype	Ctrl	2667.32
Wildtype	Ctrl	1624.28
Wildtype	Ctrl	1714.49
Wildtype	Ctrl	2341.73
Wildtype	Ctrl	2383.05
Wildtype	Ctrl	2347.32
Wildtype	Ctrl	1976.55
Wildtype	Ctrl	1836.49
Wildtype	Ctrl	2141.88
Wildtype	Ctrl	1922.73
Wildtype	Ctrl	2117.36
Wildtype	Ctrl	1679.65
Wildtype	Ctrl	1828.95
Wildtype	Ctrl	1977.8
Wildtype	Ctrl	2429.31
Wildtype	Ctrl	2220.46
Wildtype	Ctrl	841.754
Wildtype	Ctrl	1486.37
Wildtype	Ctrl	1895.44
Wildtype	Ctrl	1977.27
Wildtype	Ctrl	1621.02
Wildtype	Ctrl	1333.06
Wildtype	Ctrl	1739.85
Wildtype	Ctrl	1611.03
Wildtype	Ctrl	1712.07
Wildtype	Ctrl	1861
Wildtype	Ctrl	1500.51
Wildtype	Ctrl	2006.25
Wildtype	Ctrl	2333.59
Wildtype	Ctrl	1921.34
Wildtype	Ctrl	1307.91
Wildtype	Ctrl	2072.65
Wildtype	Ctrl	2063.37
Wildtype	Ctrl	1785.77
Wildtype	Ctrl	1598.52
Wildtype	Ctrl	1707.24
Wildtype	Ctrl	1549.58
Wildtype	Ctrl	2303.86
Wildtype	Ctrl	1577.96
Wildtype	Ctrl	1395.53
Wildtype	Ctrl	1868.72
Wildtype	Ctrl	1448.52
Wildtype	Ctrl	1624.12
Wildtype	Ctrl	2126.73
Wildtype	Ctrl	1570.31
Wildtype	Ctrl	2131.98
Wildtype	Ctrl	1603.04
Wildtype	Ctrl	1593.43
Wildtype	Ctrl	1919.9
Wildtype	Ctrl	1383.19
Wildtype	Ctrl	1353.51
Wildtype	Ctrl	1998.9
Wildtype	Ctrl	1965.91
Wildtype	Ctrl	1551.82
Wildtype	Ctrl	1567.16
Wildtype	Ctrl	1675.59
Wildtype	Ctrl	2023.03
Wildtype	Ctrl	1956.27
Wildtype	Ctrl	1180.59
Wildtype	Ctrl	2193.07
Wildtype	Ctrl	1842.05
Wildtype	Ctrl	1402.93
Wildtype	Ctrl	1891.38
Wildtype	Ctrl	1876.68
Wildtype	Ctrl	1996.67
Wildtype	Ctrl	1714.98
Wildtype	Ctrl	2168
Wildtype	Ctrl	1395.46
Wildtype	Ctrl	1636.72
Wildtype	Ctrl	1733.52
Wildtype	Ctrl	1535.63
Wildtype	Ctrl	2001.83
Wildtype	Ctrl	1135.94
Wildtype	Ctrl	1985.09
Wildtype	Ctrl	1222.99
Wildtype	Ctrl	1217.45
Wildtype	Ctrl	1639.4
Wildtype	Ctrl	1454.16
Wildtype	Ctrl	1405.5
Wildtype	Ctrl	1974.03
Wildtype	Ctrl	2061.75
Wildtype	Ctrl	1846.67
Wildtype	Ctrl	1798.75
Wildtype	Ctrl	1751.36
Wildtype	Ctrl	1505.82
Wildtype	Ctrl	1712.36
Wildtype	Ctrl	2240.23
Wildtype	Ctrl	1309.41
Wildtype	Ctrl	963.555
Wildtype	Ctrl	1436.32
Wildtype	Ctrl	1211.42
Wildtype	Ctrl	2029.42
Wildtype	Ctrl	1864.64
Wildtype	Ctrl	1404.55
Wildtype	Ctrl	1583.71
Wildtype	Ctrl	1476.88
Wildtype	Ctrl	1581.31
Wildtype	Ctrl	1065.06
Wildtype	Ctrl	1686.24
Wildtype	Ctrl	2062.65
Wildtype	Ctrl	1104.16
Wildtype	Ctrl	2446.76
Wildtype	Ctrl	2394.79
Wildtype	Ctrl	1738.81
Wildtype	Ctrl	1424.2
Wildtype	Ctrl	1410.31
Wildtype	Ctrl	1752.89
Wildtype	Ctrl	1442.93
Wildtype	Ctrl	1337.93
Wildtype	Ctrl	1665.14
Wildtype	Ctrl	1323.55
Wildtype	Ctrl	1636.81
Wildtype	Ctrl	1502.74
Wildtype	Ctrl	1262.04
Wildtype	Ctrl	2215.4
Wildtype	Ctrl	2383.35
Wildtype	Ctrl	2035.2
Wildtype	Ctrl	1357.03
Wildtype	Ctrl	1393.44
Wildtype	Ctrl	1947.66
Wildtype	Ctrl	2390.53
Wildtype	Ctrl	1114.28
Wildtype	Ctrl	2273.05
Wildtype	Ctrl	1760.17
Wildtype	Ctrl	1333.07
Wildtype	Ctrl	1666.96
Wildtype	Ctrl	1559.13
Wildtype	Ctrl	1555.78
Wildtype	Ctrl	1133.25
Wildtype	Ctrl	1256.21
Wildtype	Ctrl	1372.65
Wildtype	Ctrl	1407.92
Wildtype	Ctrl	1815.91
Wildtype	Ctrl	1483.44
Wildtype	Ctrl	1076.06
Wildtype	Ctrl	1656.56
Wildtype	Ctrl	1583.01
Wildtype	Ctrl	1712.24
Wildtype	Ctrl	1982.26
Wildtype	Ctrl	1546.92
Wildtype	Ctrl	949.245
Wildtype	Ctrl	1090.64
Wildtype	Ctrl	1466.68
Wildtype	Ctrl	1311.92
Wildtype	Ctrl	1723.63
Wildtype	Ctrl	1298.1
Wildtype	Ctrl	1342.15
Wildtype	Ctrl	1345.67
Wildtype	Ctrl	1773.19
Wildtype	Ctrl	1540.18
Wildtype	Ctrl	1873.26
Wildtype	Ctrl	1364.27
Wildtype	Ctrl	1277.72
Wildtype	Ctrl	839.414
Wildtype	Ctrl	1615.97
Wildtype	Ctrl	1228.08
Wildtype	Ctrl	1378.35
Wildtype	Ctrl	1752.59
Wildtype	Ctrl	1405.38
Wildtype	Ctrl	1275.23
Wildtype	Ctrl	581.434
Wildtype	Ctrl	1486.21
Wildtype	Ctrl	1557.96
Wildtype	Ctrl	1565.79
Wildtype	Ctrl	1647.12
Wildtype	Ctrl	1034.14
Wildtype	Ctrl	1482.3
Wildtype	Ctrl	1655.7
Wildtype	Ctrl	1060.19
Wildtype	Ctrl	1529.68
Wildtype	Ctrl	1396.3
Wildtype	Ctrl	1637.57
Wildtype	Ctrl	1680.75
Wildtype	Ctrl	1674.94
Wildtype	Ctrl	2168.38
Wildtype	Ctrl	1533.16
Wildtype	Ctrl	1556.42
Wildtype	Ctrl	1542.05
Wildtype	Ctrl	1307.27
Wildtype	Ctrl	1372.76
Wildtype	Ctrl	1463.6
Wildtype	Ctrl	1590.84
Wildtype	Ctrl	1094.55
Wildtype	Ctrl	1071.77
Wildtype	Ctrl	1078.38
Wildtype	Ctrl	1642.25
Wildtype	Ctrl	322.797
Wildtype	Ctrl	1897.96
Wildtype	Ctrl	1434.87
Wildtype	Ctrl	852.249
Wildtype	Ctrl	1330.27
Wildtype	Ctrl	1593.77
Wildtype	Ctrl	996.478
Wildtype	Ctrl	1438.99
Wildtype	Ctrl	1655.96
Wildtype	Ctrl	1937.48
Wildtype	Ctrl	1886.83
Wildtype	Ctrl	1795.4
Wildtype	Ctrl	925.081
Wildtype	Ctrl	2176.61
Wildtype	Ctrl	2257.68
Wildtype	Ctrl	1674.88
Wildtype	Ctrl	1380.93
Wildtype	Ctrl	1548.16
Wildtype	Ctrl	1594.63
Wildtype	Ctrl	1923.12
Wildtype	Ctrl	2186.26
Wildtype	Ctrl	1211.33
Wildtype	Ctrl	1271.54
Wildtype	Ctrl	1198.97
Wildtype	Ctrl	812.792
Wildtype	Ctrl	726.81
Wildtype	Ctrl	1147.29
Wildtype	Ctrl	1700.07
Wildtype	Ctrl	1383.52
Wildtype	Ctrl	1948.52
Wildtype	Ctrl	1593.26
Wildtype	Ctrl	1716.84
Wildtype	Ctrl	1652.61
Wildtype	Ctrl	1252.98
Wildtype	Ctrl	2338.03
Wildtype	Ctrl	1052.59
Wildtype	Ctrl	1509.19
Wildtype	Ctrl	1427.67
Wildtype	Ctrl	1748.33
Wildtype	Ctrl	2636.84
Wildtype	Ctrl	2371.37
Wildtype	Ctrl	1180.59
Wildtype	Ctrl	1586.99
Wildtype	Ctrl	1815.8
Wildtype	Ctrl	1940.98
Wildtype	Ctrl	1433.79
Wildtype	Ctrl	1840.59
Wildtype	Ctrl	1887.43
Wildtype	Ctrl	2092.01
Wildtype	Ctrl	2550.17
Wildtype	Ctrl	2655.52
Wildtype	Ctrl	1915.24
Wildtype	Ctrl	3007.32
Wildtype	Ctrl	2017.78
Wildtype	Ctrl	2461.17
Wildtype	Ctrl	1643.64
Wildtype	Ctrl	2343.63
Wildtype	Ctrl	981.133
Wildtype	Ctrl	1327.77
Wildtype	Ctrl	2354.52
Wildtype	Ctrl	2216.63
Wildtype	Ctrl	2331.05
Wildtype	Ctrl	1166.72
Wildtype	Ctrl	2714.97
Wildtype	Ctrl	1894.51
Wildtype	Ctrl	2863.81
Wildtype	Ctrl	1968.71
Wildtype	Ctrl	1237.69
Wildtype	Ctrl	2189.68
Wildtype	Ctrl	2229.96
Wildtype	Ctrl	1390.3
Wildtype	Ctrl	1932.37
Wildtype	Ctrl	1840.56
Wildtype	Ctrl	2080.15
Wildtype	Ctrl	2067.11
Wildtype	Ctrl	1674.58
Wildtype	Ctrl	1611.11
Wildtype	Ctrl	1063.22
Wildtype	Ctrl	2630.87
Wildtype	Ctrl	709.62
Wildtype	Ctrl	696.511
Wildtype	Ctrl	1527.53
Wildtype	Ctrl	1909.06
Wildtype	Ctrl	1980.25
Wildtype	Ctrl	1942.95
Wildtype	Ctrl	1964.7
Wildtype	Ctrl	1832.61
Wildtype	Ctrl	2037.79
Wildtype	Ctrl	1161.66
Wildtype	Ctrl	2040.01
Wildtype	Ctrl	1742.28
Wildtype	Ctrl	2095.1
Wildtype	Ctrl	2549.58
Wildtype	Ctrl	1934.54
Wildtype	Ctrl	701.962
Wildtype	Ctrl	1322.25
Wildtype	Ctrl	777.98
Wildtype	Ctrl	782.543
Wildtype	Ctrl	774.771
Wildtype	Ctrl	1025.95
Wildtype	Ctrl	1926.26
Wildtype	Ctrl	2258.39
Wildtype	Ctrl	2781.36
Wildtype	Ctrl	699.619
Wildtype	Ctrl	1526.84
Wildtype	Ctrl	711.757
Wildtype	Ctrl	813.467
Wildtype	Ctrl	1091.01
Wildtype	Ctrl	618.041
Wildtype	Ctrl	1589.21
Wildtype	Ctrl	539.214
Wildtype	Ctrl	2061.11
Wildtype	Ctrl	1005.49
Wildtype	Ctrl	511.767
Wildtype	Ctrl	1077.02
Wildtype	Ctrl	1202.02
Wildtype	Ctrl	918.163
Wildtype	Ctrl	789.471
Wildtype	Ctrl	2350.68
Wildtype	Ctrl	630.976
Wildtype	Ctrl	2164.92
Wildtype	Ctrl	886.165
Wildtype	Ctrl	847.673
Wildtype	Ctrl	1216.18
Wildtype	Ctrl	1313.26
Wildtype	Ctrl	2231.75
Wildtype	Ctrl	2035.4
Wildtype	Ctrl	3325.71
Wildtype	Ctrl	1074.56
Wildtype	Ctrl	827.583
Wildtype	Ctrl	746.337
Wildtype	Ctrl	1850.08
Wildtype	Ctrl	1196.65
Wildtype	Ctrl	1667.77
Wildtype	Ctrl	882.461
Wildtype	Ctrl	1842.59
Wildtype	Ctrl	1234.41
Wildtype	Ctrl	2298.49
Wildtype	Ctrl	1838.7
Wildtype	Ctrl	1684.12
Wildtype	Ctrl	2771.26
Wildtype	Ctrl	1186.02
Wildtype	Ctrl	1146.49
Wildtype	Ctrl	840.827
Wildtype	Ctrl	1110.42
Wildtype	Ctrl	1253.08
Wildtype	Ctrl	2063.43
Wildtype	Ctrl	661.057
Wildtype	Ctrl	1039.74
Wildtype	Ctrl	1251.89
Wildtype	Ctrl	2009.82
Wildtype	Ctrl	2071.2
Wildtype	Ctrl	863.042
Wildtype	Ctrl	1425.26
Wildtype	Ctrl	1543.7
Wildtype	Ctrl	1370.59
Wildtype	Ctrl	2460.25
Wildtype	Ctrl	2053.14
Wildtype	Ctrl	1485.19
Wildtype	Ctrl	2010.4
Wildtype	Ctrl	2200.91
Wildtype	Ctrl	2113.52
Wildtype	Ctrl	1701.06
Wildtype	Ctrl	1469.68
Wildtype	Ctrl	1746.44
Wildtype	Ctrl	1785.81
Wildtype	Ctrl	2195.82
Wildtype	Ctrl	1254
Wildtype	Ctrl	1912.71
Wildtype	Ctrl	1595.47
Wildtype	Ctrl	1967.09
Wildtype	Ctrl	1436
Wildtype	Ctrl	1293.63
Wildtype	Ctrl	1401.65
Wildtype	Ctrl	1642.55
Wildtype	Ctrl	1728.1
Wildtype	Ctrl	1828.21
Wildtype	Ctrl	915.592
Wildtype	Ctrl	2026.23
Wildtype	Ctrl	1583.38
Wildtype	Ctrl	2735.95
Wildtype	Ctrl	2352.49
Wildtype	Ctrl	1568.13
Wildtype	Ctrl	2420.39
Wildtype	Ctrl	2066.69
Wildtype	Ctrl	1197.65
Wildtype	Ctrl	1457.76
Wildtype	Ctrl	1264.68
Wildtype	Ctrl	1771.95
Wildtype	Ctrl	1165.91
Wildtype	Ctrl	950.972
Wildtype	Ctrl	1210.8
Wildtype	Ctrl	1645.25
Wildtype	Ctrl	2815.97
Wildtype	Ctrl	1575.7
Wildtype	Ctrl	1585.1
Wildtype	Ctrl	1973.6
Wildtype	Ctrl	1310.17
Wildtype	Ctrl	884.733
Wildtype	Ctrl	1225.41
Wildtype	Ctrl	1446.84
Wildtype	Ctrl	1842.44
Wildtype	Ctrl	1069.82
Wildtype	Ctrl	2537.57
Wildtype	Ctrl	2052.94
Wildtype	Ctrl	1235.56
Wildtype	Ctrl	2574
Wildtype	Ctrl	1202.35
Wildtype	Ctrl	1316.5
Wildtype	Ctrl	2441.05
Wildtype	Ctrl	994.118
Wildtype	Ctrl	2316.59
Wildtype	Ctrl	1219.29
Wildtype	Ctrl	1407.66
Wildtype	Ctrl	2530.24
Wildtype	Ctrl	2237.11
Wildtype	Ctrl	1832.81
Wildtype	Ctrl	1657.39
Wildtype	Ctrl	1058.95
Wildtype	Ctrl	2162.16
Wildtype	Ctrl	1484.47
Wildtype	Ctrl	1490.92
Wildtype	Ctrl	1341.1
Wildtype	Ctrl	1504.09
Wildtype	Ctrl	1714.97
Wildtype	Ctrl	992.787
Wildtype	Ctrl	2333.85
Wildtype	Ctrl	1574.29
Wildtype	Ctrl	2245.98
Wildtype	Ctrl	845.398
Wildtype	Ctrl	889.813
Wildtype	Ctrl	2373.77
Wildtype	Ctrl	959.816
Wildtype	Ctrl	1336.87
Wildtype	Ctrl	800.29
Wildtype	Ctrl	1024.7
Wildtype	Ctrl	2507.22
Wildtype	Ctrl	1887.23
Wildtype	Ctrl	1801
Wildtype	Ctrl	1377.21
Wildtype	Ctrl	1267.81
Wildtype	Ctrl	1985.18
Wildtype	Ctrl	2051.69
Wildtype	Ctrl	578.662
Wildtype	Ctrl	1189.15
Wildtype	Ctrl	1114.85
Wildtype	Ctrl	1522.24
Wildtype	Ctrl	699.035
Wildtype	Ctrl	1185.72
Wildtype	Ctrl	2137.92
Wildtype	Ctrl	2163.84
Wildtype	Ctrl	1251.37
Wildtype	Ctrl	1094.38
Wildtype	Ctrl	1037.36
Wildtype	Ctrl	1751.08
Wildtype	Ctrl	1699.88
Wildtype	Ctrl	2641.65
Wildtype	Ctrl	2025.39
Wildtype	Ctrl	773.672
Wildtype	Ctrl	922.784
Wildtype	Ctrl	2522.31
Wildtype	Ctrl	1174
Wildtype	Ctrl	2687.46
Wildtype	Ctrl	754.966
Wildtype	Ctrl	2053.46
Wildtype	Ctrl	2813.39
Wildtype	Ctrl	2600.94
Wildtype	Ctrl	1329.58
Wildtype	Ctrl	739.107
Wildtype	Ctrl	2769.19
Wildtype	Ctrl	966.849
Wildtype	Ctrl	2143.17
Wildtype	Ctrl	1879.76
Wildtype	Ctrl	956.167
Wildtype	Ctrl	2247.67
Wildtype	Ctrl	1504.07
Wildtype	Ctrl	2010.98
Wildtype	Ctrl	749.254
Wildtype	Ctrl	759.382
Wildtype	Ctrl	2484.54
Wildtype	Ctrl	1902.66
Wildtype	Ctrl	2222.87
Wildtype	Ctrl	1605.88
Wildtype	Ctrl	690.07
Wildtype	Ctrl	1664.71
Wildtype	Ctrl	1876.18
Wildtype	Ctrl	1951.9
Wildtype	Ctrl	2413.2
Wildtype	Ctrl	2130.77
Wildtype	Ctrl	1231.09
Wildtype	Ctrl	1268
Wildtype	Ctrl	1895.75
Wildtype	Ctrl	698.34
Wildtype	Ctrl	689.901
[truncated: 17,056 more rows]
