# Supplementary material for: Disentangling the architectural and non-architectural functions of CTCF and cohesin in gene regulation
Source: Nat Genet. 2025 Nov 18;57(12):3137–51. doi: 10.1038/s41588-025-02404-x (PMC12695661; doi:10.1038/s41588-025-02404-x)
Supplement: Supplementary file 11 — Source data of Extended Data fig. 9b. [file 41588_2025_2404_MOESM11_ESM.txt]

Treatment	Replicates	Intensity.A488_bg.Mean..GFP	Intensity.A647_bg.Mean..ALFA
DMSO	1	102.262	428.183
DMSO	1	107.702	291.71
DMSO	1	130.155	345.609
DMSO	1	172.894	566.874
DMSO	1	105.973	308.938
DMSO	1	96.5801	314.948
DMSO	1	61.8225	201.768
DMSO	1	144.789	365.121
DMSO	1	93.0173	409.656
DMSO	1	108.438	468.506
DMSO	1	105.343	322.887
DMSO	1	106.073	355.395
DMSO	1	145.015	585.215
DMSO	1	83.0146	308.775
DMSO	1	112.325	287.925
DMSO	1	103.167	346.06
DMSO	1	127.262	384.206
DMSO	1	125.532	398.132
DMSO	1	86.0517	297.966
DMSO	1	140.359	325.215
DMSO	1	129.312	240.555
DMSO	1	106.714	329.286
DMSO	1	148.22	483.282
DMSO	1	142.773	465.961
DMSO	1	121.206	390.584
DMSO	1	154.726	520.885
DMSO	1	112.564	306.954
DMSO	1	126.787	317.629
DMSO	1	146.826	469.547
DMSO	1	126.549	396.582
DMSO	1	130.21	282.144
DMSO	1	108.841	347.72
DMSO	1	142.334	415.239
DMSO	1	111.444	337.331
DMSO	1	86.5925	105.633
DMSO	1	59.7381	195.43
DMSO	1	101.096	245.385
DMSO	1	125.845	385.536
DMSO	1	99.4421	358.003
DMSO	1	105.324	320.851
DMSO	1	95.0393	301.026
DMSO	1	90.7604	228.197
DMSO	1	105.238	373.332
DMSO	1	121.375	383.693
DMSO	1	119.903	436.251
DMSO	1	111.516	435.737
DMSO	1	120.36	321.814
DMSO	1	59.8263	189.371
DMSO	1	186.521	666.047
DMSO	1	158.51	378.127
DMSO	1	96.019	234.008
DMSO	1	149.178	434.113
DMSO	1	85.534	407.444
DMSO	1	90.7519	110.7
DMSO	1	95.6952	297.996
DMSO	1	121.625	311.449
DMSO	1	165.35	647.989
DMSO	1	94.5591	338.72
DMSO	1	85.8497	118.683
DMSO	1	73.025	194.575
DMSO	1	148.831	106.054
DMSO	1	97.3092	377.19
DMSO	1	111.848	290.26
DMSO	1	101.979	267.967
DMSO	1	128.408	383.703
DMSO	1	126.095	452.743
DMSO	1	70.1378	144.185
DMSO	1	79.9473	79.0268
DMSO	1	126.714	281.368
DMSO	1	91.5031	265.031
DMSO	1	89.203	260.293
DMSO	1	80.6903	259.897
DMSO	1	72.5675	249.475
DMSO	1	101.898	345.916
DMSO	1	98.443	234.802
DMSO	1	155.616	555.761
DMSO	1	58.0793	211.382
DMSO	1	105.335	560.128
DMSO	1	100.389	249.793
DMSO	1	97.8669	287.543
DMSO	1	135.655	439.069
DMSO	1	115.872	307.651
DMSO	1	75.9134	312.757
DMSO	1	54.373	173.802
DMSO	1	134.409	519.451
DMSO	1	88.7544	245.888
DMSO	1	99.9159	277.672
DMSO	1	80.5694	306.869
DMSO	1	139.742	657.116
DMSO	1	125.527	423.062
DMSO	1	96.8456	99.0336
DMSO	1	101.128	390.664
DMSO	1	110.738	106.735
DMSO	1	93.3738	283.055
DMSO	1	137.47	329.202
DMSO	1	84.0555	270.506
DMSO	1	93.0252	336.139
DMSO	1	88.3247	262.96
DMSO	1	162.282	562.076
DMSO	1	90.7933	290.996
DMSO	1	97.8609	355.44
DMSO	1	79.9117	301.542
DMSO	1	72.1616	269.336
DMSO	1	123.484	489.673
DMSO	1	78.7385	236.153
DMSO	1	105.628	391.953
DMSO	1	85.1702	226.496
DMSO	1	118.669	472.162
DMSO	1	108.306	328.729
DMSO	1	89.1105	269.864
DMSO	1	135.952	322.645
DMSO	1	120.93	108.784
DMSO	1	49.9528	113.426
DMSO	1	132.424	495.057
DMSO	1	132.184	478.929
DMSO	1	139.08	414.559
DMSO	1	115.452	351.433
DMSO	1	110.544	453.414
DMSO	1	118.165	362.902
DMSO	1	67.8317	149.3
DMSO	1	97.0134	270.326
DMSO	1	81.5367	197.844
DMSO	1	101.405	111.118
DMSO	1	93.8709	299.668
DMSO	1	133.583	351.59
DMSO	1	68.603	50.6335
DMSO	1	213.353	681.624
DMSO	1	216.37	819.739
DMSO	1	85.5656	416.033
DMSO	1	72.6724	238.207
DMSO	1	119.821	357.886
DMSO	1	85.0273	284.066
DMSO	1	88.5077	254.196
DMSO	1	140.185	428.571
DMSO	1	69.2784	282.587
DMSO	1	98.6624	218.75
DMSO	1	144.414	407.765
DMSO	1	77.8817	278.026
DMSO	1	116.741	288.825
DMSO	1	131.442	536.778
DMSO	1	100.691	381.561
DMSO	1	94.3826	332.422
DMSO	1	99.9164	349.892
DMSO	1	139.291	415.478
DMSO	1	91.7934	395.721
DMSO	1	89.6039	332.385
DMSO	1	110.815	347.622
DMSO	1	116.779	342.888
DMSO	1	87.45	307.939
DMSO	1	102.74	291.989
DMSO	1	182.348	463.846
DMSO	1	98.036	344.693
DMSO	1	87.7518	249.979
DMSO	1	106.363	307.308
DMSO	1	104.154	289.825
DMSO	1	101.338	311.972
DMSO	1	113.985	397.713
DMSO	1	121.053	522.127
DMSO	1	86.4565	289.487
DMSO	1	125.366	396.119
DMSO	1	113.489	297.425
DMSO	1	74.8595	239.332
DMSO	1	92.0872	263.87
DMSO	1	114.43	303.173
DMSO	1	58.945	190.153
DMSO	1	36.4795	97.5412
DMSO	1	81.7024	284.224
DMSO	1	120.719	499.367
DMSO	1	142.466	309.466
DMSO	1	104.988	333.251
DMSO	1	118.833	390.464
DMSO	1	110.171	418.917
DMSO	1	110.888	413.68
DMSO	1	90.3882	288.639
DMSO	1	117.841	297.619
DMSO	1	93.525	359.419
DMSO	1	154.592	418.704
DMSO	1	74.6874	286.899
DMSO	1	89.5616	305.017
DMSO	1	35.1009	121.935
DMSO	1	85.0736	242.166
DMSO	1	101.634	261.124
DMSO	1	70.3232	235.08
DMSO	1	78.8873	104.78
DMSO	1	135.581	324.617
DMSO	1	63.9509	175.348
DMSO	1	110.729	406.535
DMSO	1	105.055	337.812
DMSO	1	100.62	421.818
DMSO	1	92.0227	96.8734
DMSO	1	151.756	447.965
DMSO	1	124.475	436.155
DMSO	1	114.392	329.039
DMSO	1	82.3783	223.245
DMSO	1	103.259	117.872
DMSO	1	132.406	361.096
DMSO	1	143.144	418.608
DMSO	1	130.121	344.25
DMSO	1	70.9999	167.025
DMSO	1	95.4762	424.925
DMSO	1	86.8275	304.298
DMSO	1	79.0674	276.853
DMSO	1	141.142	437.756
DMSO	1	73.9312	198.617
DMSO	1	91.7361	399.03
DMSO	1	60.7048	154.344
DMSO	1	147.352	510.035
DMSO	1	100.076	340.969
DMSO	1	72.3726	275.289
DMSO	1	160.554	312.807
DMSO	1	108.014	329.535
DMSO	1	104.863	417.452
DMSO	1	167.615	408.739
DMSO	1	138.761	385.721
DMSO	1	122.734	449.11
DMSO	1	127.138	395.959
DMSO	1	103.341	271.45
DMSO	1	123.201	294.465
DMSO	1	134.876	463.479
DMSO	1	83.0539	97.6516
DMSO	1	97.7584	227.88
DMSO	1	209.764	716.141
DMSO	1	105.203	239.869
DMSO	1	84.5287	275.604
DMSO	1	72.322	373.034
DMSO	1	42.728	111.572
DMSO	1	108.863	693.79
DMSO	1	169.639	722.434
DMSO	1	140.967	460.36
DMSO	1	112.411	354.747
DMSO	1	44.1039	79.437
DMSO	1	141.99	522.526
DMSO	1	133.362	397.185
DMSO	1	88.2995	320.797
DMSO	1	36.0829	127.049
DMSO	1	124.551	370.352
DMSO	1	102.214	308.115
DMSO	1	159.863	481.737
DMSO	1	89.6662	200.651
DMSO	1	166.933	577.69
DMSO	1	149.447	126.024
DMSO	1	105.897	454.083
DMSO	1	159.796	361.332
DMSO	1	135.659	457.686
DMSO	1	138.749	731.617
DMSO	1	81.0194	285.833
DMSO	1	116.319	395.141
DMSO	1	131.325	357.509
DMSO	1	101.385	268.688
DMSO	1	132.018	511.707
DMSO	1	98.6821	348.928
DMSO	1	85.7764	184.676
DMSO	1	106.574	401.393
DMSO	1	90.543	323.65
DMSO	1	129.163	427
DMSO	1	96.7155	285.919
DMSO	1	113.25	433.046
DMSO	1	146.929	540.391
DMSO	1	110.967	307.451
DMSO	1	129.821	345.142
DMSO	1	130.628	368.993
DMSO	1	114.06	393.069
DMSO	1	145.751	636.252
DMSO	1	120.031	323.04
DMSO	1	36.1132	121.566
DMSO	1	87.6748	219.648
DMSO	1	111.777	395.539
DMSO	1	100.719	265.497
DMSO	1	160.974	466.528
DMSO	1	99.162	282.343
DMSO	1	56.9167	161.259
DMSO	1	84.5996	253.956
DMSO	1	130.561	281.657
DMSO	1	103.112	405.144
DMSO	1	127.955	467.657
DMSO	1	88.9339	252.341
DMSO	1	141.196	738.683
DMSO	1	144.69	581.41
DMSO	1	110.641	306.489
DMSO	1	108.055	514.069
DMSO	1	153.271	414.147
DMSO	1	104.528	366.076
DMSO	1	102.78	97.0454
DMSO	1	173.851	623.717
DMSO	1	84.2453	156.875
DMSO	1	94.4915	71.2154
DMSO	1	140.918	447.067
DMSO	1	121.14	380.043
DMSO	1	110.471	351.226
DMSO	1	92.7183	369.632
DMSO	1	134.775	282.43
DMSO	1	124.47	389.509
DMSO	1	101.768	409.896
DMSO	1	31.0749	32.0649
DMSO	1	125.268	308.538
DMSO	1	88.5616	239.745
DMSO	1	140.563	377.712
DMSO	1	63.3994	252.252
DMSO	1	101.462	297.737
DMSO	1	88.2066	287.989
DMSO	1	101.023	351.756
DMSO	1	122.658	216.866
DMSO	1	69.1511	351.911
DMSO	1	131.652	524.485
DMSO	1	86.0622	196.231
DMSO	1	115.859	206.306
DMSO	1	98.3248	286.65
DMSO	1	46.9686	139.689
DMSO	1	135.634	529.9
DMSO	1	46.6791	116.468
DMSO	1	129.803	467.08
DMSO	1	78.4953	252.121
DMSO	1	113.159	339.704
DMSO	1	94.7234	113.549
DMSO	1	93.2022	265.728
DMSO	1	146.687	375.519
DMSO	1	119.684	521.855
DMSO	1	76.0456	335.093
DMSO	1	73.681	85.2922
DMSO	1	131.437	429.057
DMSO	1	95.7924	266.539
DMSO	1	91.7488	228.013
DMSO	1	58.4975	190.869
DMSO	1	100.626	207.203
DMSO	1	100.941	330.159
DMSO	1	172.906	608.95
DMSO	1	54.5663	141.406
DMSO	1	156.395	645.798
DMSO	1	101.283	238.976
DMSO	1	100.88	284.024
DMSO	1	88.4472	369.192
DMSO	1	80.6493	322.825
DMSO	1	165.203	507.078
DMSO	1	68.7905	293.45
DMSO	1	111.181	467.617
DMSO	1	305.901	137.187
DMSO	1	182.572	593.47
DMSO	1	121.124	401.431
DMSO	1	85.1449	394.458
DMSO	1	138.995	560.688
DMSO	1	100.267	266.111
DMSO	1	157.813	535.018
DMSO	1	192.305	516.184
DMSO	1	193.558	638.087
DMSO	1	170.521	502.999
DMSO	1	103.222	376.653
DMSO	1	108.269	319.164
DMSO	1	115.566	291.465
DMSO	1	118.051	694.04
DMSO	1	157.336	577.582
DMSO	1	85.7539	220.783
DMSO	1	80.1726	344.127
DMSO	1	74.6317	241.472
DMSO	1	107.412	402.513
DMSO	1	124.22	392.944
DMSO	1	89.8457	268.778
DMSO	1	149.286	630.742
DMSO	1	133.944	441.772
DMSO	1	71.6729	204.131
DMSO	1	125.947	300.24
DMSO	1	128.845	329.984
DMSO	1	142.126	473.932
DMSO	1	148.813	639.564
DMSO	1	134.656	403.99
DMSO	1	112.067	107.634
DMSO	1	127.185	446.075
DMSO	1	114.018	352.966
DMSO	1	122.882	267.12
DMSO	1	71.1052	332.098
DMSO	1	117.523	420.288
DMSO	1	138.807	425.525
DMSO	1	90.2743	267.099
DMSO	1	149.235	354.571
DMSO	1	181.701	335.074
DMSO	1	80.2893	161.305
DMSO	1	98.7958	287.284
DMSO	1	81.5532	414.754
DMSO	1	121.563	252.654
DMSO	1	99.1266	244.527
DMSO	1	64.4613	132.938
DMSO	1	101.263	218.945
DMSO	1	91.1982	275.237
DMSO	1	117.329	274.808
DMSO	1	84.2268	273.914
DMSO	1	87.8109	306.984
DMSO	1	59.3346	150.715
DMSO	1	159.429	560.801
DMSO	1	97.9537	342.221
DMSO	1	47.8742	54.7678
DMSO	1	93.9695	277.691
DMSO	1	93.9206	315.989
DMSO	1	104.26	289.965
DMSO	1	113.087	464.786
DMSO	1	81.1248	213.11
DMSO	1	111.833	383.775
DMSO	1	96.846	300.327
DMSO	1	59.7057	235.306
DMSO	1	215.636	854.832
DMSO	1	66.9377	140.855
DMSO	1	50.5448	131.295
DMSO	1	139.335	373.973
DMSO	1	65.8227	209.845
DMSO	1	125.647	403.615
DMSO	1	129.832	557.554
DMSO	1	129.725	330.128
DMSO	1	129.598	425.175
DMSO	1	65.5332	218.885
DMSO	1	116.375	110.262
DMSO	1	106.99	438.003
DMSO	1	40.7741	73.8778
DMSO	1	119.718	323.554
DMSO	1	139.153	606.688
DMSO	1	123.557	499.082
DMSO	1	85.3719	293.242
DMSO	1	82.6072	109.692
DMSO	1	133.62	504.478
DMSO	1	74.1467	234.521
DMSO	1	128.378	454.243
DMSO	1	118.693	386.282
DMSO	1	129.094	432.234
DMSO	1	84.2689	200.952
DMSO	1	92.777	272.834
DMSO	1	123.6	336.923
DMSO	1	126.304	459.53
DMSO	1	106.269	391.371
DMSO	1	161.009	521.233
DMSO	1	105.425	207.908
DMSO	1	111.682	313.804
DMSO	1	113.089	388.05
DMSO	1	83.4441	247.025
DMSO	1	70.7473	250.551
DMSO	1	106.096	278.64
DMSO	1	151.477	554.258
DMSO	1	124.673	410.727
DMSO	1	114.522	378.241
DMSO	1	117.2	322.199
DMSO	1	98.6432	269.527
DMSO	1	79.2565	187.409
DMSO	1	93.3823	331.453
DMSO	1	72.2105	202.825
DMSO	1	93.9768	380.856
DMSO	1	92.6802	107.19
DMSO	1	148.603	411.228
DMSO	1	157.416	504.861
DMSO	1	118.367	451.623
DMSO	1	83.19	262.518
DMSO	1	72.0618	219.795
DMSO	1	128.048	385.698
DMSO	1	124.34	367.664
DMSO	1	243.609	793.924
DMSO	1	122.067	358.616
DMSO	1	109.843	324.706
DMSO	1	90.3383	325.329
DMSO	1	103.135	249.492
DMSO	1	96.141	397.18
DMSO	1	131.013	526.45
DMSO	1	67.612	269.665
DMSO	1	130.76	513.784
DMSO	1	112.941	306.739
DMSO	1	122.517	412.067
DMSO	1	97.2421	99.5324
DMSO	1	141.885	420.059
DMSO	1	105.153	419.597
DMSO	1	167.888	343.222
DMSO	1	97.3195	302.114
DMSO	1	74.7688	295.195
DMSO	1	142.253	485.44
DMSO	1	141.872	428.622
DMSO	1	120.053	470.454
DMSO	1	118.524	174.148
DMSO	1	83.2716	242.638
DMSO	1	101.758	305.215
DMSO	1	165.923	622.306
DMSO	1	116.322	366.282
DMSO	1	78.8885	286.329
DMSO	1	127.062	453.98
DMSO	1	99.856	107.961
DMSO	1	122.268	510.713
DMSO	1	85.8179	287.815
DMSO	1	69.0672	128.662
DMSO	1	134.039	271.2
DMSO	1	126.936	345.96
DMSO	1	29.3597	37.5526
DMSO	1	108.848	400.931
DMSO	1	98.4583	249.017
DMSO	1	87.1565	281.533
DMSO	1	122.77	452.502
DMSO	1	56.9605	131.652
DMSO	1	102.445	236.418
DMSO	1	109.495	464.408
DMSO	1	113.27	431.205
DMSO	1	219.894	826.695
DMSO	1	100.041	237.646
DMSO	1	93.0038	325.084
DMSO	1	133.111	363.967
DMSO	1	56.3241	123.163
DMSO	1	93.1795	103.598
DMSO	1	96.6514	192.161
DMSO	1	126.341	457.445
DMSO	1	92.4201	307.387
DMSO	1	73.9579	227.199
DMSO	1	84.0164	117.607
DMSO	1	165.025	613.859
DMSO	1	117.954	443.56
DMSO	1	174.349	553.486
DMSO	1	88.9502	286.081
DMSO	1	104.114	303.72
DMSO	1	75.1073	295.176
DMSO	1	75.8857	168.658
DMSO	1	97.0024	315.615
DMSO	1	73.7357	224.132
DMSO	1	108.75	449.204
DMSO	1	88.7263	306.266
DMSO	1	121.634	303.26
DMSO	1	137.888	395.752
DMSO	1	89.4125	301.696
DMSO	1	158.386	602.351
DMSO	1	123.588	374.315
DMSO	1	91.7198	402.255
DMSO	1	126.02	438.946
DMSO	1	133.475	661.042
DMSO	1	168.8	640.72
DMSO	1	137.345	185.219
DMSO	1	83.8087	159.408
DMSO	1	52.9815	181.835
DMSO	1	97.6136	270.075
DMSO	1	57.0798	225.551
DMSO	1	102.677	430.943
DMSO	1	42.8811	101.432
DMSO	1	113.891	235.902
DMSO	1	87.9932	280.279
DMSO	1	107.451	293.412
DMSO	1	108.954	388.75
DMSO	1	93.7264	424.725
DMSO	1	105.859	296.257
DMSO	1	118.076	590.156
DMSO	1	95.2062	503.421
DMSO	1	68.2459	316.991
DMSO	1	122.317	368.724
DMSO	1	104.501	375.812
DMSO	1	128.429	528.157
DMSO	1	148.463	440.339
DMSO	1	73.9485	303.911
DMSO	1	149.342	504.774
DMSO	1	130.586	355.817
DMSO	1	133.653	497.544
DMSO	1	98.9689	273.299
DMSO	1	76.4465	258.028
DMSO	1	154.209	459.474
DMSO	1	116.19	285.334
DMSO	1	105.633	578.033
DMSO	1	183.614	438.754
DMSO	1	119.977	274.735
DMSO	1	100.995	408.455
DMSO	1	123.994	455.612
DMSO	1	114.956	366.888
DMSO	1	128.268	379.95
DMSO	1	119.718	416.132
DMSO	1	92.8471	346.055
DMSO	1	200.399	699.293
DMSO	1	94.9001	335.933
DMSO	1	87.3945	234.011
DMSO	1	113.907	378.802
DMSO	1	112.718	261.001
DMSO	1	119.215	317.38
DMSO	1	97.912	275.962
DMSO	1	167.949	404.557
DMSO	1	123.24	384.212
DMSO	1	74.0479	250.421
DMSO	1	159.342	537.759
DMSO	1	133.05	371.969
DMSO	1	109.106	393.22
DMSO	1	122.526	400.763
DMSO	1	73.7373	210.624
DMSO	1	112.655	265.326
DMSO	1	78.7138	250.387
DMSO	1	99.2717	314.975
DMSO	1	121.717	298.202
DMSO	1	92.7177	391.449
DMSO	1	153.539	683.422
DMSO	1	136.533	439.074
DMSO	1	178.233	426.026
DMSO	1	88.6049	238.816
DMSO	1	124.149	340.462
DMSO	1	104.086	432.795
DMSO	1	131.051	374.835
DMSO	1	88.8362	93.4652
DMSO	1	123.323	469.456
DMSO	1	103.883	323.777
DMSO	1	122.805	91.5693
DMSO	1	41.5387	185.283
DMSO	1	84.6665	272.412
DMSO	1	135.536	450.15
DMSO	1	100.218	381.551
DMSO	1	129.165	439.583
DMSO	1	153.991	542.293
DMSO	1	118.059	375.866
DMSO	1	109.232	288.327
DMSO	1	99.7635	89.7176
DMSO	1	118.41	364.954
DMSO	1	185.106	808.841
DMSO	1	80.3574	195.566
DMSO	1	76.5418	238.393
DMSO	1	89.6591	381.757
DMSO	1	84.2626	249.936
DMSO	1	96.2707	210.183
DMSO	1	79.963	263.515
DMSO	1	124.728	320.714
DMSO	1	104.048	369.045
DMSO	1	111.171	271.14
DMSO	1	96.5238	301.362
DMSO	1	101.118	144.16
DMSO	1	246.342	845.635
DMSO	1	131.129	342.149
DMSO	1	89.4849	244.88
DMSO	1	118.702	439.899
DMSO	1	156.203	594.639
DMSO	1	67.1153	371.241
DMSO	1	122.19	379.291
DMSO	1	103.01	365.448
DMSO	1	92.1088	503.902
DMSO	1	157.558	536.035
DMSO	1	114.479	423.904
DMSO	1	66.1763	105.198
DMSO	1	116.923	257.306
DMSO	1	129.16	615.229
DMSO	1	135.199	529.949
DMSO	1	152.934	557.117
DMSO	1	82.0996	181.013
DMSO	1	93.9995	387.658
DMSO	1	96.302	300.173
DMSO	1	119.774	287.371
DMSO	1	79.2847	278.26
DMSO	1	103.857	304.023
DMSO	1	131.407	410.493
DMSO	1	133.695	470.387
DMSO	1	150.557	607.29
DMSO	1	79.4943	314.581
DMSO	1	142.685	485.892
DMSO	1	74.4122	220.953
DMSO	1	98.3254	277.992
DMSO	1	155.317	584.561
DMSO	1	110.954	331.055
DMSO	1	158.082	564.531
DMSO	1	176.626	342.664
DMSO	1	56.874	142.459
DMSO	1	101.463	405.478
DMSO	1	99.5633	351.818
DMSO	1	104.81	473.972
DMSO	1	171.76	547.34
DMSO	1	103.441	312.25
DMSO	1	165.583	610.51
DMSO	1	275.727	750.226
DMSO	1	152.96	481.788
DMSO	1	86.9475	335.095
DMSO	1	139.901	423.419
DMSO	1	99.7029	357.793
DMSO	1	140.049	384.606
DMSO	1	118.286	380.714
DMSO	1	79.8415	272.122
DMSO	1	126.095	588.528
DMSO	1	99.7574	462.229
DMSO	1	127.165	403.736
DMSO	1	100.274	287.044
DMSO	1	86.5729	242.509
DMSO	1	137.549	554.791
DMSO	1	101.047	358.357
DMSO	1	63.8612	224.209
DMSO	1	73.474	271.72
DMSO	1	180.729	574.812
DMSO	1	116.005	390.439
DMSO	1	56.5912	177.067
DMSO	1	89.3831	273.391
DMSO	1	99.4355	310.958
DMSO	1	103.676	316.128
DMSO	1	169.315	399.76
DMSO	1	94.1457	274.576
DMSO	1	78.8461	276.543
DMSO	1	84.3979	299.638
DMSO	1	93.6869	327.807
DMSO	1	106.559	354.022
DMSO	1	162.368	681.672
DMSO	1	130.28	498.888
DMSO	1	109.838	334.05
DMSO	1	67.0385	171.598
DMSO	1	89.4882	96.7793
DMSO	1	65.2568	172.832
DMSO	1	81.6934	138.892
DMSO	1	145.943	465.287
DMSO	1	115.673	352.829
DMSO	1	151.894	428.269
DMSO	1	91.3251	112.408
DMSO	1	95.0685	248.277
DMSO	1	100.183	260.258
DMSO	1	66.5596	110.595
DMSO	1	138.213	523.791
DMSO	1	151.442	440.541
DMSO	1	129.148	430.627
DMSO	1	101.159	401.217
DMSO	1	183.798	452.508
DMSO	1	95.7909	336.89
DMSO	1	68.6907	283.587
DMSO	1	59.5199	199.039
DMSO	1	150.15	362.033
DMSO	1	131.652	410.278
DMSO	1	83.3017	194.796
DMSO	1	87.9598	235.472
DMSO	1	133.7	443.156
DMSO	1	56.4425	108.8
DMSO	1	84.9985	109.921
DMSO	1	121.325	339.525
DMSO	1	106.378	351.487
DMSO	1	137.761	376.264
DMSO	1	91.2617	228.141
DMSO	1	65.0415	169.243
DMSO	1	110.49	398.627
DMSO	1	242.105	768.328
DMSO	1	104.852	319.978
DMSO	1	146.144	498.758
DMSO	1	114.89	306.586
DMSO	1	114.871	275.29
DMSO	1	97.612	104.171
DMSO	1	112.065	462.291
DMSO	1	91.171	296.425
DMSO	1	82.4905	266.468
DMSO	1	110.446	396.087
DMSO	1	129.714	432.656
DMSO	1	73.5665	214.651
DMSO	1	122.872	477.316
DMSO	1	80.7199	226.556
DMSO	1	65.4242	207.828
DMSO	1	110.58	70.1249
DMSO	1	66.7607	217.815
DMSO	1	128.069	327.594
DMSO	1	97.5404	314.225
DMSO	1	103.12	347.489
DMSO	1	88.582	226.968
DMSO	1	77.3867	314.277
DMSO	1	53.8659	157.708
DMSO	1	135.932	394.116
DMSO	1	126.912	475.436
DMSO	1	109.08	458.438
DMSO	1	110.279	242.993
DMSO	1	73.5245	196.42
DMSO	1	66.5823	168.528
DMSO	1	110.322	422.453
DMSO	1	137.557	403.405
DMSO	1	108.516	337.055
DMSO	1	136.127	513.669
DMSO	1	99.0707	246.698
DMSO	1	81.3264	239.511
DMSO	1	120.157	435.293
DMSO	1	177.119	652.656
DMSO	1	90.9982	216.15
DMSO	1	80.2385	216.211
DMSO	1	115.901	310.811
DMSO	1	119.308	99.1001
DMSO	1	108.51	344.917
DMSO	1	79.5173	108.159
DMSO	1	109.565	295.29
DMSO	1	177.064	475.342
DMSO	1	116.09	283.468
DMSO	1	89.312	260.799
DMSO	1	137.24	387.689
DMSO	1	103.921	297.685
DMSO	1	99.8938	293.664
DMSO	1	113.793	483.686
DMSO	1	130.864	387.14
DMSO	1	60.4258	226.268
DMSO	1	137.566	377.219
DMSO	1	146.062	476.589
DMSO	1	165.712	841.844
DMSO	1	85.0461	259.671
DMSO	1	108.01	347.364
DMSO	1	58.4967	181.584
DMSO	1	76.5451	225.505
DMSO	1	154.438	642.002
DMSO	1	46.8475	129.899
DMSO	1	100.225	416.259
DMSO	1	164.56	486.508
DMSO	1	69.1864	292.971
DMSO	1	137.492	140.876
DMSO	1	107.577	298.582
DMSO	1	49.0454	191.84
DMSO	1	90.4883	224.923
DMSO	1	195.221	415.12
DMSO	1	104.902	391.267
DMSO	1	100.507	276.773
DMSO	1	134.295	483.488
DMSO	1	150.987	471.05
DMSO	1	71.6872	348.474
DMSO	1	88.0213	337.283
DMSO	1	96.1871	311.718
DMSO	1	148.891	573.548
DMSO	1	137.942	546.426
DMSO	1	133.883	580.283
DMSO	1	76.4449	183.113
DMSO	1	90.9713	386.031
DMSO	1	105.496	74.5932
DMSO	1	60.8387	222.604
DMSO	1	64.2594	270.563
DMSO	1	87.2404	217.883
DMSO	1	170.831	627.493
DMSO	1	92.427	290.168
DMSO	1	117.48	364.308
DMSO	1	55.4122	171.487
DMSO	1	98.1434	321.804
DMSO	1	93.2195	298.101
DMSO	1	168.922	581.416
DMSO	1	78.8668	268.836
DMSO	1	95.6921	333.102
DMSO	1	104.053	222.113
DMSO	1	106.081	319.627
DMSO	1	43.3375	130.442
DMSO	1	65.1342	375.708
DMSO	1	93.3357	337.635
DMSO	1	77.5081	264.97
DMSO	1	78.6749	182.884
DMSO	1	95.7119	306.081
DMSO	1	131.27	276.226
DMSO	1	33.258	82.9784
DMSO	1	136.16	282.485
DMSO	1	126.05	364.581
DMSO	1	97.0583	285.614
DMSO	1	119.276	390.918
DMSO	1	38.6576	111.518
DMSO	1	113.381	315.379
DMSO	1	163.434	483.708
DMSO	1	110.982	348.576
DMSO	1	77.9757	267.562
DMSO	1	74.3332	272.964
DMSO	1	57.2274	180.345
DMSO	1	146.501	568.523
DMSO	1	93.8324	424.434
DMSO	1	80.4911	208.304
DMSO	1	124.366	440.537
DMSO	1	110.873	331.769
DMSO	1	88.7126	335.033
DMSO	1	101.167	446.756
DMSO	1	119.328	348.348
DMSO	1	70.3141	245.043
DMSO	1	124.409	455.518
DMSO	1	120.141	339.896
DMSO	1	131.66	606.052
DMSO	1	63.8184	239.495
DMSO	1	70.5269	281.879
DMSO	1	144.362	409.286
DMSO	1	114.62	362.243
DMSO	1	91.3064	265.074
DMSO	1	94.0102	226.262
DMSO	1	101.517	295.583
DMSO	1	45.6713	120.557
DMSO	1	151.394	635.181
DMSO	1	96.3414	264.135
DMSO	1	44.2098	99.6794
DMSO	1	104.634	239.883
DMSO	1	94.0702	249.728
DMSO	1	90.1068	355.241
DMSO	1	67.1829	119.948
DMSO	1	69.0976	122.905
DMSO	1	91.1793	257.785
DMSO	1	78.8016	323.29
DMSO	1	98.4958	459.362
DMSO	1	84.3488	216.344
DMSO	1	73.6727	184.59
DMSO	1	121.736	381.278
DMSO	1	169.099	431.51
DMSO	1	103.921	284.903
DMSO	1	62.4705	264.33
DMSO	1	110.46	302.631
DMSO	1	68.9881	323.953
DMSO	1	114.658	377.511
DMSO	1	145.382	420.596
DMSO	1	81.7324	233.237
DMSO	1	126.071	376.527
DMSO	1	124.943	384.618
DMSO	1	152.623	358.31
DMSO	1	120.929	517.899
DMSO	1	83.5276	292.114
DMSO	1	101.528	285.145
DMSO	1	77.0473	220.483
DMSO	1	135.705	371.572
DMSO	1	116.793	377.222
DMSO	1	90.0836	325.214
DMSO	1	91.5593	248.536
DMSO	1	95.4554	230.884
DMSO	1	88.8569	320.134
DMSO	1	103.09	262.123
DMSO	1	100.522	416.471
DMSO	1	140.202	438.472
DMSO	1	105.395	254.086
DMSO	1	207.925	360.509
DMSO	1	52.6875	193.705
DMSO	1	43.0302	117.636
DMSO	1	90.1676	262.372
DMSO	1	87.6084	249.999
DMSO	1	112.812	348.592
DMSO	1	159.71	382.486
DMSO	1	126.826	387.563
DMSO	1	90.9479	333.015
DMSO	1	87.7158	162.557
DMSO	1	124.723	271.778
DMSO	1	103.918	262.525
DMSO	1	73.809	458.562
DMSO	1	111.684	333.604
DMSO	1	81.146	217.097
DMSO	1	106.583	465.985
DMSO	1	102.308	375.657
DMSO	1	94.9811	429.738
DMSO	1	88.7929	326.257
DMSO	1	112.307	412.292
DMSO	1	164.605	677.166
DMSO	1	169.77	290.96
DMSO	1	53.6329	51.8536
DMSO	1	124.434	503.29
DMSO	1	136.566	527.927
DMSO	1	118.099	434.9
DMSO	1	103.356	316.454
DMSO	1	123.584	430.242
DMSO	1	128.94	476.638
DMSO	1	101.929	402.964
DMSO	1	73.5181	177.024
DMSO	1	104.662	265.496
DMSO	1	104.336	280.915
DMSO	1	135.79	470.636
DMSO	1	132.854	531.368
DMSO	1	188.955	414.593
DMSO	1	114.296	245.476
DMSO	1	98.5237	395.591
DMSO	1	166.382	465.447
DMSO	1	70.5944	196.932
DMSO	1	50.8281	132.196
DMSO	1	184.238	764.228
DMSO	1	130.242	138.817
DMSO	1	109.203	307.826
DMSO	1	91.364	280.873
DMSO	1	129.22	601.114
DMSO	1	101.827	435.924
DMSO	1	84.0204	330.606
DMSO	1	132.883	440.784
DMSO	1	156.805	412.66
DMSO	1	122.432	303.751
DMSO	1	109.433	327.086
DMSO	1	83.22	244.564
DMSO	1	126.395	476.909
DMSO	1	88.61	247.665
DMSO	1	137.876	458.361
DMSO	1	99.3306	375.04
DMSO	1	105.372	267.582
DMSO	1	100.83	347.354
DMSO	1	270.349	160.909
DMSO	1	80.3165	273.213
DMSO	1	90.5352	274.272
DMSO	1	139.818	460.51
DMSO	1	117.878	390.917
DMSO	1	110.538	376.918
DMSO	1	94.604	306.935
DMSO	1	114.671	428.657
DMSO	1	112.042	321.693
DMSO	1	99.761	338.781
DMSO	1	87.0137	268.896
DMSO	1	118.442	375.81
DMSO	1	157.762	508.039
DMSO	1	95.0635	280.493
DMSO	1	124.81	531.751
DMSO	1	114.81	276.339
DMSO	1	122.674	267.618
DMSO	1	55.3835	228.968
DMSO	1	112.084	352.98
DMSO	1	94.3537	337.24
DMSO	1	99.6715	324.453
DMSO	1	94.4772	224.636
DMSO	1	135.731	417.243
DMSO	1	96.3626	275.148
DMSO	1	155.299	643.615
DMSO	1	100.205	424.186
DMSO	1	88.9152	337.997
DMSO	1	115.37	278.335
DMSO	1	150.755	148.152
DMSO	1	106.806	340.703
DMSO	1	164.339	699.258
DMSO	1	106.416	447.923
DMSO	1	122.926	434.778
DMSO	1	115.671	343.847
DMSO	1	58.1546	252.322
DMSO	1	88.6289	124.892
DMSO	1	91.9416	242.655
DMSO	1	155.565	506.421
DMSO	1	111.903	368.799
DMSO	1	78.348	203.768
DMSO	1	46.4328	119.974
DMSO	1	103.683	258.576
DMSO	1	114.568	375.032
DMSO	1	151.36	470.291
DMSO	1	167.083	453.947
DMSO	1	146.834	423.16
DMSO	1	125.568	468.963
DMSO	1	107.992	378.877
DMSO	1	60.5962	240.016
DMSO	1	88.9651	286.007
DMSO	2	150.101	131.758
DMSO	2	146.821	455.7
DMSO	2	147.592	386.611
DMSO	2	81.5626	319.116
DMSO	2	157.311	500.434
DMSO	2	140.52	504.815
DMSO	2	112.834	328.564
DMSO	2	165.479	527.175
DMSO	2	121.701	369.551
DMSO	2	171.708	417.23
DMSO	2	108.483	293.877
DMSO	2	88.1483	356.918
DMSO	2	132.118	338.108
DMSO	2	104.691	145.06
DMSO	2	128.832	294.267
DMSO	2	123.389	486.944
DMSO	2	58.0481	185.767
DMSO	2	118.649	348.611
DMSO	2	122.573	475.06
DMSO	2	202.875	594.02
DMSO	2	129.207	476.077
DMSO	2	106.542	276.788
DMSO	2	75.8012	321.356
DMSO	2	90.7576	287.931
DMSO	2	107.862	391.176
DMSO	2	113.242	101.792
DMSO	2	116.498	440.111
DMSO	2	94.1542	322.669
DMSO	2	60.5588	171.269
DMSO	2	147.356	333.98
DMSO	2	135.823	195.049
DMSO	2	155.335	459.342
DMSO	2	150.22	359.855
DMSO	2	76.8691	291.682
DMSO	2	116.861	392.011
DMSO	2	124.622	369.796
DMSO	2	137.127	343.685
DMSO	2	124.539	369.704
DMSO	2	153.077	338.03
DMSO	2	167.364	524.584
DMSO	2	106.015	228.354
DMSO	2	101.864	271.111
DMSO	2	108.03	342.05
DMSO	2	98.3433	266.538
DMSO	2	131.877	316.914
DMSO	2	139.005	337.15
DMSO	2	150.778	145.585
DMSO	2	121.27	254.99
DMSO	2	139.41	372.425
DMSO	2	128.021	307.377
DMSO	2	125.263	372.147
DMSO	2	94.6741	287.253
DMSO	2	113.219	347.393
DMSO	2	129.345	350.201
DMSO	2	78.6412	221.042
DMSO	2	135.642	329.975
DMSO	2	132.319	135.226
DMSO	2	130.17	505.909
DMSO	2	98.9311	357.555
DMSO	2	77.5016	216.132
DMSO	2	125.605	359.617
DMSO	2	149.853	622.467
DMSO	2	121.248	256.518
DMSO	2	98.5989	343.271
DMSO	2	149.631	341.355
DMSO	2	120.627	399.993
DMSO	2	88.13	209.689
DMSO	2	74.2667	266.947
DMSO	2	139.296	409.665
DMSO	2	116.46	320.925
DMSO	2	99.0053	295.139
DMSO	2	151.021	142.159
DMSO	2	76.1774	181.749
DMSO	2	125.054	432.643
DMSO	2	117.608	355.699
DMSO	2	164.867	374.827
DMSO	2	167.474	474.976
DMSO	2	128.104	439.277
DMSO	2	87.8622	278.876
DMSO	2	77.9163	166.055
DMSO	2	183.467	616.64
DMSO	2	152.405	450.037
DMSO	2	103.121	318.254
DMSO	2	169.764	458.049
DMSO	2	83.4664	223.047
DMSO	2	216.384	781.747
DMSO	2	79.0563	211.066
DMSO	2	140.93	289.137
DMSO	2	115.63	356.953
DMSO	2	97.0109	337.538
DMSO	2	119.535	323.338
DMSO	2	190.162	414.361
DMSO	2	132.686	381.48
DMSO	2	44.5001	125.818
DMSO	2	121.978	123.139
DMSO	2	131.074	328.826
DMSO	2	99.5391	334.497
DMSO	2	103.245	345.781
DMSO	2	103.484	298.961
DMSO	2	99.726	215.108
DMSO	2	91.2739	252.402
DMSO	2	147.374	613.176
DMSO	2	133.442	326.502
DMSO	2	104.578	287.332
DMSO	2	103.876	287.795
DMSO	2	103.514	323.044
DMSO	2	149.892	416.41
DMSO	2	94.7034	365.921
DMSO	2	113.961	372.523
DMSO	2	99.7339	237.11
DMSO	2	97.6039	327.42
DMSO	2	145.379	501.945
DMSO	2	122.894	368.969
DMSO	2	100.601	178.209
DMSO	2	125.418	289.836
DMSO	2	108.592	476.818
DMSO	2	111.716	349.615
DMSO	2	151.889	538.183
DMSO	2	161.44	345.956
DMSO	2	104.096	265.159
DMSO	2	143.113	513.774
DMSO	2	120.059	404.947
DMSO	2	91.8476	279.653
DMSO	2	131.777	400.242
DMSO	2	159.28	468.058
DMSO	2	160.778	501.242
DMSO	2	126.123	345.545
DMSO	2	89.7356	220.319
DMSO	2	90.717	208.997
DMSO	2	108.47	346.866
DMSO	2	159.755	530.662
DMSO	2	162.103	584.739
DMSO	2	133.768	375.436
DMSO	2	135.955	367.383
DMSO	2	149.126	485.626
DMSO	2	163.83	622.282
DMSO	2	105.129	273.133
DMSO	2	133.516	401.821
DMSO	2	126.526	381.941
DMSO	2	125.305	341.229
DMSO	2	180.746	538.215
DMSO	2	134.468	434.491
DMSO	2	119.921	378.256
DMSO	2	100.674	94.5045
DMSO	2	117.71	358.817
DMSO	2	91.5713	182.301
DMSO	2	188.009	429.665
DMSO	2	79.0875	232.686
DMSO	2	119.255	319.144
DMSO	2	73.4614	193.889
DMSO	2	110.046	111.909
DMSO	2	100.815	319.519
DMSO	2	137.973	420.717
DMSO	2	133.616	308.992
DMSO	2	87.2904	244.612
DMSO	2	146.896	488.867
DMSO	2	144.831	528.775
DMSO	2	79.3783	197.036
DMSO	2	110.667	320.691
DMSO	2	148.935	360.527
DMSO	2	153.512	467.924
DMSO	2	104.514	399.11
DMSO	2	136.53	114.534
DMSO	2	131.305	403.431
DMSO	2	133.91	441.349
DMSO	2	94.4616	197.376
DMSO	2	86.1238	211.032
DMSO	2	69.674	291.988
DMSO	2	180.356	547.175
DMSO	2	137.693	116.207
DMSO	2	145.018	418.965
DMSO	2	183.683	698.598
DMSO	2	49.723	58.2827
DMSO	2	122.982	170.573
DMSO	2	169.051	512.817
DMSO	2	104.061	325.515
DMSO	2	118.117	385.884
DMSO	2	126.49	294.435
DMSO	2	106.165	439.567
DMSO	2	139.063	393.075
DMSO	2	125.338	226.235
DMSO	2	148.143	383.964
DMSO	2	127.317	588.066
DMSO	2	147.441	367.401
DMSO	2	126.586	279.377
DMSO	2	137.407	623.461
DMSO	2	134.549	428.065
DMSO	2	155.32	434.807
DMSO	2	130.958	557.007
DMSO	2	115.743	333.818
DMSO	2	120.416	285.52
DMSO	2	138.622	318.102
DMSO	2	129.901	109.315
DMSO	2	125.384	469.826
DMSO	2	159.127	444.931
DMSO	2	83.3165	191.899
DMSO	2	109.085	321.059
DMSO	2	125.381	413.084
DMSO	2	113.762	359.225
DMSO	2	153.283	464.906
DMSO	2	108.892	355.26
DMSO	2	173.791	512.307
DMSO	2	106.474	288.777
DMSO	2	127.064	309.28
DMSO	2	151.862	515.995
DMSO	2	75.7842	129.816
DMSO	2	101.737	275.303
DMSO	2	94.6826	242.538
DMSO	2	128.045	599.498
DMSO	2	78.454	203.245
DMSO	2	143.323	667.318
DMSO	2	117.268	374.116
DMSO	2	89.65	86.301
DMSO	2	130.775	395.293
DMSO	2	124.591	296.203
DMSO	2	102.776	335.755
DMSO	2	184.895	176.725
DMSO	2	157.942	578.537
DMSO	2	164.924	602.396
DMSO	2	73.5162	256.65
DMSO	2	72.9881	206.048
DMSO	2	78.6733	231.593
DMSO	2	136.774	453.877
DMSO	2	145.139	513.977
DMSO	2	141.051	454.597
DMSO	2	112.666	290.929
DMSO	2	98.2925	288.749
DMSO	2	141.636	270.696
DMSO	2	125.224	469.735
DMSO	2	150.924	458.649
DMSO	2	142.618	499.62
DMSO	2	115.485	325.281
DMSO	2	107.746	325.728
DMSO	2	191.208	728.71
DMSO	2	109.221	369.781
DMSO	2	87.3842	161.808
DMSO	2	156.808	575.62
DMSO	2	86.5191	143.365
DMSO	2	146.364	495.313
DMSO	2	170.967	561.373
DMSO	2	113.932	329.966
DMSO	2	141.547	404.278
DMSO	2	132.557	390.774
DMSO	2	117.713	428.299
DMSO	2	34.3403	117.541
DMSO	2	176.733	664.441
DMSO	2	120.671	311.252
DMSO	2	107.605	408.709
DMSO	2	86.7112	244.012
DMSO	2	177.856	593.593
DMSO	2	154.706	431.046
DMSO	2	71.8458	94.4869
DMSO	2	106.337	454.86
DMSO	2	90.1033	228.683
DMSO	2	103.641	323.399
DMSO	2	93.811	189.723
DMSO	2	120	348.406
DMSO	2	98.5287	247.301
DMSO	2	109.701	265.436
DMSO	2	138.959	107.812
DMSO	2	126.313	467.177
DMSO	2	150.351	436.352
DMSO	2	110.883	337.093
DMSO	2	49.4444	99.4683
DMSO	2	102.007	420.498
DMSO	2	148.893	354.204
DMSO	2	108.909	427.634
DMSO	2	128.677	348.417
DMSO	2	167.056	532.869
DMSO	2	81.1831	180.243
DMSO	2	112.439	259.09
DMSO	2	150.722	463.687
DMSO	2	97.9726	280.687
DMSO	2	234.899	499.503
DMSO	2	137.137	373.972
DMSO	2	126.55	435.348
DMSO	2	73.7162	178.033
DMSO	2	122.292	401.424
DMSO	2	147.763	451.696
DMSO	2	101.927	285.722
DMSO	2	125.156	357.727
DMSO	2	112.472	280.793
DMSO	2	139.108	127.077
DMSO	2	70.0465	76.8122
DMSO	2	72.9605	261.047
DMSO	2	78.0673	244.376
DMSO	2	158.202	355.8
DMSO	2	109.579	208.098
DMSO	2	120.802	388.831
DMSO	2	166.121	347.991
DMSO	2	129.842	338.784
DMSO	2	150.613	521.704
DMSO	2	130.967	411.548
DMSO	2	94.8116	294.233
DMSO	2	109.68	397.887
DMSO	2	114.583	253.107
DMSO	2	93.9614	249.785
DMSO	2	151.117	336.18
DMSO	2	107.056	138.091
DMSO	2	92.3468	235.634
DMSO	2	161.019	379.472
DMSO	2	136.25	401.016
DMSO	2	114.699	310.888
DMSO	2	119.35	485.504
DMSO	2	83.7474	238.717
DMSO	2	150.014	465.632
DMSO	2	103.69	211.505
DMSO	2	201.849	495.834
DMSO	2	62.1985	182.549
DMSO	2	94.3502	424.886
DMSO	2	81.6276	332.255
DMSO	2	104.976	368.215
DMSO	2	150.512	461.288
DMSO	2	152.774	427.23
DMSO	2	96.2316	278.078
DMSO	2	76.1629	279.059
DMSO	2	101.109	255.281
DMSO	2	164.309	374.669
DMSO	2	126.384	437.38
DMSO	2	123.441	393.258
DMSO	2	124.337	404.871
DMSO	2	124.448	237.749
DMSO	2	43.3073	81.835
DMSO	2	96.6674	213.935
DMSO	2	145.572	348.528
DMSO	2	87.9411	398.238
DMSO	2	123.397	424.401
DMSO	2	80.5187	205.599
DMSO	2	100.305	199.188
DMSO	2	141.007	277.276
DMSO	2	134.133	303.222
DMSO	2	107.198	226.054
DMSO	2	121.52	341.889
DMSO	2	113.393	324.479
DMSO	2	118.303	375.743
DMSO	2	39.1855	94.6638
DMSO	2	108.303	567.847
DMSO	2	93.4414	201.883
DMSO	2	110.051	261.028
DMSO	2	125.838	428.098
DMSO	2	112.599	360.848
DMSO	2	91.7125	268.654
DMSO	2	140.111	426.548
DMSO	2	82.3595	182.154
DMSO	2	106.69	441.4
DMSO	2	118.695	248.006
DMSO	2	70.3531	237.883
DMSO	2	120.552	410.257
DMSO	2	100.698	459.152
DMSO	2	151.947	449.815
DMSO	2	102.162	382.676
DMSO	2	129.504	315.053
DMSO	2	90.1371	267.095
DMSO	2	86.2019	205.419
DMSO	2	138.217	478.612
DMSO	2	151.189	403.504
DMSO	2	141.034	454.044
DMSO	2	127.015	351.794
DMSO	2	165.836	560.201
DMSO	2	133.415	322.576
DMSO	2	145.67	632.014
DMSO	2	117.77	305.612
DMSO	2	121.065	309.397
DMSO	2	85.6694	150.986
DMSO	2	113.071	305.301
DMSO	2	102.609	316.157
DMSO	2	94.2968	258.625
DMSO	2	159.202	537.486
DMSO	2	111.621	398.762
DMSO	2	105.561	325.643
DMSO	2	147.598	421.804
DMSO	2	41.3868	118.995
DMSO	2	161.016	413.178
DMSO	2	97.5302	249.339
DMSO	2	204.92	606.845
DMSO	2	105.614	314.005
DMSO	2	143.669	524.416
DMSO	2	112.253	362.995
DMSO	2	89.6017	208.205
DMSO	2	146.911	428.457
DMSO	2	124.3	494.971
DMSO	2	103.74	337.082
DMSO	2	95.1794	340.286
DMSO	2	133.048	502.332
DMSO	2	83.0812	225.319
DMSO	2	107.978	360.569
DMSO	2	100.281	196.964
DMSO	2	86.8571	233.3
DMSO	2	191.867	475.251
DMSO	2	91.7414	92.3257
DMSO	2	153.828	537.422
DMSO	2	58.427	149.438
DMSO	2	160.315	488.538
DMSO	2	88.9399	172.386
DMSO	2	130.502	288.52
DMSO	2	147.438	604.91
DMSO	2	109.745	286.153
DMSO	2	103.014	309.202
DMSO	2	148.792	501.786
DMSO	2	50.0099	117.429
DMSO	2	96.3561	119.48
DMSO	2	136.165	410.15
DMSO	2	81.3739	190.083
DMSO	2	100.34	362.761
DMSO	2	111.751	236.033
DMSO	2	79.8522	243.451
DMSO	2	98.0956	396.194
DMSO	2	116.272	398.58
DMSO	2	98.3291	277.251
DMSO	2	111.163	347.531
DMSO	2	140.398	364.525
DMSO	2	98.1773	270.917
DMSO	2	89.0195	339.074
DMSO	2	113.683	349.243
DMSO	2	75.184	277.536
DMSO	2	65.0319	207.665
DMSO	2	106.404	322.36
DMSO	2	167.09	587.465
DMSO	2	96.2498	300.428
DMSO	2	86.7359	263.843
DMSO	2	92.4863	288.561
DMSO	2	132.024	442.994
DMSO	2	72.0154	305.117
DMSO	2	48.0138	150.327
DMSO	2	32.9161	33.7479
DMSO	2	92.4728	240.231
DMSO	2	116.705	362.026
DMSO	2	102.616	408.712
DMSO	2	176.145	549.743
DMSO	2	200.225	652.514
DMSO	2	84.5433	324.604
DMSO	2	136.674	329.663
DMSO	2	89.7846	278.348
DMSO	2	97.5181	288.545
DMSO	2	94.2267	262.165
DMSO	2	149.322	425.645
DMSO	2	121.458	303.012
DMSO	2	98.7016	331.743
DMSO	2	83.6893	226.386
DMSO	2	182.901	616.024
DMSO	2	142.164	336.686
DMSO	2	55.1086	98.4303
DMSO	2	113.287	300.48
DMSO	2	48.4215	130.913
DMSO	2	38.5771	81.6045
DMSO	2	115.442	337.88
DMSO	2	131.342	288.499
DMSO	2	67.1645	198.296
DMSO	2	109.934	496.301
DMSO	2	100.419	268.037
DMSO	2	124.671	448.134
DMSO	2	119.008	425.444
DMSO	2	101.884	323.348
DMSO	2	92.0202	305.85
DMSO	2	85.4721	199.528
DMSO	2	153.39	215.954
DMSO	2	107.643	293.64
DMSO	2	114.893	517.065
DMSO	2	77.607	310.425
DMSO	2	125.273	323.898
DMSO	2	116.938	309.136
DMSO	2	148.56	387.955
DMSO	2	119.345	390.347
DMSO	2	145.909	321.916
DMSO	2	104.68	228.569
DMSO	2	106.837	527.443
DMSO	2	139.786	447.617
DMSO	2	93.4528	304.148
DMSO	2	134.643	422.966
DMSO	2	91.5746	275.96
DMSO	2	162.209	577.392
DMSO	2	85.7979	162.833
DMSO	2	155.335	589.292
DMSO	2	88.2168	219.595
DMSO	2	79.893	205.428
DMSO	2	158.951	383.329
DMSO	2	139.841	72.7973
DMSO	2	121.782	386.359
DMSO	2	120.051	509.959
DMSO	2	153.729	375.559
DMSO	2	82.2494	259.173
DMSO	2	110.173	395.122
DMSO	2	71.8674	233.14
DMSO	2	125.275	503.554
DMSO	2	71.179	73.6603
DMSO	2	96.7805	276.117
DMSO	2	145.425	396.006
DMSO	2	104.735	293.038
DMSO	2	97.6852	306.395
DMSO	2	138.789	320.383
DMSO	2	170.097	455.482
DMSO	2	115.017	255.576
DMSO	2	95.5309	224.675
DMSO	2	123.43	312.357
DMSO	2	140.431	318.104
DMSO	2	130.107	413.26
DMSO	2	107.783	525.873
DMSO	2	112.184	342.686
DMSO	2	107.321	316.37
DMSO	2	161.757	441.601
DMSO	2	188.541	610.694
DMSO	2	137.664	238.791
DMSO	2	153.765	109.986
DMSO	2	151.291	529.826
DMSO	2	120.597	250.237
DMSO	2	93.0052	266.846
DMSO	2	160.035	459.617
DMSO	2	166.247	705.451
DMSO	2	102.722	304.483
DMSO	2	92.8007	371.099
DMSO	2	81.6443	277.356
DMSO	2	128.321	418.184
DMSO	2	93.4009	294.538
DMSO	2	99.0159	245.964
DMSO	2	112.163	364.253
DMSO	2	141.719	333.617
DMSO	2	154.352	460.589
DMSO	2	108.446	338.984
DMSO	2	164.057	559.576
DMSO	2	83.8473	248.396
DMSO	2	101.006	175.626
DMSO	2	130.838	345.268
DMSO	2	142.1	432.167
DMSO	2	155.643	470.238
DMSO	2	121.209	493.971
DMSO	2	86.3233	367.839
DMSO	2	69.8807	250.129
DMSO	2	119.176	293.994
DMSO	2	101.301	209.969
DMSO	2	98.1843	338.447
DMSO	2	93.052	185.63
DMSO	2	155.907	536.985
DMSO	2	134.554	497.583
DMSO	2	29.3192	102.296
DMSO	2	93.0033	209.391
DMSO	2	70.2447	266.449
DMSO	2	111.052	510.262
DMSO	2	70.7399	192.54
DMSO	2	101.061	265.142
DMSO	2	173.241	434.435
DMSO	2	99.7503	182.236
DMSO	2	149.828	76.3915
DMSO	2	102.017	253.965
DMSO	2	94.1744	255.582
DMSO	2	113.287	323.21
DMSO	2	70.0502	304.031
DMSO	2	150.996	379.485
DMSO	2	71.4339	175.868
DMSO	2	115.782	387.211
DMSO	2	151.794	217.186
DMSO	2	95.9866	352.086
DMSO	2	84.719	205.63
DMSO	2	87.8734	284.098
DMSO	2	135.28	348.656
DMSO	2	103.086	305.752
DMSO	2	73.4477	274.6
DMSO	2	163.468	366.417
DMSO	2	103.184	372.549
DMSO	2	115.529	360.836
DMSO	2	218.753	1005.32
DMSO	2	143.394	395.083
DMSO	2	124.032	392.784
DMSO	2	150.169	344.51
DMSO	2	122.756	296.572
DMSO	2	80.7103	253.662
DMSO	2	142.316	440.985
DMSO	2	183.533	427.168
DMSO	2	137.409	579.457
DMSO	2	121.342	434.487
DMSO	2	90.9597	214.801
DMSO	2	106.599	345.279
DMSO	2	163.803	478.412
DMSO	2	119.136	315.327
DMSO	2	79.4487	240.945
DMSO	2	80.3183	198.427
DMSO	2	114.755	337.5
DMSO	2	132.698	435.943
DMSO	2	90.7006	283.915
DMSO	2	113.159	373.241
DMSO	2	113.928	379.541
DMSO	2	71.3169	272.696
DMSO	2	99.2471	291.936
DMSO	2	113.659	282.195
DMSO	2	121.867	343.282
DMSO	2	100.728	176.719
DMSO	2	149.116	607.537
DMSO	2	127.222	329.662
DMSO	2	117.424	379.553
DMSO	2	93.5607	121.914
DMSO	2	212.127	995.69
DMSO	2	95.8009	173.046
DMSO	2	119.956	340.744
DMSO	2	127.225	309.271
DMSO	2	33.4943	102.649
DMSO	2	128.429	538.787
DMSO	2	151.482	590.681
DMSO	2	109.097	367.692
DMSO	2	63.8714	129.381
DMSO	2	79.4349	201.655
DMSO	2	64.6849	58.2043
DMSO	2	143.253	397.929
DMSO	2	97.8904	134.36
DMSO	2	103.97	250.525
DMSO	2	90.9526	266.163
DMSO	2	141.037	396.577
DMSO	2	109.046	365.4
DMSO	2	121.547	350.337
DMSO	2	113.985	374.22
DMSO	2	113.332	113.371
DMSO	2	140.251	623.185
DMSO	2	129.249	309.481
DMSO	2	105.352	313.486
DMSO	2	115.958	461.854
DMSO	2	89.5851	161.014
DMSO	2	172.91	521.705
DMSO	2	105.545	292.079
DMSO	2	72.1034	145.864
DMSO	2	136.371	325.339
DMSO	2	107.818	445.036
DMSO	2	161.93	417.034
DMSO	2	129.331	395.259
DMSO	2	67.7432	119.208
DMSO	2	87.039	263.001
DMSO	2	104.886	375.038
DMSO	2	148.64	415.355
DMSO	2	246.705	587.452
DMSO	2	151.659	585.483
DMSO	2	114.129	443.106
DMSO	2	95.5944	249.862
DMSO	2	135.326	467.689
DMSO	2	125.06	303.531
DMSO	2	149.94	401.826
DMSO	2	118.368	265.076
DMSO	2	122.339	394.029
DMSO	2	118.7	381.935
DMSO	2	80.4149	290.075
DMSO	2	115.452	380.13
DMSO	2	108.199	181.177
DMSO	2	108.878	371.903
DMSO	2	133.09	382.705
DMSO	2	137.347	368.536
DMSO	2	119.365	241.383
DMSO	2	221.233	829.362
DMSO	2	114.935	318.37
DMSO	2	120.324	566.665
DMSO	2	203.785	505.675
DMSO	2	164.827	530.265
DMSO	2	160.181	627.714
DMSO	2	109.786	302.656
DMSO	2	145.816	378.832
DMSO	2	195.92	428.372
DMSO	2	93.1465	358.976
DMSO	2	101.342	232.913
DMSO	2	112.864	331.454
DMSO	2	179.217	422.218
DMSO	2	112.547	287.17
DMSO	2	97.298	331.529
DMSO	2	132.612	389.682
DMSO	2	174.101	559.848
DMSO	2	127.914	322.671
DMSO	2	64.2393	157.705
DMSO	2	144.512	385.612
DMSO	2	125.318	376.742
DMSO	2	126.409	278.166
DMSO	2	201.77	479.33
DMSO	2	56.2489	90.5295
DMSO	2	120.922	303.438
DMSO	2	126.152	453.937
DMSO	2	164.462	557.068
DMSO	2	150.343	435.764
DMSO	2	166.33	571.628
DMSO	2	125.648	437.878
DMSO	2	93.2747	375.211
DMSO	2	67.8839	110.92
DMSO	2	102.693	329.639
DMSO	2	88.1151	253.094
DMSO	2	139.716	338.091
DMSO	2	90.2723	275.118
DMSO	2	105.424	249.988
DMSO	2	106.997	202.344
DMSO	2	119.32	111.248
DMSO	2	73.1747	151.455
DMSO	2	89.7878	242.346
DMSO	2	128.922	393.912
DMSO	2	103.935	315.918
DMSO	2	198.651	589.076
DMSO	2	149.161	418.504
DMSO	2	153.04	423.896
DMSO	2	147.315	413.282
DMSO	2	136.595	537.994
DMSO	2	101.509	375.467
DMSO	2	124.51	267.994
DMSO	2	130.685	250.958
DMSO	2	82.1423	174.283
DMSO	2	64.5954	134.711
DMSO	2	93.3113	382.59
DMSO	2	85.5076	229.281
DMSO	2	116.969	455.505
DMSO	2	103.584	202.6
DMSO	2	120.131	493.883
DMSO	2	109.125	268.605
DMSO	2	128.528	221.676
DMSO	2	182.854	478.011
DMSO	2	89.9279	133.446
DMSO	2	172.253	573.136
DMSO	2	106.14	419.144
DMSO	2	123.893	501.386
DMSO	2	132.681	357.701
DMSO	2	109.282	350.164
DMSO	2	69.59	236.244
DMSO	2	132.313	343.438
DMSO	2	160.812	578.448
DMSO	2	111.138	289.556
DMSO	2	124.551	383.848
DMSO	2	135.783	490.13
DMSO	2	144.199	435.039
DMSO	2	69.3745	203.536
DMSO	2	217.194	975.306
DMSO	2	157.254	424.674
DMSO	2	90.5113	275.924
DMSO	2	115.747	241.224
DMSO	2	116.141	276.654
DMSO	2	104.174	260.25
DMSO	2	97.998	291.81
DMSO	2	156.895	137.52
DMSO	2	139.257	123.69
DMSO	2	134.76	394.285
DMSO	2	128.58	349.457
DMSO	2	171.904	132.534
DMSO	2	81.8535	252.876
DMSO	2	108.325	163.821
DMSO	2	90.6421	209.003
DMSO	2	93.367	282.794
DMSO	2	111.964	414.142
DMSO	2	101.421	290.953
DMSO	2	120.596	254.38
DMSO	2	113.627	375.767
DMSO	2	103.296	326.369
DMSO	2	100.161	219.478
DMSO	2	103.223	294.338
DMSO	2	131.448	419.075
DMSO	2	95.7569	281.334
DMSO	2	126.086	390.339
DMSO	2	105.149	238.055
DMSO	2	52.5613	144.431
DMSO	2	114.837	310.301
DMSO	2	160.014	475.22
DMSO	2	144.391	538.911
DMSO	2	109.056	268.128
DMSO	2	90.8583	266.849
DMSO	2	107.297	356.255
DMSO	2	100.934	278.982
DMSO	2	94.1577	323.066
DMSO	2	109.575	468.452
DMSO	2	144.875	475.673
DMSO	2	76.3332	227.025
DMSO	2	89.941	303.095
DMSO	2	149.328	445.025
DMSO	2	108.055	252.293
DMSO	2	88.7507	254.521
DMSO	2	105.3	303.678
DMSO	2	148.861	471.466
DMSO	2	98.8422	271.887
DMSO	2	167.957	500.97
DMSO	2	141.937	222.202
DMSO	2	88.2679	204.883
DMSO	2	72.5648	200.808
DMSO	2	83.2738	231.458
DMSO	2	169.919	559.204
DMSO	2	141.563	659.503
DMSO	2	104.633	317.07
DMSO	2	87.4787	206.883
DMSO	2	108.509	294.64
DMSO	2	119.466	373.897
DMSO	2	94.8793	349.647
DMSO	2	131.626	486.419
DMSO	2	128.142	326.752
DMSO	2	119.897	365.793
DMSO	2	128.222	453.215
DMSO	2	89.9896	338.832
DMSO	2	171.313	435.835
DMSO	2	69.9047	264.132
DMSO	2	115.928	443.143
DMSO	2	105.98	344.238
DMSO	2	103.179	352.221
DMSO	2	91.055	217.119
DMSO	2	135.184	407.536
DMSO	2	180.158	814.364
DMSO	2	131.566	346.264
DMSO	2	103.672	441.594
DMSO	2	92.8342	290.953
DMSO	2	87.3805	277.378
DMSO	2	98.4159	337.065
DMSO	2	113.601	332.887
DMSO	2	74.6567	198.649
DMSO	2	82.2495	239.434
DMSO	2	128.736	288.425
DMSO	2	123.908	234.409
DMSO	2	102.705	271.687
DMSO	2	144.663	401.481
DMSO	2	117.448	273.519
DMSO	2	99.0046	250.24
DMSO	2	104.904	183.421
DMSO	2	200.386	644.332
DMSO	2	146.984	386.355
DMSO	2	155.634	354.829
DMSO	2	92.9832	231.071
DMSO	2	70.069	263.392
DMSO	2	75.0464	237.549
DMSO	2	123.509	210.55
DMSO	2	189.145	144.393
DMSO	2	127.559	372.246
DMSO	2	63.1377	112.362
DMSO	2	82.6679	208.277
DMSO	2	154.259	430.725
DMSO	2	139.206	558.3
DMSO	2	81.9035	294.985
DMSO	2	71.3906	213.814
DMSO	2	102.034	327.324
DMSO	2	184.172	394.541
DMSO	2	102.987	340.465
DMSO	2	156.857	456.421
DMSO	2	134.443	500.632
DMSO	2	132.965	395.069
DMSO	2	105.361	332.221
DMSO	2	96.6794	269.258
DMSO	2	145.82	367.823
DMSO	2	111.021	303.301
DMSO	2	119.328	119.866
DMSO	2	106.213	322.083
DMSO	2	130.051	255.992
DMSO	2	98.207	97.4156
DMSO	2	46.3204	103.238
DMSO	2	204.572	365.154
DMSO	2	142.763	367.854
DMSO	2	104.616	289.586
DMSO	2	111.429	392.341
DMSO	2	165.56	364.573
DMSO	2	139.658	537.927
DMSO	2	117.838	297.078
DMSO	2	113.919	308.049
DMSO	2	192.006	567.969
DMSO	2	121.72	349.438
DMSO	2	98.0757	398.43
DMSO	2	156.641	523.622
DMSO	2	89.0896	291.205
DMSO	2	70.8244	139.658
DMSO	2	100.638	246.175
DMSO	2	159.772	529.404
DMSO	2	76.8523	187.105
DMSO	2	154.8	510.562
DMSO	2	86.3103	320.321
DMSO	2	34.8433	67.5723
DMSO	2	84.8707	201.286
DMSO	2	89.0968	252.171
DMSO	2	200.732	513.521
DMSO	2	132.602	524.981
DMSO	2	78.8487	279.38
DMSO	2	128.467	315.667
DMSO	2	106.334	374.123
DMSO	2	103.571	251.218
DMSO	2	114.736	184.94
DMSO	2	101.032	218.566
DMSO	2	121.095	306.599
DMSO	2	170.495	502.43
DMSO	2	127.584	346.981
DMSO	2	98.8171	253.724
DMSO	2	119.955	282.511
DMSO	2	125.161	406.048
DMSO	2	87.623	211.055
DMSO	2	62.7228	164.131
DMSO	2	119.549	292.638
DMSO	2	124.607	327.946
DMSO	2	101.612	247.615
DMSO	2	112.84	256.693
DMSO	2	87.8709	239.021
DMSO	2	128.789	312.704
DMSO	2	72.0811	324.8
DMSO	2	140.756	366.506
DMSO	2	80.0529	180.523
DMSO	2	106.225	385.952
DMSO	2	72.6723	178.265
DMSO	2	116.883	453.926
DMSO	2	160.926	489.27
DMSO	2	122.659	382.108
DMSO	2	105.574	320.681
DMSO	2	84.8799	239.269
DMSO	2	96.7056	215.124
DMSO	2	92.1712	214.75
DMSO	2	149.281	596.798
DMSO	2	117.71	358.262
DMSO	2	107.339	253.705
DMSO	2	56.4075	159.926
DMSO	2	91.9675	226.478
DMSO	2	93.0143	295.042
DMSO	2	93.3736	228.973
DMSO	2	87.0542	281.881
DMSO	2	126.87	205.859
DMSO	2	147.526	442.91
DMSO	2	110.003	148.194
DMSO	2	88.193	347.094
DMSO	2	123.339	274.487
DMSO	2	102.287	199.324
DMSO	2	153.254	413.082
DMSO	2	101.363	264.059
DMSO	2	101.523	102.243
DMSO	2	150.056	445.632
DMSO	2	143.364	385.729
DMSO	2	102.81	212.671
DMSO	2	129.501	392.966
DMSO	2	112.838	362.673
DMSO	2	104.821	209.564
DMSO	2	87.4313	156.941
DMSO	2	144.863	480.041
DMSO	2	122.025	385.1
DMSO	2	142.886	492.869
DMSO	2	103.789	359.476
DMSO	2	101.403	313.822
DMSO	2	132.91	419.059
DMSO	2	102.556	316.611
DMSO	2	129.424	332.977
DMSO	2	123.225	378.318
DMSO	2	92.8429	207.021
DMSO	2	187.912	748.9
DMSO	2	118.218	302.632
DMSO	2	126.703	480.028
DMSO	2	112.95	272.573
DMSO	2	122.749	463.225
DMSO	2	106.412	483.895
DMSO	2	165.364	629.694
DMSO	2	86.6655	269.454
DMSO	2	125.625	311.442
DMSO	2	117.31	129.942
DMSO	2	129.374	502.078
DMSO	2	128.317	426.095
DMSO	2	100.853	336.691
DMSO	2	107.858	401.642
DMSO	2	109.723	280.068
DMSO	2	99.0485	237.166
DMSO	2	124.999	293.025
DMSO	2	113.969	241.663
DMSO	2	68.3619	114.124
DMSO	2	109.265	320.265
DMSO	2	146.657	348.492
DMSO	2	163.991	377.51
DMSO	2	33.6962	75.3588
DMSO	2	191.703	689.931
DMSO	2	142.862	536.684
DMSO	2	83.1111	272.61
DMSO	2	157.362	439.359
DMSO	2	115.263	418.085
DMSO	2	122.088	392.55
DMSO	2	138.203	311.536
DMSO	2	112.211	263.675
DMSO	2	129.929	342.15
DMSO	2	113.093	367.438
DMSO	2	94.3276	379.972
DMSO	2	109.977	332.463
DMSO	2	89.4441	198.807
DMSO	2	134.105	373.069
DMSO	2	78.0746	208.251
DMSO	2	173.06	444.49
DMSO	2	179.772	513.672
DMSO	2	105.379	261.203
DMSO	2	150.797	491.619
DMSO	2	118.96	359.123
DMSO	2	107.804	363.468
DMSO	2	153.97	590.162
DMSO	2	174.741	477.709
DMSO	2	129.005	265.843
DMSO	2	170.547	663.384
DMSO	2	123.318	369.801
DMSO	2	82.2902	136.517
DMSO	2	118.909	262.513
DMSO	2	100.991	180.882
DMSO	2	166.851	401.054
DMSO	2	125.775	488.55
DMSO	2	133.949	321.183
DMSO	2	161.233	711.825
DMSO	2	78.9254	391.378
DMSO	2	78.1516	192.311
DMSO	2	126.038	355.234
DMSO	2	131.991	414.435
DMSO	2	148.171	599.045
DMSO	2	142.524	342.938
DMSO	2	138.18	530.429
DMSO	2	102.811	365.289
DMSO	2	90.1063	270.732
DMSO	2	144.423	385.154
DMSO	2	80.1383	165.786
DMSO	2	135.977	377.89
DMSO	2	205.655	473.05
DMSO	2	104.094	325.158
DMSO	2	139.062	342.504
DMSO	2	82.3271	257.982
DMSO	2	109.394	384.754
DMSO	2	105.252	232.583
DMSO	2	117.609	463.235
DMSO	2	97.048	272.827
[truncated: 10,001 more rows]
